# Supplementary material for: Unraveling interindividual variation of trimethylamine N‐oxide and its precursors at the population level
Source: Imeta. 2024 Mar 30;3(3):e183. doi: 10.1002/imt2.183 (PMC11183189; doi:10.1002/imt2.183)
Supplement: Supplementary file 2 — Table S1: Descriptive characteristics of metabolites and quantification method. Table S2: Results of association analysis between metabolites and incident cardiovascular disease events. The analyses were performed for overall sample and females and males separately. The associations that surpassed significance threshold (p value < 8.33 × 10−3) are highlighted in bold. Table S3: Results of association analysis between metabolites and mortality. The analyses were performed for overall sample and females and males separately. The associations that surpassed significance threshold (p value < 8.33 × 10−3) are highlighted in bold. Table S4: Mendelian randomization analysis evaluating TMAO and its precursors with respect to cardiovascular disease. b, effect; se, standard error; pval, p value; nsnps, number of SNPs acting as instrumental variables. Table S5: Genomic inflation factor for the individual studies. Table S6: Genome‐wide significant results (p value < 8.33 × 10−9) for genome‐wide association study of TMAO, its precursors betaine, carnitine, choline and deoxycarnitine and TMAO‐to‐precursor ratios. Associations with HetPval > 0.1 are listed in the table. Table S7: Index of lead genetic variants and genomic loci these variants are assigned to (novel findings highlighted). Table S8: All genetic variants in linkage disequilibrium with any of independent significant genetic variants and their functional annotation. Table S9: Independent lead genetic variants and loci these variants are mapped to in TMAO‐to‐precursor ratio GWAS. Table S10: Pleotropic associations for independent significant genetic variants and all genetic variants in LD with these. Table S11: Genome‐wide significant findings in sex‐stratified analyses. Table S12: Results of gene‐based analysis. Listed associations passed gene‐wide significance level (p value < 4.42 × 10−7). Table S13: Results of gene‐set analysis that showed suggestive evidence of association with metabolites (p value = 1/(15485*6) = 1 [file IMT2-3-e183-s002.xlsx]

## Sheet: Supplementary Table 1
Supplementary Table 1. Descriptive characteristics of metabolites and quantification method.
		Rotterdam Study I-4	Rotterdam Study III-2	LLS	LLD	300-OB
Machine		triple quadrupole mass spectrometer (AB SCIEX Qtrap 6500)	triple quadrupole mass spectrometer (AB SCIEX Qtrap 6500)	triple quadrupole mass spectrometer (AB SCIEX Qtrap 6500)	Ultra-high performance liquid chromatography combined with isotope dilution tandem mass spectrometry on a XEVO TQ-s system (Waters)	Ultra-high performance liquid chromatography combined with isotope dilution tandem mass spectrometry on a XEVO TQ-s system (Waters)
Sample material (plasma/serum)		Plasma	Plasma	Plasma	Plasma	Plasma
Fasting/non fasting		Fasting	Fasting	Non-fasting	Fasting	Fasting
Processing		MultiQuant Software for Quantitative Analysis (AB SCIEX, Version 3.0.2) (PMID: 31451722)	MultiQuant Software for Quantitative Analysis (AB SCIEX, Version 3.0.2)	MultiQuant Software for Quantitative Analysis (AB SCIEX, Version 3.0.2)	Targetlynx software (version 4.1 from Waters)	Targetlynx software (version 4.1 from Waters)
Processing location		Biomedical Metabolomics Facility Leiden	Biomedical Metabolomics Facility Leiden	Biomedical Metabolomics Facility Leiden	Department of Laboratory Medicine, UMCG	Department of Laboratory Medicine, UMCG
Betaine	N	2556	1377	2158	1442	301
	mean (sd)	34.25 (10.04)	35.771 (10.33)	38.00 (12.58)	34.59 (12.85)	39.53 (9.35)
	median	32.763	34.276	36.521	33.34	39.24
	min	10.221	11.135	9.619	6.77	14.22
	max	111.292	98.138	144.917	122.89	65.18
Choline	N	2556	1377	2158	1142	301
	mean (sd)	9.95 (2.34)	9.02 (2.14)	10.92 (2.57)	9.97 (2.34)	13.89 (8.06)
	median	9.64913	8.73842	10.657	9.67	13.719
	min	4.42993	3.84404	4.653	3.46	8.264
	max	26.4072	21.6863	23.678	21.54	21.883
Carnitine	N	2556	1377	2158	1142	301
	mean (sd)	42.94 (8.47)	44.46 (8.94)	41.32 (9.16)	38.88 (10.21)	39.53 (2.32)
	median	42.5236	44.1725	40.832	38.45	39.24
	min	17.2549	17.8194	14.567	9.718	18.73
	max	83.4041	79.6637	81.713	80.43	65.18
Deoxycarnitine, N (mean (sd))	N	2566	1377	2156	1142	301
	mean (sd)	0.87 (0.22)	0.85 (0.19)	0.81 (0.19)	1.227(0.36)	1.085(0.24)
	median	0.840017	0.830951	0.796	1.19	1.08
	min	0.039158	0.450852	0.134	0.104	0.53
	max	2.07391	2.18788	1.758	3.209	1.95
TMAO	N	2566	1377	2158	1142	301
	mean (sd)	6.85 (8.86)	6.09 (9.88)	4.76 (5.54)	5.11 (7.36)	5.24 (4.70)
	median	4.71509	4.04376	3.508	3.54	3.941
	min	0.063676	0.080542	0.435	0.32	1.441
	max	131.602	181.696	108.25	118.84	48.316

## Sheet: Supplementary Table 2
Supplementary Table 2. Results of association analysis between metabolites and incident cardiovascular disease events. The analyses were performed for overall sample and females and males separately. The associations that surpassed significance threshold (p-value < 8.33 × 10-3) are highlighted in bold.
		Model 1									Model 2
Sample	Metabolite	HR	CI	P-value	Direction	HetISq	HetPVal	TotalN	TotalNcases		HR	CI	P-value	Direction	HetISq	HetPVal	TotalN	TotalNcases
ALL	TMAO	0.954374	0.87;1.04	0.2986	-+-	0	0.5791	4134	571		0.944783	0.86;1.04	0.2254	-+-	0	0.7254	4133	571
ALL	TMAO_betaine	0.916036	0.84;1.00	0.051	-+-	0	0.7812	4134	571		0.906014	0.83;0.99	0.03314	-+-	0	0.7578	4133	571
ALL	Choline	1.17304	1.07;1.28	0.00059	+++	0	0.9464	4134	571		1.18199	1.08;1.30	0.0005536	+++	0	0.9936	4133	571
ALL	Carnitine	1.07681	0.98;1.18	0.1083	+++	0	0.7414	4134	571		1.07509	0.98;1.18	0.1188	+++	0	0.6722	4133	571
ALL	Deoxycarnitine	1.04206	0.94;1.15	0.4245	+++	0	0.7586	4134	571		1.04321	0.93;1.17	0.4781	+++	0	0.8164	4133	571
ALL	TMAO_choline	0.908827	0.83;0.99	0.02925	-+-	0	0.6285	4134	571		0.90303	0.83;0.99	0.02178	-+-	0	0.7466	4133	571
ALL	TMAO_carnitine	0.930252	0.85;1.02	0.1085	-+-	0	0.4222	4134	571		0.921364	0.84;1.01	0.07737	-+-	0	0.5643	4133	571
ALL	Betaine	1.1012	1.00;1.21	0.04336	++-	46	0.1568	4134	571		1.10197	1.00;1.21	0.04207	++-	46.6	0.1537	4133	571
ALL	TMAO_deoxycarnitine	0.939225	0.86;1.03	0.1698	-+-	0	0.7477	4134	571		0.936037	0.86;1.02	0.1498	-+-	0	0.7206	4133	571
FEMALES	TMAO	0.949994	0.84;1.07	0.4062	--	28.2	0.2378	1800	306		0.942047	0.83;1.07	0.3546	--	25.2	0.2476	1800	306
FEMALES	TMAO_betaine	0.947811	0.84;1.07	0.399	--	0	0.8666	1800	306		0.940823	0.83;1.07	0.3542	--	0	0.8892	1800	306
FEMALES	Choline	1.15812	1.02;1.31	0.01906	++	0	0.8481	1800	306		1.16509	1.03;1.32	0.01778	++	0	0.8689	1800	306
FEMALES	Carnitine	1.16009	1.02;1.31	0.01904	++	0	0.9862	1800	306		1.16311	1.03;1.32	0.01898	++	0	0.9755	1800	306
FEMALES	Deoxycarnitine	1.08524	0.95;1.24	0.2334	++	0	0.902	1800	306		1.10816	0.95;1.30	0.2015	++	0	0.8374	1800	306
FEMALES	TMAO_choline	0.911649	0.81;1.03	0.1323	--	53.5	0.1424	1800	306		0.905924	0.80;1.02	0.1152	--	52.4	0.1473	1800	306
FEMALES	TMAO_carnitine	0.904385	0.80;1.02	0.1091	--	47	0.1697	1800	306		0.896282	0.79;1.02	0.08993	--	45	0.1773	1800	306
FEMALES	Betaine	1.00521	0.89;1.14	0.9345	+-	63.2	0.09915	1800	306		1.00501	0.89;1.14	0.9363	+-	63.2	0.09911	1800	306
FEMALES	TMAO_deoxycarnitine	0.915578	0.80;1.04	0.1796	--	22.4	0.2564	1800	306		0.913657	0.80;1.04	0.1711	--	21.3	0.2595	1800	306
MALES	TMAO	0.965412	0.85;1.10	0.5961	-+	0	0.5031	1191	256		0.956763	0.84;1.10	0.5222	-+	0	0.3293	1191	256
MALES	TMAO_betaine	0.896461	0.79;1.02	0.08805	-+	30.5	0.2304	1191	256		0.884529	0.78;1.01	0.0627	-+	49.2	0.1606	1191	256
MALES	Choline	1.16474	1.02;1.34	0.02959	++	0	0.6428	1191	256		1.17798	1.02;1.36	0.02807	++	0	0.8626	1191	256
MALES	Carnitine	0.989753	0.87;1.13	0.8801	-+	22.8	0.255	1191	256		0.99362	0.87;1.14	0.9252	-+	46.1	0.1731	1191	256
MALES	Deoxycarnitine	0.984324	0.84;1.15	0.8427	--	0	0.9446	1191	256		0.995809	0.83;1.19	0.9629	-+	50.7	0.1545	1191	256
MALES	TMAO_choline	0.918512	0.81;1.04	0.1804	-+	0	0.5191	1191	256		0.91247	0.80;1.03	0.1536	-+	0	0.4546	1191	256
MALES	TMAO_carnitine	0.964737	0.85;1.10	0.5826	--	0	0.9301	1191	256		0.954374	0.84;1.09	0.4894	--	0	0.7872	1191	256
MALES	Betaine	1.23392	1.07;1.43	0.005144	+-	54.5	0.1384	1191	256		1.2411	1.07;1.44	0.004235	+-	36.8	0.2084	1191	256
MALES	TMAO_deoxycarnitine	0.968119	0.85;1.10	0.6116	-+	0	0.5566	1191	256		0.959541	0.85;1.09	0.5223	-+	0	0.6222	1191	256

## Sheet: Supplementary Table 3
Supplementary Table 3. Results of association analysis between metabolites and mortality. The analyses were performed for overall sample and females and males separately. The associations that surpassed significance threshold (p-value < 8.33 × 10-3) are highlighted in bold.
		model 1									model 2
Sample	Metabolite	HR	CI	P-value	Direction	HetISq	HetPVal	TotalN	TotalNcases		HR	CI	P-value	Direction	HetISq	HetPVal	TotalN	TotalNcases
ALL	TMAO	1.02603	0.97;1.08	0.3504	+++	0	0.9778	5038	1440		0.94493	0.89;1.00	0.3528	+-+	0	0.9449	5011	1436
ALL	TMAO_betaine	1.02922	0.98;1.09	0.29	++-	0	0.9017	5038	1440		1.03138	0.98;1.09	0.2763	+--	0	0.7049	5011	1436
ALL	Choline	1.05285	1.00;1.11	0.06981	+-+	0	0.4469	5038	1440		1.05622	0.10;1.12	0.0652	+-+	0	0.5421	5011	1436
ALL	Carnitine	1.01136	0.96;1.07	0.6889	+++	0	0.9801	5038	1440		1.00975	0.95;1.07	0.7324	++-	0	0.9806	5011	1436
ALL	Deoxycarnitine	0.97609	0.92;1.04	0.4487	--+	63.1	0.06644	5038	1440		0.963098	0.89;1.04	0.317	--+	56.5	0.1005	5011	1436
ALL	TMAO_choline	1.00733	0.96;1.06	0.7858	++-	0	0.9461	5038	1440		1.00662	0.95;1.06	0.8115	++-	0	0.9139	5011	1436
ALL	TMAO_carnitine	1.02409	0.97;1.08	0.3865	+++	0	0.9888	5038	1440		1.0248	0.97;1.08	0.3908	+-+	0	0.8914	5011	1436
ALL	Betaine	0.981866	0.93;1.04	0.5335	--+	0.4	0.3665	5038	1440		0.979807	0.92;1.04	0.4881	-++	0	0.5307	5011	1436
ALL	TMAO_deoxycarnitine	1.03448	0.98;1.09	0.2215	++-	0	0.7509	5038	1440		1.03396	0.98;1.09	0.2335	++-	0	0.6104	5011	1436
FEMALES	TMAO	0.981179	0.91;1.06	0.6326	-++	0	0.8457	2879	721		0.977653	0.90;1.06	0.5857	-+-	0	0.8218	2879	721
FEMALES	TMAO_betaine	0.99104	0.91;1.07	0.8263	-+-	0	0.8659	2879	721		0.988862	0.91;1.08	0.7935	-+-	0	0.7775	2879	721
FEMALES	Choline	1.04823	0.97;1.13	0.2386	+++	0	0.7987	2879	721		1.04907	0.97;1.14	0.2438	+++	0	0.8859	2879	721
FEMALES	Carnitine	1.01979	0.94;1.10	0.6249	+++	0	0.5052	2879	721		1.01969	0.94;1.10	0.6314	+++	0	0.4843	2879	721
FEMALES	Deoxycarnitine	1.00602	0.92;1.10	0.8908	-++	0	0.3718	2879	721		1.00401	0.91;1.11	0.9385	-++	22.4	0.2755	2879	721
FEMALES	TMAO_choline	0.964062	0.89;1.04	0.3578	-+-	0	0.815	2879	721		0.96127	0.89;1.04	0.3327	-+-	0	0.7507	2879	721
FEMALES	TMAO_carnitine	0.977849	0.90;1.06	0.58	---	0	0.9997	2879	721		0.974822	0.90;1.06	0.5406	---	0	0.9804	2879	721
FEMALES	Betaine	0.973653	0.90;1.06	0.5167	--+	0	0.7202	2879	721		0.972777	0.90;1.05	0.5029	--+	0	0.7654	2879	721
FEMALES	TMAO_deoxycarnitine	0.97414	0.90;1.06	0.5347	-+-	0	0.9722	2879	721		0.973069	0.90;1.06	0.52	-+-	0	0.9552	2879	721
MALES	TMAO	1.07133	0.99;1.16	0.07505	+-+	0	0.6703	2133	715		1.07799	1.00;1.17	0.06385	+-+	0	0.3979	2132	715
MALES	TMAO_betaine	1.05919	0.99;1.14	0.1191	+--	0	0.7167	2133	715		1.06375	0.99;1.15	0.1059	+--	0	0.4914	2132	715
MALES	Choline	1.06599	0.98;1.15	0.1182	+-+	0	0.4197	2133	715		1.07519	0.99;1.17	0.09485	+-+	24.4	0.2664	2132	715
MALES	Carnitine	0.989654	0.91;1.07	0.7956	---	0	0.6911	2133	715		0.989159	0.91;1.07	0.7881	---	0	0.5697	2132	715
MALES	Deoxycarnitine	0.956667	0.87;1.05	0.3468	--+	68.1	0.04332	2133	715		0.935008	0.84;1.04	0.2207	--+	76.8	0.01343	2132	715
MALES	TMAO_choline	1.04394	0.97;1.12	0.2484	+-+	0	0.8478	2133	715		1.04446	0.97;1.13	0.2512	+--	0	0.668	2132	715
MALES	TMAO_carnitine	1.07154	0.99;1.15	0.06951	+-+	0	0.8187	2133	715		1.07659	1.00;1.16	0.06133	+-+	0	0.5788	2132	715
MALES	Betaine	0.996108	0.92;1.08	0.9268	--+	2.1	0.3602	2133	715		0.995908	0.92;1.08	0.9236	--+	0	0.4316	2132	715
MALES	TMAO_deoxycarnitine	1.07885	1.00;1.16	0.04007	+--	0	0.4463	2133	715		1.08058	1.00;1.16	0.038	+--	1.3	0.3631	2132	715

## Sheet: Supplementary Table 4
Supplementary Table 4. Mendelian randomization analysis evaluating TMAO and its precursors with respect to cardiovascular disease. b: effect, se: standard error; pval: p-value; nsnps: number of SNPs acting as instrumental variables.
Phenotype	method	nsnp	b	se	pval
Betaine	MR Egger	29	-0.0133479	0.0386949	0.732803
	Weighted median	29	-0.00662372	0.0237186	0.780043
	Inverse variance weighted	29	0.0107044	0.015735	0.496321
	Simple mode	29	0.00314095	0.0453425	0.945266
	Weighted mode	29	-0.00277544	0.0329384	0.933448
Carnitine	MR Egger	25	0.0394874	0.0221408	0.0877134
	Weighted median	25	0.0240952	0.0171836	0.160849
	Inverse variance weighted	25	0.0224694	0.0153862	0.144192
	Simple mode	25	0.0284981	0.0331411	0.398352
	Weighted mode	25	0.0249751	0.0161757	0.135677
Deoxycarnitine	MR Egger	18	0.0372199	0.0392184	0.356715
	Weighted median	18	0.00109994	0.024777	0.964591
	Inverse variance weighted	18	0.0280561	0.0211114	0.183863
	Simple mode	18	0.0580303	0.0568277	0.321491
	Weighted mode	18	0.0033437	0.0242585	0.891989
Choline	MR Egger	28	0.0840302	0.058587	0.163411
	Weighted median	28	0.0381068	0.0282508	0.177377
	Inverse variance weighted	28	0.0266541	0.0207156	0.198211
	Simple mode	28	0.0296285	0.0572304	0.608879
	Weighted mode	28	0.0418459	0.0490737	0.401318
TMAO	MR Egger	10	-0.0364413	0.0597571	0.558898
	Weighted median	10	0.00131108	0.0402094	0.973989
	Inverse variance weighted	10	0.0243545	0.0307958	0.429038
	Simple mode	10	-0.00580308	0.0621422	0.927644
	Weighted mode	10	-0.00740226	0.0617535	0.907221

## Sheet: Supplementary Table 5
Supplementary Table 5. Genomic inflation factor for the individual studies.
Metabolite/Ratio	Cohort	Lambda	SE
Betaine	300-OB	1.0221	0.1135
Betaine	LLD	1.00889	0.0688
Betaine	LLS	1.05763	0.06415
Betaine	RS1	1.0169	0.06096
Betaine	RS3	1.00655	0.07198
Carnitine	300-OB	1.03305	0.1197
Carnitine	LLD	1.00936	0.06964
Carnitine	LLS	1.0586	0.06515
Carnitine	RS1	1.01077	0.06346
Carnitine	RS3	1.01265	0.07319
Choline	300-OB	1.01548	0.1181
Choline	LLD	1.01643	0.07179
Choline	LLS	1.0259	0.06396
Choline	RS1	1.0169	0.06162
Choline	RS3	1.01077	0.06923
Deoxycarnitine	300-OB	1.0136	0.1041
Deoxycarnitine	LLD	1.00467	0.06567
Deoxycarnitine	LLS	1.05036	0.05902
Deoxycarnitine	RS1	1.00983	0.0544
Deoxycarnitine	RS3	1.01124	0.06135
TMAO	300-OB	1.00936	0.1164
TMAO	LLD	1.01737	0.07272
TMAO	LLS	1.01737	0.06587
TMAO	RS1	0.995807	0.06301
TMAO	RS3	1.00561	0.07378
TMAO/Betaine	300-OB	1.01313	0.1147
TMAO/Betaine	LLD	1.01595	0.07269
TMAO/Betaine	LLS	1.0221	0.06583
TMAO/Betaine	RS1	1.0028	0.06326
TMAO/Betaine	RS3	1.00655	0.07421
TMAO/Carnitine	300-OB	1.01454	0.1163
TMAO/Carnitine	LLD	1.0136	0.07276
TMAO/Carnitine	LLS	1.00983	0.06617
TMAO/Carnitine	RS1	0.997204	0.06296
TMAO/Carnitine	RS3	0.998135	0.07419
TMAO/Choline	300-OB	1.00983	0.1165
TMAO/Choline	LLD	1.01548	0.07338
TMAO/Choline	LLS	1.00514	0.06569
TMAO/Choline	RS1	0.997669	0.06349
TMAO/Choline	RS3	1.00187	0.07436
TMAO/Deoxycarnitine	300-OB	1.02353	0.1156
TMAO/Deoxycarnitine	LLD	1.00655	0.072
TMAO/Deoxycarnitine	LLS	1.02876	0.06482
TMAO/Deoxycarnitine	RS1	0.996273	0.06288
TMAO/Deoxycarnitine	RS3	1.00608	0.07358

## Sheet: Supplemenatry Table 6 
Supplementary Table 6. Genome-wide significant results (p-value < 8.33 × 10-9) for genome-wide association study of TMAO, its precursors betaine, carnitine, choline and deoxycarnitine and TMAO-to-precursor ratios. Associations with HetPval > 0.1 are listed in the table.
Metabolite	MarkerName	Allele1	Allele2	Freq1	FreqSE	MinFreq	MaxFreq	Effect	StdErr	P-value	Direction	HetISq	HetChiSq	HetDf	HetPVal	Ntotal
Betaine	2:211569399_T_C	t	c	0.804	0.003	0.8012	0.8083	0.1216	0.0211	8.136e-09	+++++	0	0.525	4	0.971	7093
Betaine	2:211566343_T_A	a	t	0.1954	0.0035	0.1907	0.1986	-0.1225	0.0212	7.054e-09	-----	0	0.394	4	0.983	7093
Betaine	5:78614306_T_G	t	g	0.93	0.0047	0.922	0.9355	-0.2008	0.0347	6.903e-09	-----	0	3.448	4	0.4859	7093
Betaine	12:294443_G_A	a	g	0.08	0.0048	0.0681	0.0836	-0.1873	0.0323	6.549e-09	-----	0	1.064	4	0.8999	7093
Betaine	2:211620581_A_G	a	g	0.6928	0.0099	0.6754	0.7004	-0.103	0.0177	6.219e-09	-----	0	1.614	4	0.8063	7093
Betaine	2:211642360_C_T	t	c	0.1714	0.0056	0.1624	0.1791	-0.128	0.022	5.878e-09	-----	0	1.186	4	0.8804	7093
Betaine	12:313173_T_G	t	g	0.9705	0.0014	0.9685	0.9731	-0.2953	0.0507	5.864e-09	-----	0.5	4.022	4	0.4031	7093
Betaine	12:289589_A_G	a	g	0.9203	0.0049	0.9167	0.9325	0.1876	0.0322	5.707e-09	+++++	0	1.184	4	0.8807	7093
Betaine	2:211644647_T_G	t	g	0.8278	0.0059	0.8196	0.837	0.1279	0.0219	5.48e-09	+++++	0	1.21	4	0.8765	7093
Betaine	2:211543147_T_G	t	g	0.5972	0.0039	0.5934	0.609	-0.1017	0.0174	4.87e-09	-----	0	0.66	4	0.9562	7093
Betaine	12:267889_G_A	a	g	0.5529	0.0128	0.5137	0.5677	-0.0971	0.0166	4.865e-09	-----	0	3.656	4	0.4545	7093
Betaine	2:211637695_T_C	t	c	0.1723	0.0058	0.1626	0.1801	-0.1286	0.0219	4.613e-09	-----	0	1.217	4	0.8754	7093
Betaine	2:211571627_T_C	t	c	0.4023	0.0124	0.3902	0.4252	0.0987	0.0168	4.213e-09	+++++	0	0.37	4	0.9849	7093
Betaine	6:42846919_G_A	a	g	0.4161	0.0083	0.4068	0.429	-0.103	0.0175	3.933e-09	-----	0	1.361	4	0.851	7093
Betaine	2:211626075_A_G	a	g	0.8316	0.0042	0.8271	0.8393	0.1306	0.0221	3.658e-09	+++++	0	1.087	4	0.8964	7093
Betaine	2:211570074_A_C	a	c	0.4019	0.0125	0.3897	0.4251	0.0992	0.0168	3.562e-09	+++++	0	0.402	4	0.9823	7093
Betaine	2:211603471_G_A	a	g	0.1681	0.0044	0.1608	0.1726	-0.1315	0.0222	3.109e-09	-----	0	0.648	4	0.9576	7093
Betaine	2:211616894_A_G	a	g	0.832	0.0044	0.8275	0.8392	0.1312	0.0221	3.101e-09	+++++	0	0.72	4	0.9489	7093
Betaine	2:211672061_C_T	t	c	0.2613	0.0135	0.2458	0.2856	0.1119	0.0189	3.099e-09	+++++	2	4.084	4	0.3948	7093
Betaine	2:211602416_T_C	t	c	0.8312	0.0041	0.827	0.8386	0.1314	0.0222	3.083e-09	+++++	0	0.886	4	0.9265	7093
Betaine	2:211599246_A_G	a	g	0.8313	0.0041	0.8272	0.8387	0.1315	0.0222	3.079e-09	+++++	0	0.846	4	0.9321	7093
Betaine	2:211608286_C_A	a	c	0.168	0.0044	0.1607	0.1724	-0.1315	0.0222	2.999e-09	-----	0	0.701	4	0.9512	7093
Betaine	2:211607873_T_G	t	g	0.8319	0.0044	0.8276	0.8393	0.1316	0.0222	2.951e-09	+++++	0	0.702	4	0.9511	7093
Betaine	2:211598400_C_T	t	c	0.1682	0.0045	0.1609	0.1726	-0.1321	0.0222	2.845e-09	-----	0	0.622	4	0.9606	7093
Betaine	6:42845778_C_G	c	g	0.5761	0.0075	0.5667	0.5843	0.1034	0.0174	2.814e-09	+++++	0	1.844	4	0.7645	7093
Betaine	2:211609901_C_G	c	g	0.8316	0.004	0.8275	0.8388	0.1317	0.0221	2.747e-09	+++++	0	0.92	4	0.9216	7093
Betaine	5:78280456_G_A	a	g	0.2213	0.0081	0.2127	0.2344	0.1237	0.0208	2.567e-09	+++++	0	0.229	4	0.9939	7093
Betaine	2:211606024_C_T	t	c	0.168	0.0044	0.1608	0.1724	-0.1322	0.0222	2.551e-09	-----	0	0.682	4	0.9535	7093
Betaine	2:211606119_G_A	a	g	0.168	0.0044	0.1608	0.1724	-0.1322	0.0222	2.543e-09	-----	0	0.682	4	0.9535	7093
Betaine	2:211635487_G_A	a	g	0.1739	0.0062	0.1644	0.1826	-0.1314	0.0219	2.118e-09	-----	0	1.245	4	0.8706	7093
Betaine	5:78274145_T_C	t	c	0.4839	0.0068	0.4704	0.4882	-0.1003	0.0167	1.811e-09	-----	34.7	6.123	4	0.1901	7093
Betaine	5:78302676_A_G	a	g	0.8481	0.001	0.8434	0.8487	-0.181	0.0299	1.455e-09	-----	0	0.99	4	0.9113	7093
Betaine	6:42879289_G_A	a	g	0.4411	0.0056	0.4369	0.457	-0.1021	0.0168	1.177e-09	-----	0	2.015	4	0.733	7093
Betaine	5:78698743_G_A	a	g	0.0367	0.0022	0.0293	0.0385	-0.2661	0.0437	1.131e-09	-----	29.2	5.652	4	0.2267	7093
Betaine	2:211595900_C_T	t	c	0.1784	0.0038	0.1722	0.1822	-0.1333	0.0218	9.213e-10	-----	0	0.273	4	0.9915	7093
Betaine	2:211575123_A_G	a	g	0.82	0.0037	0.816	0.8266	0.1329	0.0217	9.212e-10	+++++	0	0.6	4	0.963	7093
Betaine	5:78499747_T_C	t	c	0.9825	0.0016	0.9806	0.9843	0.4169	0.0679	8.433e-10	+++?+	0	2.303	3	0.5119	6802
Betaine	2:211573559_G_A	a	g	0.1791	0.004	0.173	0.1837	-0.1338	0.0218	8.008e-10	-----	0	0.327	4	0.988	7093
Betaine	5:78420732_C_A	a	c	0.6741	0.0044	0.666	0.6792	0.1076	0.0175	7.892e-10	+++++	18.6	4.912	4	0.2964	7093
Betaine	2:211581245_C_T	t	c	0.1803	0.0035	0.174	0.184	-0.1334	0.0217	7.541e-10	-----	0	0.604	4	0.9626	7093
Betaine	5:78425747_T_C	t	c	0.3259	0.0042	0.3213	0.334	-0.1077	0.0175	7.484e-10	-----	18.9	4.934	4	0.2941	7093
Betaine	2:211596498_G_A	a	g	0.1784	0.0037	0.1722	0.182	-0.1341	0.0218	7.369e-10	-----	0	0.265	4	0.9919	7093
Betaine	5:78425188_C_A	a	c	0.6741	0.0043	0.666	0.6792	0.1078	0.0175	7.225e-10	+++++	18.1	4.885	4	0.2993	7093
Betaine	5:78414337_T_C	t	c	0.3243	0.0047	0.319	0.3331	-0.1085	0.0176	7.012e-10	-----	17.2	4.833	4	0.3048	7093
Betaine	5:78587297_C_T	t	c	0.3269	0.0038	0.3198	0.3317	-0.1105	0.0179	6.765e-10	-----	21.7	5.106	4	0.2766	7093
Betaine	2:211581142_T_C	t	c	0.8198	0.0037	0.8159	0.8264	0.1337	0.0217	6.742e-10	+++++	0	0.673	4	0.9546	7093
Betaine	2:211590507_A_G	a	g	0.8201	0.0034	0.8166	0.8266	0.1339	0.0217	6.733e-10	+++++	0	0.65	4	0.9573	7093
Betaine	5:78421780_G_A	a	g	0.6747	0.0043	0.6669	0.6801	0.1082	0.0175	6.69e-10	+++++	19	4.935	4	0.294	7093
Betaine	2:211593659_G_T	t	g	0.1794	0.0038	0.1731	0.1835	-0.1341	0.0217	6.636e-10	-----	0	0.363	4	0.9854	7093
Betaine	2:211593337_G_T	t	g	0.1794	0.0038	0.1732	0.1835	-0.1341	0.0217	6.545e-10	-----	0	0.36	4	0.9856	7093
Betaine	2:211593436_C_T	t	c	0.1794	0.0038	0.1732	0.1835	-0.1341	0.0217	6.529e-10	-----	0	0.361	4	0.9855	7093
Betaine	2:211655965_A_G	a	g	0.7531	0.014	0.7283	0.7683	-0.1179	0.0191	6.526e-10	-----	37.1	6.364	4	0.1736	7093
Betaine	5:78418346_T_G	t	g	0.3241	0.0049	0.3183	0.3331	-0.1084	0.0175	6.419e-10	-----	19.1	4.941	4	0.2934	7093
Betaine	5:78418416_A_G	a	g	0.324	0.0049	0.3182	0.3331	-0.1084	0.0175	6.415e-10	-----	19	4.941	4	0.2934	7093
Betaine	2:211587631_C_T	t	c	0.1793	0.0039	0.1731	0.1835	-0.1345	0.0217	6.192e-10	-----	0	0.337	4	0.9873	7093
Betaine	2:211583101_C_T	t	c	0.1794	0.004	0.1731	0.1838	-0.1344	0.0217	6.157e-10	-----	0	0.343	4	0.9868	7093
Betaine	2:211589050_G_A	a	g	0.1792	0.0039	0.173	0.1834	-0.1345	0.0217	6.145e-10	-----	0	0.346	4	0.9867	7093
Betaine	2:211586445_C_T	t	c	0.1793	0.0039	0.1731	0.1835	-0.1345	0.0217	6.123e-10	-----	0	0.33	4	0.9878	7093
Betaine	2:211583022_C_T	t	c	0.1794	0.004	0.1731	0.1838	-0.1344	0.0217	6.106e-10	-----	0	0.345	4	0.9867	7093
Betaine	2:211583253_G_A	a	g	0.1794	0.004	0.1731	0.1838	-0.1344	0.0217	6.086e-10	-----	0	0.346	4	0.9867	7093
Betaine	2:211588614_T_A	a	t	0.1794	0.0038	0.173	0.1834	-0.1346	0.0217	5.84e-10	-----	0	0.339	4	0.9872	7093
Betaine	5:78288569_T_G	t	g	0.9407	0.0076	0.9298	0.9495	0.2205	0.0351	3.371e-10	+++-+	9.9	4.439	4	0.3499	7093
Betaine	5:78469204_T_G	t	g	0.9739	0.0018	0.9714	0.978	-0.3586	0.0571	3.299e-10	-----	0	1.25	4	0.8699	7093
Betaine	5:78419809_T_C	t	c	0.3353	0.0049	0.3287	0.3437	-0.1092	0.0174	3.245e-10	-----	36.5	6.299	4	0.1779	7093
Betaine	5:78288943_G_T	t	g	0.0593	0.0075	0.0506	0.0701	-0.2208	0.0351	3.238e-10	---+-	10.1	4.448	4	0.3487	7093
Betaine	5:78288944_G_C	c	g	0.0593	0.0076	0.0506	0.0701	-0.2208	0.0351	3.223e-10	---+-	10	4.445	4	0.3491	7093
Betaine	5:78289008_C_A	a	c	0.0594	0.0075	0.0509	0.0701	-0.2208	0.0351	3.215e-10	---+-	9.7	4.431	4	0.3508	7093
Betaine	12:332362_C_T	t	c	0.2129	0.0061	0.1822	0.2193	-0.1422	0.0226	3.034e-10	-----	0	0.256	4	0.9925	7093
Betaine	5:78298158_G_C	c	g	0.5022	0.0123	0.4797	0.5172	-0.1053	0.0166	2.28e-10	-----	24	5.262	4	0.2615	7093
Betaine	2:211571933_A_G	a	g	0.8179	0.0027	0.8146	0.8218	0.1374	0.0216	2.077e-10	+++++	0	0.737	4	0.9467	7093
Betaine	2:211570917_T_C	t	c	0.8178	0.0026	0.8146	0.8218	0.1375	0.0216	2.017e-10	+++++	0	0.729	4	0.9477	7093
Betaine	2:211549856_G_A	a	g	0.1816	0.0035	0.1718	0.1856	-0.141	0.0221	1.709e-10	-----	0	0.378	4	0.9842	7093
Betaine	12:311816_C_T	t	c	0.4789	0.0141	0.4567	0.4902	0.1075	0.0168	1.598e-10	+++++	31	5.797	4	0.2148	7093
Betaine	2:211559536_G_A	a	g	0.1812	0.0035	0.1714	0.1851	-0.1403	0.0219	1.471e-10	-----	0	0.344	4	0.9868	7093
Betaine	2:211565692_C_T	t	c	0.1811	0.0031	0.1753	0.1849	-0.1397	0.0217	1.29e-10	-----	0	0.412	4	0.9815	7093
Betaine	5:78629297_C_G	c	g	0.3937	0.0081	0.385	0.406	0.1079	0.0168	1.194e-10	+++++	21	5.064	4	0.2808	7093
Betaine	5:78629346_C_T	t	c	0.6062	0.0081	0.594	0.615	-0.1079	0.0168	1.182e-10	-----	21.2	5.074	4	0.2798	7093
Betaine	5:78368494_G_A	a	g	0.0857	0.0056	0.078	0.0927	0.2007	0.0311	1.121e-10	+++++	0	0.366	4	0.9852	7093
Betaine	6:43037061_T_C	t	c	0.4391	0.0055	0.4324	0.4491	-0.1089	0.0168	1.031e-10	-----	6.2	4.266	4	0.3712	7093
Betaine	2:211562924_C_T	t	c	0.1811	0.0034	0.1714	0.1849	-0.1411	0.0218	1.024e-10	-----	0	0.323	4	0.9883	7093
Betaine	5:78406685_C_T	t	c	0.0858	0.0057	0.0779	0.0922	0.2016	0.0311	9.354e-11	+++++	0	0.683	4	0.9534	7093
Betaine	6:42892834_G_T	t	g	0.546	0.0063	0.5253	0.5512	0.1097	0.0168	7.568e-11	+++++	0	0.694	4	0.9521	7093
Betaine	12:302140_A_G	a	g	0.5156	0.0131	0.5033	0.5352	-0.1107	0.0169	5.792e-11	-----	27	5.478	4	0.2417	7093
Betaine	12:302208_A_C	a	c	0.5125	0.012	0.5012	0.5301	-0.1109	0.0169	5.094e-11	-----	27.7	5.533	4	0.2368	7093
Betaine	2:211673442_G_C	c	g	0.281	0.013	0.2647	0.3028	0.1216	0.0185	4.718e-11	+++++	38.3	6.486	4	0.1657	7093
Betaine	5:78582833_C_T	t	c	0.3684	0.0064	0.3557	0.3748	-0.1145	0.0173	4.144e-11	-----	19.4	4.961	4	0.2913	7093
Betaine	2:211673049_G_A	a	g	0.2818	0.0126	0.2661	0.3032	0.1218	0.0185	4.126e-11	+++++	40.5	6.727	4	0.151	7093
Betaine	2:211673377_A_G	a	g	0.7181	0.0126	0.6967	0.7339	-0.122	0.0185	3.796e-11	-----	41.2	6.8	4	0.1469	7093
Betaine	12:309753_C_T	t	c	0.3336	0.0088	0.3247	0.3492	0.1223	0.0185	3.562e-11	+++++	0	3.858	4	0.4256	7093
Betaine	6:42897712_C_T	t	c	0.346	0.0049	0.3274	0.3536	0.1156	0.0174	3.261e-11	+++++	0	0.783	4	0.9408	7093
Betaine	5:78624064_C_T	t	c	0.0391	0.0028	0.0316	0.0414	-0.2885	0.0431	2.239e-11	-----	0	3.17	4	0.5298	7093
Betaine	5:78597828_C_G	c	g	0.9606	0.003	0.958	0.9684	0.2905	0.0431	1.569e-11	+++++	0	3.128	4	0.5367	7093
Betaine	5:78528894_G_A	a	g	0.038	0.0022	0.033	0.0396	-0.3009	0.0446	1.564e-11	-----	0	2.953	4	0.5657	7093
Betaine	12:311299_T_C	t	c	0.5095	0.0133	0.4911	0.5302	-0.1135	0.0168	1.263e-11	-----	29	5.634	4	0.2282	7093
Betaine	6:43040368_A_C	a	c	0.4176	0.0073	0.4083	0.4315	-0.1149	0.0169	1.185e-11	-----	0	3.17	4	0.5298	7093
Betaine	5:78745042_T_C	t	c	0.9546	0.0045	0.9515	0.9632	0.2665	0.0392	1.052e-11	+++++	0	1.136	4	0.8885	7093
Betaine	5:78752802_T_C	t	c	0.9546	0.0045	0.9515	0.9631	0.2676	0.0393	9.93e-12	+++++	0	1.07	4	0.899	7093
Betaine	5:78753165_C_G	c	g	0.9546	0.0045	0.9515	0.9631	0.2677	0.0393	9.834e-12	+++++	0	1.067	4	0.8994	7093
Betaine	5:78726228_C_G	c	g	0.9546	0.0044	0.9514	0.9631	0.2665	0.0391	9.743e-12	+++++	0	1.279	4	0.865	7093
Betaine	5:78290682_T_C	t	c	0.4677	0.0114	0.4477	0.4816	-0.1142	0.0167	9.04e-12	-----	14.4	4.672	4	0.3226	7093
Betaine	5:78759592_T_C	t	c	0.9547	0.0047	0.9515	0.9637	0.2712	0.0395	6.401e-12	+++++	0	1.17	4	0.883	7093
Betaine	6:160551486_C_T	t	c	0.0743	0.0054	0.0616	0.0794	-0.2188	0.0317	5.19e-12	-----	0	3.052	4	0.5492	7093
Betaine	12:305254_T_C	t	c	0.4939	0.0102	0.4849	0.5094	-0.1165	0.0169	4.726e-12	-----	37.6	6.409	4	0.1706	7093
Betaine	6:43049461_A_G	a	g	0.3844	0.0076	0.3733	0.4024	-0.1186	0.017	3.13e-12	-----	0	1.774	4	0.7772	7093
Betaine	12:270104_G_A	a	g	0.3716	0.0102	0.3605	0.3889	0.1245	0.0178	2.656e-12	+++++	0	0.563	4	0.9671	7093
Betaine	5:78421057_G_T	t	g	0.6467	0.0073	0.6347	0.6561	0.122	0.0172	1.531e-12	+++++	0	2.585	4	0.6294	7093
Betaine	5:78424154_G_A	a	g	0.6468	0.0073	0.6347	0.6563	0.122	0.0172	1.505e-12	+++++	0	2.586	4	0.6293	7093
Betaine	5:78426650_G_A	a	g	0.6464	0.0071	0.6346	0.6555	0.122	0.0172	1.489e-12	+++++	0	2.616	4	0.6241	7093
Betaine	6:160521885_C_T	t	c	0.0744	0.0043	0.0632	0.0788	-0.2258	0.0319	1.361e-12	-----	0.2	4.007	4	0.405	7093
Betaine	5:78303224_T_C	t	c	0.9268	0.0075	0.9167	0.9371	0.224	0.0314	9.668e-13	+++++	0	2.631	4	0.6213	7093
Betaine	12:267870_G_C	c	g	0.5185	0.0122	0.4823	0.5322	-0.1186	0.0166	9.257e-13	-----	0	2.335	4	0.6744	7093
Betaine	6:160543148_C_T	t	c	0.0735	0.0044	0.0614	0.0788	-0.2287	0.0319	7.573e-13	-----	0	3.763	4	0.439	7093
Betaine	5:78303384_C_T	t	c	0.0731	0.0075	0.0629	0.0832	-0.2257	0.0314	6.33e-13	-----	0	2.602	4	0.6264	7093
Betaine	5:78303487_C_T	t	c	0.0731	0.0075	0.0629	0.0832	-0.2258	0.0314	6.259e-13	-----	0	2.6	4	0.6268	7093
Betaine	5:78304441_C_T	t	c	0.0731	0.0075	0.0629	0.0832	-0.2261	0.0314	5.833e-13	-----	0	2.601	4	0.6267	7093
Betaine	5:78305135_T_C	t	c	0.9268	0.0075	0.9168	0.9371	0.2272	0.0314	4.517e-13	+++++	0	2.586	4	0.6293	7093
Betaine	5:78305312_C_G	c	g	0.9268	0.0075	0.9168	0.9371	0.2273	0.0314	4.433e-13	+++++	0	2.586	4	0.6293	7093
Betaine	5:78330610_A_G	a	g	0.9451	0.008	0.9349	0.9549	0.2637	0.0364	4.268e-13	+++++	0	1.047	4	0.9025	7093
Betaine	5:78304314_G_A	a	g	0.0733	0.0075	0.0629	0.0834	-0.2272	0.0314	4.245e-13	-----	0	2.529	4	0.6394	7093
Betaine	5:78330613_T_G	t	g	0.9451	0.008	0.9349	0.9549	0.2638	0.0364	4.228e-13	+++++	0	1.047	4	0.9025	7093
Betaine	12:268419_T_C	t	c	0.5417	0.0136	0.5023	0.556	-0.1218	0.0168	4.182e-13	-----	0	1.864	4	0.7607	7093
Betaine	5:78325879_T_C	t	c	0.9442	0.0082	0.9337	0.9536	0.262	0.0358	2.589e-13	+++++	0	1.082	4	0.8972	7093
Betaine	12:310113_A_G	a	g	0.5952	0.0136	0.5836	0.6165	-0.1267	0.0173	2.422e-13	-----	0	3.049	4	0.5497	7093
Betaine	5:78314620_C_T	t	c	0.0559	0.0081	0.0465	0.0663	-0.2622	0.0358	2.366e-13	-----	0	1.064	4	0.8999	7093
Betaine	5:78303715_G_C	c	g	0.0562	0.0081	0.0467	0.0667	-0.2614	0.0356	2.268e-13	-----	0	1.383	4	0.8472	7093
Betaine	12:270229_G_A	a	g	0.6089	0.0065	0.6024	0.6226	0.1317	0.0178	1.472e-13	+++++	32.3	5.911	4	0.2059	7093
Betaine	5:78628979_T_C	t	c	0.4134	0.0086	0.4057	0.4276	0.1232	0.0167	1.406e-13	+++++	6	4.256	4	0.3725	7093
Betaine	5:78628411_G_T	t	g	0.5862	0.0087	0.572	0.5939	-0.1234	0.0166	1.224e-13	-----	4.1	4.171	4	0.3834	7093
Betaine	5:78623110_G_A	a	g	0.5862	0.0083	0.5747	0.5934	-0.1234	0.0166	1.221e-13	-----	14.9	4.701	4	0.3194	7093
Betaine	12:279142_C_G	c	g	0.4903	0.0116	0.4686	0.4996	-0.1233	0.0166	1.104e-13	-----	40.3	6.7	4	0.1526	7093
Betaine	5:78627953_T_C	t	c	0.4135	0.0086	0.406	0.4272	0.1237	0.0167	1.089e-13	+++++	8.9	4.393	4	0.3555	7093
Betaine	5:78627470_G_C	c	g	0.5859	0.0086	0.5723	0.5937	-0.1237	0.0166	1.083e-13	-----	10.3	4.46	4	0.3473	7093
Betaine	5:78616025_C_T	t	c	0.5987	0.008	0.5853	0.6077	-0.1242	0.0167	9.849e-14	-----	34.6	6.118	4	0.1905	7093
Betaine	5:78628233_C_T	t	c	0.5865	0.0086	0.5723	0.5942	-0.1239	0.0166	9.693e-14	-----	4	4.165	4	0.3841	7093
Betaine	5:78628629_T_A	a	t	0.5865	0.0087	0.5721	0.5941	-0.124	0.0166	9.319e-14	-----	3.6	4.151	4	0.3859	7093
Betaine	6:42901120_G_A	a	g	0.4395	0.0056	0.4181	0.4472	0.125	0.0168	8.555e-14	+++++	0	2.954	4	0.5656	7093
Betaine	5:78624632_G_C	c	g	0.5999	0.0083	0.5867	0.6096	-0.1249	0.0167	8.418e-14	-----	30.6	5.767	4	0.2172	7093
Betaine	12:301428_G_T	t	g	0.4755	0.0117	0.4652	0.4927	-0.1273	0.017	7.132e-14	-----	0	3.887	4	0.4215	7093
Betaine	5:78306575_C_T	t	c	0.0725	0.007	0.0628	0.0818	-0.2376	0.0316	5.435e-14	-----	0	2.546	4	0.6364	7093
Betaine	5:78621668_G_T	t	g	0.5873	0.0088	0.5754	0.5962	-0.1252	0.0166	4.882e-14	-----	30.3	5.742	4	0.2193	7093
Betaine	5:78616367_C_A	a	c	0.588	0.0087	0.5756	0.5965	-0.1253	0.0166	4.563e-14	-----	29.3	5.658	4	0.2262	7093
Betaine	5:78602472_C_T	t	c	0.5882	0.0085	0.5756	0.5965	-0.1253	0.0166	4.411e-14	-----	28.9	5.623	4	0.2291	7093
Betaine	5:78624070_T_C	t	c	0.4066	0.0086	0.3988	0.4191	0.1261	0.0167	4.353e-14	+++++	28.9	5.627	4	0.2288	7093
Betaine	5:78607059_T_C	t	c	0.4119	0.0086	0.4035	0.4244	0.1255	0.0166	4.154e-14	+++++	29.8	5.694	4	0.2232	7093
Betaine	5:78594870_T_C	t	c	0.4119	0.0084	0.4036	0.4244	0.1254	0.0166	3.982e-14	+++++	29.5	5.675	4	0.2247	7093
Betaine	5:78593204_T_C	t	c	0.4119	0.0083	0.4037	0.4244	0.1255	0.0166	3.792e-14	+++++	29.5	5.678	4	0.2246	7093
Betaine	6:42915920_T_C	t	c	0.5618	0.0091	0.5427	0.5798	-0.1261	0.0166	3.431e-14	-----	0	0.47	4	0.9764	7093
Betaine	12:268399_G_A	a	g	0.5096	0.0113	0.4744	0.5218	-0.127	0.0167	3.202e-14	-----	0	2.71	4	0.6075	7093
Betaine	5:78586914_G_T	t	g	0.5882	0.0082	0.5764	0.5964	-0.1259	0.0166	3.171e-14	-----	29.2	5.648	4	0.227	7093
Betaine	5:78625589_A_T	a	t	0.3993	0.0088	0.3908	0.4132	0.127	0.0167	3.156e-14	+++++	42.3	6.937	4	0.1392	7093
Betaine	5:78606096_G_C	c	g	0.6013	0.0085	0.5861	0.6105	-0.1268	0.0167	2.887e-14	-----	43.6	7.098	4	0.1308	7093
Betaine	5:78620841_T_C	t	c	0.3982	0.0085	0.3895	0.4126	0.1272	0.0167	2.834e-14	+++++	43	7.017	4	0.135	7093
Betaine	5:78626464_A_G	a	g	0.3985	0.0086	0.3895	0.4125	0.1273	0.0167	2.82e-14	+++++	40.9	6.768	4	0.1487	7093
Betaine	5:78607713_C_A	a	c	0.6012	0.0085	0.5861	0.6105	-0.127	0.0167	2.642e-14	-----	44.5	7.203	4	0.1255	7093
Betaine	5:78609355_A_G	a	g	0.3987	0.0085	0.3895	0.4139	0.1271	0.0167	2.64e-14	+++++	44.3	7.186	4	0.1264	7093
Betaine	5:78608648_A_T	a	t	0.3987	0.0085	0.3895	0.4139	0.1271	0.0167	2.621e-14	+++++	44.5	7.201	4	0.1256	7093
Betaine	5:78305793_T_C	t	c	0.8234	0.0093	0.8053	0.8382	0.1636	0.0215	2.607e-14	+++++	0	3.216	4	0.5224	7093
Betaine	5:78607147_C_T	t	c	0.6013	0.0084	0.5861	0.6105	-0.127	0.0167	2.595e-14	-----	44.6	7.217	4	0.1249	7093
Betaine	5:78597535_C_T	t	c	0.6013	0.0083	0.5862	0.6109	-0.1269	0.0167	2.581e-14	-----	44.4	7.191	4	0.1261	7093
Betaine	5:78595246_C_T	t	c	0.6013	0.0082	0.5862	0.611	-0.1269	0.0167	2.538e-14	-----	44.4	7.189	4	0.1262	7093
Betaine	2:211608379_T_G	t	g	0.5599	0.0104	0.5447	0.5754	0.1277	0.0166	1.437e-14	+++++	0	3.038	4	0.5514	7093
Betaine	12:304004_G_A	a	g	0.4353	0.0053	0.428	0.4415	0.1321	0.0168	3.473e-15	+++++	45.9	7.397	4	0.1164	7093
Betaine	6:42925683_C_T	t	c	0.4365	0.0088	0.4202	0.4549	0.1314	0.0167	3.061e-15	+++++	0	0.676	4	0.9542	7093
Betaine	6:42928017_C_G	c	g	0.5636	0.0088	0.5452	0.5796	-0.1314	0.0167	2.972e-15	-----	0	0.665	4	0.9555	7093
Betaine	6:42955749_T_C	t	c	0.5168	0.007	0.5054	0.5429	-0.1324	0.0168	2.944e-15	-----	0	0.511	4	0.9724	7093
Betaine	6:42918984_T_A	a	t	0.4305	0.0084	0.4101	0.4467	0.1317	0.0167	2.793e-15	+++++	0	0.621	4	0.9606	7093
Betaine	6:42931224_G_A	a	g	0.4364	0.0088	0.4209	0.4548	0.1315	0.0166	2.774e-15	+++++	0	0.639	4	0.9586	7093
Betaine	6:42937126_C_T	t	c	0.4364	0.0089	0.421	0.455	0.1317	0.0167	2.622e-15	+++++	0	0.585	4	0.9647	7093
Betaine	6:42937176_C_A	a	c	0.4364	0.0089	0.421	0.455	0.1317	0.0167	2.613e-15	+++++	0	0.585	4	0.9647	7093
Betaine	5:78306692_G_C	c	g	0.1935	0.0088	0.1779	0.2066	-0.1643	0.0207	2.401e-15	-----	0	3.953	4	0.4124	7093
Betaine	6:42932200_G_T	t	g	0.4361	0.0091	0.421	0.4551	0.1319	0.0167	2.337e-15	+++++	0	0.629	4	0.9597	7093
Betaine	5:78283003_G_T	t	g	0.7212	0.0107	0.6957	0.7363	0.145	0.0183	2.245e-15	+++++	46.4	7.467	4	0.1132	7093
Betaine	6:42940235_G_A	a	g	0.4364	0.0088	0.421	0.4548	0.1321	0.0167	2.191e-15	+++++	0	0.568	4	0.9666	7093
Betaine	6:42940365_G_A	a	g	0.4364	0.0088	0.421	0.4548	0.1321	0.0167	2.181e-15	+++++	0	0.57	4	0.9664	7093
Betaine	6:42943098_T_C	t	c	0.5636	0.0088	0.5452	0.5789	-0.1323	0.0167	2.089e-15	-----	0	0.552	4	0.9682	7093
Betaine	6:42946943_G_A	a	g	0.4364	0.0087	0.4213	0.4547	0.1326	0.0167	2.079e-15	+++++	0	0.546	4	0.9689	7093
Betaine	6:42942779_A_G	a	g	0.5637	0.0087	0.5454	0.5789	-0.1324	0.0167	2.052e-15	-----	0	0.554	4	0.9681	7093
Betaine	6:42946490_C_A	a	c	0.4363	0.0087	0.4213	0.4546	0.1326	0.0167	2.013e-15	+++++	0	0.532	4	0.9703	7093
Betaine	6:42928461_C_T	t	c	0.4703	0.0074	0.4484	0.4839	0.1331	0.0166	1.127e-15	+++++	0	0.547	4	0.9688	7093
Betaine	5:78307718_T_C	t	c	0.8069	0.0084	0.7933	0.8221	0.1667	0.0208	9.637e-16	+++++	1.2	4.049	4	0.3994	7093
Betaine	12:270805_C_T	t	c	0.3594	0.0098	0.3187	0.3688	-0.1426	0.0177	8.984e-16	-----	0	3.029	4	0.553	7093
Betaine	12:311949_A_G	a	g	0.5652	0.0112	0.554	0.5818	-0.135	0.0168	8.845e-16	-----	38.8	6.536	4	0.1625	7093
Betaine	6:42944850_C_T	t	c	0.47	0.0071	0.4492	0.4832	0.1344	0.0166	6.721e-16	+++++	0	0.537	4	0.9698	7093
Betaine	12:303143_A_G	a	g	0.5737	0.0053	0.5639	0.5803	-0.1373	0.0169	4.726e-16	-----	40.2	6.687	4	0.1534	7093
Betaine	6:42903763_C_G	c	g	0.5196	0.0087	0.5045	0.5445	-0.1375	0.0168	2.57e-16	-----	0	1.923	4	0.75	7093
Betaine	12:303320_G_T	t	g	0.4232	0.0053	0.4177	0.4335	0.1389	0.0169	1.752e-16	+++++	39.1	6.567	4	0.1606	7093
Betaine	12:276336_G_C	c	g	0.5466	0.0141	0.5353	0.5726	0.1374	0.0166	1.501e-16	+++++	0	2.789	4	0.5938	7093
Betaine	5:78285921_C_T	t	c	0.7584	0.0099	0.7374	0.7749	0.1572	0.019	1.495e-16	+++++	42.1	6.914	4	0.1405	7093
Betaine	6:42903766_T_G	t	g	0.5193	0.0088	0.504	0.5444	-0.1388	0.0168	1.353e-16	-----	0	2.01	4	0.7339	7093
Betaine	6:42902508_T_C	t	c	0.5196	0.009	0.5038	0.5449	-0.1392	0.0168	1.04e-16	-----	0	1.868	4	0.76	7093
Betaine	12:280761_C_T	t	c	0.3766	0.0135	0.3665	0.4061	0.1457	0.0175	9.875e-17	+++++	0	0.387	4	0.9835	7093
Betaine	12:312200_C_T	t	c	0.4386	0.0114	0.4214	0.4508	0.1401	0.0168	7.306e-17	+++++	31.2	5.811	4	0.2137	7093
Betaine	12:310419_G_T	t	g	0.4471	0.0105	0.4314	0.4602	0.1392	0.0166	5.939e-17	+++++	44.1	7.151	4	0.1281	7093
Betaine	12:270773_C_G	c	g	0.5013	0.0137	0.4916	0.5291	0.1432	0.0171	5.54e-17	+++++	0	1.958	4	0.7434	7093
Betaine	12:310901_T_C	t	c	0.5539	0.0102	0.541	0.569	-0.1396	0.0167	5.351e-17	-----	38.5	6.507	4	0.1644	7093
Betaine	12:310571_T_C	t	c	0.5524	0.0102	0.539	0.5677	-0.1397	0.0167	4.864e-17	-----	42.7	6.982	4	0.1369	7093
Betaine	12:310166_T_A	a	t	0.4469	0.0102	0.4317	0.4601	0.1397	0.0166	4.47e-17	+++++	46.6	7.49	4	0.1121	7093
Betaine	5:78565563_T_A	a	t	0.6307	0.0106	0.6157	0.6424	-0.1428	0.017	4.071e-17	-----	30.4	5.748	4	0.2188	7093
Betaine	12:310466_C_G	c	g	0.5528	0.0105	0.5398	0.5686	-0.14	0.0166	3.891e-17	-----	42.3	6.938	4	0.1392	7093
Betaine	6:42915021_G_A	a	g	0.5206	0.0073	0.4999	0.5334	0.1404	0.0167	3.552e-17	+++++	0	0.388	4	0.9834	7093
Betaine	12:310334_G_T	t	g	0.4473	0.0103	0.4319	0.4606	0.1401	0.0166	3.423e-17	+++++	44.9	7.256	4	0.1229	7093
Betaine	5:78527408_G_C	c	g	0.3541	0.0077	0.3444	0.3653	0.1452	0.0172	3.366e-17	+++++	20.5	5.031	4	0.2841	7093
Betaine	5:78613986_G_A	a	g	0.6303	0.0108	0.6143	0.6418	-0.1432	0.017	3.324e-17	-----	33.8	6.045	4	0.1958	7093
Betaine	5:78603510_T_A	a	t	0.63	0.0107	0.6147	0.6416	-0.1433	0.017	3.006e-17	-----	34.3	6.089	4	0.1926	7093
Betaine	12:310278_G_A	a	g	0.447	0.0102	0.4318	0.4602	0.1406	0.0166	2.811e-17	+++++	47.2	7.58	4	0.1082	7093
Betaine	5:78548873_C_T	t	c	0.3696	0.0105	0.3581	0.3847	0.1435	0.017	2.632e-17	+++++	33.4	6.004	4	0.1988	7093
Betaine	6:42915403_T_C	t	c	0.4783	0.0075	0.4664	0.4964	-0.1413	0.0167	2.467e-17	-----	0	0.469	4	0.9765	7093
Betaine	5:78561718_T_C	t	c	0.6303	0.0104	0.6154	0.6417	-0.1437	0.017	2.453e-17	-----	33.8	6.041	4	0.1961	7093
Betaine	5:78562399_G_C	c	g	0.3697	0.0104	0.3583	0.3846	0.1437	0.017	2.415e-17	+++++	33.7	6.038	4	0.1964	7093
Betaine	5:78580156_A_G	a	g	0.3698	0.0104	0.3583	0.3848	0.1437	0.017	2.407e-17	+++++	33.8	6.047	4	0.1957	7093
Betaine	5:78557948_T_C	t	c	0.6302	0.0104	0.6152	0.6416	-0.1437	0.017	2.394e-17	-----	33.7	6.029	4	0.197	7093
Betaine	5:78558635_G_T	t	g	0.3698	0.0104	0.3584	0.3847	0.1437	0.017	2.389e-17	+++++	33.7	6.03	4	0.197	7093
Betaine	5:78569854_A_T	a	t	0.37	0.0104	0.3585	0.3849	0.1437	0.017	2.346e-17	+++++	33.5	6.017	4	0.1979	7093
Betaine	5:78539399_A_G	a	g	0.6304	0.0105	0.6155	0.642	-0.1438	0.017	2.339e-17	-----	34.3	6.091	4	0.1924	7093
Betaine	5:78581371_T_A	a	t	0.6302	0.0104	0.6151	0.6416	-0.1437	0.017	2.336e-17	-----	34.1	6.068	4	0.1941	7093
Betaine	5:78586493_A_G	a	g	0.3698	0.0105	0.3583	0.3849	0.1437	0.017	2.326e-17	+++++	34.1	6.069	4	0.1941	7093
Betaine	5:78542290_T_C	t	c	0.6303	0.0104	0.6154	0.6418	-0.1438	0.017	2.313e-17	-----	33.7	6.036	4	0.1965	7093
Betaine	5:78573790_A_T	a	t	0.3698	0.0104	0.3584	0.3848	0.1438	0.017	2.296e-17	+++++	34	6.058	4	0.1949	7093
Betaine	5:78574237_C_T	t	c	0.6302	0.0104	0.6152	0.6416	-0.1438	0.017	2.296e-17	-----	34	6.058	4	0.1949	7093
Betaine	5:78573970_T_C	t	c	0.3699	0.0104	0.3584	0.3848	0.1438	0.017	2.293e-17	+++++	33.9	6.054	4	0.1951	7093
Betaine	5:78576961_G_A	a	g	0.6302	0.0104	0.6152	0.6417	-0.1438	0.017	2.267e-17	-----	34	6.063	4	0.1945	7093
Betaine	5:78534134_T_G	t	g	0.6304	0.0106	0.6155	0.6423	-0.1439	0.017	2.245e-17	-----	35.2	6.172	4	0.1866	7093
Betaine	5:78557241_A_G	a	g	0.6416	0.0103	0.628	0.652	-0.1456	0.0171	1.701e-17	-----	48.3	7.743	4	0.1014	7093
Betaine	5:78500081_T_C	t	c	0.6228	0.0101	0.6118	0.6357	-0.144	0.0169	1.546e-17	-----	16.8	4.807	4	0.3077	7093
Betaine	5:78521354_T_C	t	c	0.623	0.0103	0.6113	0.636	-0.1442	0.0169	1.316e-17	-----	14.1	4.654	4	0.3247	7093
Betaine	5:78526150_A_G	a	g	0.6229	0.0102	0.6113	0.6357	-0.1444	0.0169	1.277e-17	-----	12.3	4.558	4	0.3357	7093
Betaine	5:78475423_T_C	t	c	0.6226	0.0106	0.6113	0.6362	-0.1441	0.0169	1.276e-17	-----	20	4.997	4	0.2876	7093
Betaine	12:279586_T_C	t	c	0.4801	0.0154	0.4491	0.4911	-0.1433	0.0167	1.194e-17	-----	0	2.739	4	0.6024	7093
Betaine	5:78561373_C_T	t	c	0.3709	0.0106	0.359	0.3855	0.1453	0.017	1.107e-17	+++++	33.6	6.027	4	0.1972	7093
Betaine	5:78509168_C_A	a	c	0.3772	0.0104	0.364	0.3889	0.1447	0.0169	1.052e-17	+++++	14.7	4.69	4	0.3206	7093
Betaine	5:78578884_G_A	a	g	0.6433	0.0098	0.6296	0.654	-0.1465	0.0171	1.033e-17	-----	48.5	7.773	4	0.1003	7093
Betaine	5:78543210_C_G	c	g	0.6435	0.0098	0.6297	0.6542	-0.1465	0.0171	1.029e-17	-----	48.5	7.769	4	0.1004	7093
Betaine	6:42935998_G_A	a	g	0.5209	0.0073	0.5036	0.5326	0.143	0.0167	1.014e-17	+++++	0	0.8	4	0.9385	7093
Betaine	5:78463395_A_G	a	g	0.6226	0.0107	0.6111	0.6362	-0.1444	0.0168	9.847e-18	-----	20.8	5.05	4	0.2822	7093
Betaine	5:78548010_T_G	t	g	0.6433	0.01	0.6296	0.6541	-0.1466	0.0171	9.646e-18	-----	48.6	7.777	4	0.1001	7093
Betaine	5:78465698_C_G	c	g	0.62	0.0104	0.6079	0.6336	-0.1444	0.0168	9.371e-18	-----	21.8	5.112	4	0.276	7093
Betaine	5:78484060_A_G	a	g	0.6233	0.0108	0.6112	0.6368	-0.1449	0.0169	9.023e-18	-----	19.8	4.99	4	0.2883	7093
Betaine	5:78483867_G_T	t	g	0.3767	0.0108	0.3632	0.3888	0.1449	0.0169	8.957e-18	+++++	19.9	4.994	4	0.2879	7093
Betaine	12:312433_G_A	a	g	0.4391	0.0107	0.4236	0.4582	0.1437	0.0167	8.832e-18	+++++	33.6	6.026	4	0.1972	7093
Betaine	5:78507910_T_G	t	g	0.6226	0.0104	0.611	0.6357	-0.1451	0.0169	8.626e-18	-----	15.9	4.757	4	0.3131	7093
Betaine	5:78493873_G_C	c	g	0.3774	0.0105	0.3642	0.3896	0.1452	0.0169	8.544e-18	+++++	14.6	4.685	4	0.3212	7093
Betaine	6:42920549_G_T	t	g	0.5212	0.0075	0.5034	0.5338	0.1433	0.0167	8.18e-18	+++++	0	0.562	4	0.9671	7093
Betaine	5:78458257_C_G	c	g	0.6225	0.0108	0.611	0.6363	-0.145	0.0169	8.024e-18	-----	18	4.876	4	0.3003	7093
Betaine	5:78495899_T_C	t	c	0.6226	0.0105	0.6109	0.636	-0.1452	0.0169	7.998e-18	-----	15.3	4.723	4	0.317	7093
Betaine	6:42922547_A_G	a	g	0.4785	0.0076	0.4659	0.4963	-0.1434	0.0167	7.768e-18	-----	0	0.604	4	0.9626	7093
Betaine	5:78487862_A_C	a	c	0.6224	0.0105	0.6103	0.6357	-0.1454	0.0169	7.306e-18	-----	15.1	4.71	4	0.3183	7093
Betaine	12:297818_T_C	t	c	0.6575	0.0086	0.6469	0.6834	0.1512	0.0176	7.082e-18	+++++	25.7	5.383	4	0.2502	7093
Betaine	6:42922018_A_G	a	g	0.4783	0.0076	0.4659	0.4963	-0.1436	0.0167	6.875e-18	-----	0	0.62	4	0.9609	7093
Betaine	6:42921561_A_G	a	g	0.4788	0.0074	0.4663	0.4964	-0.1437	0.0167	6.634e-18	-----	0	0.594	4	0.9637	7093
Betaine	6:42924193_C_T	t	c	0.5212	0.0074	0.504	0.5335	0.1437	0.0167	6.404e-18	+++++	0	0.685	4	0.9532	7093
Betaine	6:42929533_T_C	t	c	0.4786	0.0074	0.4662	0.4953	-0.1439	0.0167	5.766e-18	-----	0	0.729	4	0.9477	7093
Betaine	6:42923902_T_C	t	c	0.4787	0.0074	0.4664	0.496	-0.1439	0.0167	5.697e-18	-----	0	0.642	4	0.9583	7093
Betaine	5:78517143_C_T	t	c	0.3638	0.01	0.3515	0.378	0.147	0.017	5.696e-18	+++++	34.7	6.124	4	0.1901	7093
Betaine	6:42919969_T_C	t	c	0.4785	0.0076	0.4661	0.4967	-0.144	0.0167	5.659e-18	-----	0	0.598	4	0.9633	7093
Betaine	6:42917017_A_G	a	g	0.4856	0.0064	0.4756	0.5061	-0.1439	0.0167	5.645e-18	-----	0	0.559	4	0.9676	7093
Betaine	5:78513806_T_C	t	c	0.6361	0.0101	0.6219	0.6485	-0.1471	0.017	5.506e-18	-----	34.7	6.124	4	0.1901	7093
Betaine	6:42924424_G_T	t	g	0.5213	0.0074	0.5041	0.5335	0.144	0.0167	5.422e-18	+++++	0	0.656	4	0.9566	7093
Betaine	6:42934818_T_C	t	c	0.4785	0.0074	0.4662	0.4948	-0.144	0.0167	5.414e-18	-----	0	0.753	4	0.9446	7093
Betaine	6:42932715_C_T	t	c	0.5215	0.0074	0.5052	0.5339	0.144	0.0167	5.402e-18	+++++	0	0.768	4	0.9427	7093
Betaine	6:42921221_T_G	t	g	0.4794	0.0072	0.4671	0.4964	-0.1441	0.0167	5.371e-18	-----	0	0.721	4	0.9487	7093
Betaine	6:42926024_T_C	t	c	0.4784	0.0075	0.4662	0.4956	-0.1441	0.0167	5.354e-18	-----	0	0.712	4	0.9499	7093
Betaine	6:42920844_G_T	t	g	0.5202	0.0072	0.5035	0.5325	0.1442	0.0167	5.134e-18	+++++	0	0.647	4	0.9577	7093
Betaine	6:42925803_T_C	t	c	0.4787	0.0073	0.4666	0.4957	-0.1441	0.0167	5.08e-18	-----	0	0.688	4	0.9528	7093
Betaine	6:42925936_G_C	c	g	0.5213	0.0073	0.5044	0.5334	0.1441	0.0167	5.021e-18	+++++	0	0.691	4	0.9525	7093
Betaine	5:78556798_C_A	a	c	0.3562	0.0097	0.3457	0.3702	0.1481	0.0171	4.907e-18	+++++	46.5	7.479	4	0.1127	7093
Betaine	5:78444148_T_C	t	c	0.622	0.011	0.6101	0.636	-0.1465	0.0169	4.779e-18	-----	7.3	4.315	4	0.365	7093
Betaine	5:78609713_A_G	a	g	0.3719	0.0084	0.3617	0.3835	0.1461	0.0169	4.69e-18	+++++	19.2	4.951	4	0.2923	7093
Betaine	6:42940810_T_C	t	c	0.4776	0.0072	0.4655	0.4932	-0.1446	0.0167	4.665e-18	-----	0	0.669	4	0.9551	7093
Betaine	5:78452983_A_C	a	c	0.6212	0.0106	0.6097	0.6346	-0.1464	0.0169	4.639e-18	-----	14	4.651	4	0.325	7093
Betaine	5:78609259_C_A	a	c	0.6282	0.0084	0.6165	0.6383	-0.1461	0.0169	4.593e-18	-----	19.1	4.942	4	0.2933	7093
Betaine	6:42924969_A_G	a	g	0.479	0.0072	0.4671	0.496	-0.1444	0.0167	4.471e-18	-----	0	0.7	4	0.9513	7093
Betaine	6:42924041_C_T	t	c	0.5215	0.0074	0.5042	0.5338	0.1445	0.0167	4.402e-18	+++++	0	0.685	4	0.9532	7093
Betaine	5:78596044_T_C	t	c	0.3719	0.0082	0.3618	0.3834	0.1459	0.0168	4.4e-18	+++++	18.5	4.908	4	0.2969	7093
Betaine	5:78447395_T_C	t	c	0.6209	0.0106	0.6093	0.6343	-0.1467	0.0169	4.382e-18	-----	9.5	4.421	4	0.352	7093
Betaine	6:42924247_G_A	a	g	0.5214	0.0074	0.5041	0.5335	0.1445	0.0167	4.377e-18	+++++	0	0.668	4	0.9552	7093
Betaine	6:42934500_C_T	t	c	0.5213	0.0072	0.5052	0.5334	0.1444	0.0167	4.301e-18	+++++	0	0.765	4	0.9431	7093
Betaine	6:42934620_C_T	t	c	0.5213	0.0072	0.5052	0.5334	0.1444	0.0167	4.301e-18	+++++	0	0.765	4	0.9431	7093
Betaine	6:42938377_G_T	t	g	0.5214	0.0074	0.5052	0.5337	0.1444	0.0167	4.297e-18	+++++	0	0.711	4	0.9499	7093
Betaine	6:42936900_C_T	t	c	0.5215	0.0074	0.5052	0.5337	0.1444	0.0167	4.262e-18	+++++	0	0.755	4	0.9444	7093
Betaine	6:42947013_G_C	c	g	0.5213	0.0069	0.5058	0.5327	0.1451	0.0167	4.077e-18	+++++	0	0.676	4	0.9542	7093
Betaine	6:42944773_T_C	t	c	0.4785	0.0071	0.4667	0.4944	-0.145	0.0167	3.768e-18	-----	0	0.665	4	0.9555	7093
Betaine	5:78448105_C_G	c	g	0.6211	0.0106	0.6094	0.6346	-0.147	0.0169	3.764e-18	-----	10.9	4.489	4	0.3438	7093
Betaine	5:78507417_A_G	a	g	0.6372	0.0099	0.6232	0.6494	-0.1482	0.0171	3.745e-18	-----	31.1	5.806	4	0.2141	7093
Betaine	6:42941324_T_C	t	c	0.4786	0.0073	0.4665	0.4947	-0.1448	0.0167	3.704e-18	-----	0	0.685	4	0.9531	7093
Betaine	6:42942451_G_A	a	g	0.5214	0.0072	0.5054	0.5334	0.1449	0.0167	3.702e-18	+++++	0	0.678	4	0.954	7093
Betaine	6:42932202_C_T	t	c	0.5209	0.0077	0.5052	0.5337	0.1449	0.0167	3.447e-18	+++++	0	0.741	4	0.9462	7093
Betaine	6:42929839_G_A	a	g	0.522	0.0072	0.5057	0.534	0.145	0.0167	3.416e-18	+++++	0	0.669	4	0.9551	7093
Betaine	5:78430689_T_C	t	c	0.6244	0.0109	0.6128	0.6386	-0.1475	0.017	3.288e-18	-----	0	2.953	4	0.5657	7093
Betaine	5:78436755_C_G	c	g	0.6221	0.0104	0.6103	0.6358	-0.1474	0.0169	3.254e-18	-----	0	3.239	4	0.5187	7093
Betaine	5:78436211_C_T	t	c	0.378	0.0104	0.3642	0.3897	0.1474	0.0169	3.248e-18	+++++	0	3.22	4	0.5217	7093
Betaine	6:42944127_A_G	a	g	0.478	0.0073	0.4659	0.4944	-0.1458	0.0167	2.666e-18	-----	0	0.671	4	0.9548	7093
Betaine	6:42944140_A_G	a	g	0.478	0.0073	0.4659	0.4944	-0.1458	0.0167	2.619e-18	-----	0	0.668	4	0.9552	7093
Betaine	5:78472599_G_T	t	g	0.3689	0.0102	0.356	0.3822	0.1482	0.017	2.593e-18	+++++	37.9	6.444	4	0.1684	7093
Betaine	12:313439_C_T	t	c	0.4068	0.012	0.3884	0.4171	0.1515	0.0173	2.528e-18	+++++	0	3.707	4	0.4471	7093
Betaine	5:78431486_A_C	a	c	0.6277	0.011	0.616	0.642	-0.1485	0.017	2.368e-18	-----	0	2.726	4	0.6047	7093
Betaine	5:78451409_A_G	a	g	0.6388	0.0102	0.6253	0.6518	-0.1499	0.0171	1.705e-18	-----	31.8	5.868	4	0.2092	7093
Betaine	6:42897074_T_C	t	c	0.5441	0.0108	0.5373	0.5718	-0.147	0.0167	1.215e-18	-----	0	0.36	4	0.9856	7093
Betaine	5:78274023_G_T	t	g	0.412	0.0094	0.4017	0.4295	0.1496	0.017	1.088e-18	+++++	30.5	5.757	4	0.2181	7093
Betaine	5:78531337_G_C	c	g	0.3766	0.0106	0.3651	0.3907	0.1497	0.0169	8.203e-19	+++++	32.6	5.932	4	0.2042	7093
Betaine	5:78276747_C_T	t	c	0.4114	0.0095	0.4008	0.4289	0.1497	0.0169	7.765e-19	+++++	31.8	5.861	4	0.2098	7093
Betaine	5:78275931_G_C	c	g	0.413	0.0092	0.4028	0.4298	0.15	0.0169	6.444e-19	+++++	31.7	5.854	4	0.2103	7093
Betaine	6:42931261_C_G	c	g	0.4347	0.0102	0.4178	0.4572	-0.1493	0.0168	6.053e-19	-----	0	0.674	4	0.9545	7093
Betaine	5:78275768_T_C	t	c	0.5874	0.0093	0.5703	0.5977	-0.1503	0.0169	5.846e-19	-----	30.3	5.736	4	0.2197	7093
Betaine	5:78276665_G_A	a	g	0.4123	0.0096	0.4015	0.4297	0.15	0.0169	5.611e-19	+++++	32.6	5.932	4	0.2043	7093
Betaine	6:42924932_A_G	a	g	0.4349	0.0103	0.418	0.4585	-0.1496	0.0168	5.44e-19	-----	0	0.617	4	0.9612	7093
Betaine	5:78276148_T_C	t	c	0.5873	0.0093	0.5703	0.5976	-0.1503	0.0169	5.437e-19	-----	30.4	5.745	4	0.219	7093
Betaine	6:42922215_C_A	a	c	0.5653	0.0104	0.5411	0.582	0.1496	0.0168	5.426e-19	+++++	0	0.57	4	0.9664	7093
Betaine	5:78275892_G_A	a	g	0.4126	0.0093	0.4023	0.4297	0.1504	0.0169	5.426e-19	+++++	30.7	5.773	4	0.2168	7093
Betaine	5:78275651_G_C	c	g	0.4126	0.0094	0.4022	0.43	0.1506	0.0169	5.362e-19	+++++	28.9	5.624	4	0.229	7093
Betaine	6:42928758_T_G	t	g	0.4347	0.0102	0.4179	0.4577	-0.1496	0.0168	5.325e-19	-----	0	0.661	4	0.9561	7093
Betaine	5:78434291_C_T	t	c	0.359	0.0103	0.3458	0.3729	0.1526	0.0171	5.021e-19	+++++	2.2	4.09	4	0.394	7093
Betaine	5:78276474_A_G	a	g	0.5874	0.0092	0.5704	0.5977	-0.1503	0.0169	5.002e-19	-----	30.3	5.742	4	0.2192	7093
Betaine	6:42940673_A_G	a	g	0.4345	0.0102	0.4177	0.457	-0.1497	0.0168	4.802e-19	-----	0	0.67	4	0.955	7093
Betaine	6:42919222_T_C	t	c	0.4408	0.0094	0.4267	0.4684	-0.1497	0.0168	4.253e-19	-----	0	0.492	4	0.9743	7093
Betaine	5:78385685_G_C	c	g	0.2923	0.011	0.2834	0.3142	0.1675	0.0186	2.573e-19	+++++	0	2.661	4	0.6161	7093
Betaine	6:42905235_A_G	a	g	0.4894	0.0101	0.4725	0.5133	-0.1516	0.0167	1.148e-19	-----	0	0.817	4	0.9362	7093
Betaine	6:42904274_G_T	t	g	0.5098	0.0102	0.4848	0.527	0.1521	0.0167	9.018e-20	+++++	0	0.706	4	0.9506	7093
Betaine	12:284930_C_T	t	c	0.396	0.01	0.3695	0.4059	-0.1562	0.0169	2.677e-20	-----	0	3.876	4	0.4231	7093
Betaine	5:78330522_A_G	a	g	0.5509	0.0119	0.5361	0.5704	0.1535	0.0165	1.369e-20	+++++	47.8	7.659	4	0.1049	7093
Betaine	5:78310044_G_A	a	g	0.4711	0.0163	0.4433	0.4923	-0.1564	0.0167	6.971e-21	-----	0	0.864	4	0.9297	7093
Betaine	2:211543055_T_C	t	c	0.6979	0.0073	0.6888	0.7087	0.1763	0.0187	4.042e-21	+++++	0	1.57	4	0.8141	7093
Betaine	12:299887_C_T	t	c	0.3902	0.0084	0.3624	0.3998	-0.1608	0.017	3.767e-21	-----	12.4	4.569	4	0.3345	7093
Betaine	5:78280306_C_G	c	g	0.5732	0.0096	0.5549	0.5831	-0.1597	0.0168	2.358e-21	-----	29.6	5.684	4	0.2241	7093
Betaine	12:296623_T_C	t	c	0.4917	0.0103	0.481	0.5085	0.1607	0.0169	1.917e-21	+++++	0	1.007	4	0.9087	7093
Betaine	5:78573154_C_T	t	c	0.6575	0.0115	0.6407	0.6718	-0.1655	0.0173	9.822e-22	-----	0	3.484	4	0.4804	7093
Betaine	5:78577935_T_C	t	c	0.3427	0.0115	0.3283	0.3594	0.1657	0.0173	8.866e-22	+++++	0	3.518	4	0.4751	7093
Betaine	2:211540507_C_A	a	c	0.3055	0.0055	0.2987	0.3126	-0.1786	0.0186	8.622e-22	-----	0	1.096	4	0.8949	7093
Betaine	12:296373_A_G	a	g	0.5479	0.0088	0.5399	0.5747	0.1621	0.0168	5.688e-22	+++++	0	3.195	4	0.5257	7093
Betaine	12:271999_T_G	t	g	0.6448	0.0112	0.6364	0.6785	0.1685	0.0175	4.686e-22	+++++	0	2.906	4	0.5737	7093
Betaine	12:272229_A_G	a	g	0.6448	0.0112	0.6365	0.6785	0.1686	0.0174	4.052e-22	+++++	0	2.92	4	0.5714	7093
Betaine	5:78596919_T_C	t	c	0.33	0.0105	0.3167	0.3431	0.169	0.0174	2.942e-22	+++++	25.5	5.366	4	0.2518	7093
Betaine	5:78599519_T_C	t	c	0.33	0.0106	0.3166	0.3434	0.1691	0.0174	2.938e-22	+++++	25.8	5.389	4	0.2496	7093
Betaine	5:78597058_T_C	t	c	0.33	0.0105	0.3167	0.3433	0.169	0.0174	2.878e-22	+++++	25.7	5.38	4	0.2504	7093
Betaine	5:78593158_A_G	a	g	0.33	0.0105	0.3167	0.3431	0.169	0.0174	2.862e-22	+++++	25.8	5.393	4	0.2493	7093
Betaine	5:78602863_A_G	a	g	0.3303	0.0108	0.3167	0.3439	0.1695	0.0174	2.634e-22	+++++	24.5	5.297	4	0.2582	7093
Betaine	12:285027_C_A	a	c	0.413	0.0114	0.3924	0.4215	-0.164	0.0169	2.307e-22	-----	17.9	4.875	4	0.3004	7093
Betaine	5:78549243_G_A	a	g	0.3294	0.0104	0.3163	0.3424	0.1695	0.0174	2.279e-22	+++++	25.6	5.38	4	0.2505	7093
Betaine	5:78562000_C_T	t	c	0.3296	0.0103	0.3165	0.3424	0.1695	0.0174	2.278e-22	+++++	25.4	5.359	4	0.2524	7093
Betaine	5:78563227_C_T	t	c	0.3296	0.0103	0.3164	0.3426	0.1696	0.0174	2.258e-22	+++++	25.3	5.357	4	0.2526	7093
Betaine	5:78580368_G_A	a	g	0.6702	0.0104	0.6571	0.6835	-0.1696	0.0174	2.229e-22	-----	25.7	5.381	4	0.2504	7093
Betaine	5:78558425_C_T	t	c	0.3297	0.0103	0.3166	0.3427	0.1696	0.0174	2.17e-22	+++++	25.1	5.343	4	0.2539	7093
Betaine	5:78555208_C_T	t	c	0.3296	0.0103	0.3165	0.3425	0.1696	0.0174	2.118e-22	+++++	25.2	5.351	4	0.2532	7093
Betaine	5:78552400_A_G	a	g	0.6705	0.0103	0.6576	0.6836	-0.1697	0.0174	2.088e-22	-----	25.6	5.374	4	0.251	7093
Betaine	5:78559632_T_C	t	c	0.67	0.0106	0.6561	0.6834	-0.1698	0.0174	1.942e-22	-----	24.9	5.323	4	0.2557	7093
Betaine	12:294900_A_G	a	g	0.6292	0.0077	0.6228	0.6568	0.1679	0.0172	1.835e-22	+++++	24.5	5.299	4	0.258	7093
Betaine	5:78539672_G_T	t	g	0.3296	0.0105	0.3162	0.3427	0.17	0.0174	1.807e-22	+++++	25.9	5.396	4	0.2491	7093
Betaine	5:78534687_C_T	t	c	0.3294	0.0105	0.3159	0.3423	0.17	0.0174	1.805e-22	+++++	26.8	5.465	4	0.2428	7093
Betaine	5:78532658_C_T	t	c	0.3292	0.0107	0.3156	0.3427	0.1701	0.0174	1.798e-22	+++++	24.7	5.31	4	0.2569	7093
Betaine	5:78546455_T_A	a	t	0.3297	0.0106	0.3164	0.3434	0.1698	0.0174	1.795e-22	+++++	25.5	5.367	4	0.2517	7093
Betaine	5:78283316_G_A	a	g	0.4423	0.0112	0.4331	0.4649	0.1632	0.0167	1.673e-22	+++++	33	5.974	4	0.2011	7093
Betaine	12:273154_C_T	t	c	0.3576	0.0114	0.3266	0.3665	-0.1702	0.0174	1.602e-22	-----	0	2.507	4	0.6434	7093
Betaine	5:78570219_G_T	t	g	0.6686	0.0102	0.6552	0.6813	-0.1704	0.0174	1.575e-22	-----	27.5	5.519	4	0.2381	7093
Betaine	12:298500_G_A	a	g	0.4033	0.0084	0.3799	0.4106	-0.1646	0.0168	1.451e-22	-----	12.5	4.57	4	0.3343	7093
Betaine	12:293626_A_G	a	g	0.6228	0.008	0.617	0.6516	0.167	0.0171	1.296e-22	+++++	23.4	5.224	4	0.2651	7093
Betaine	5:78536190_C_G	c	g	0.6703	0.0103	0.6575	0.6835	-0.1706	0.0174	1.236e-22	-----	31.1	5.809	4	0.2138	7093
Betaine	5:78522359_T_C	t	c	0.6633	0.0108	0.6529	0.6779	-0.1698	0.0173	1.153e-22	-----	0	3.686	4	0.4501	7093
Betaine	5:78520731_G_A	a	g	0.3367	0.0108	0.322	0.3471	0.1697	0.0173	1.152e-22	+++++	0	3.702	4	0.4479	7093
Betaine	5:78522895_C_T	t	c	0.3367	0.0107	0.3222	0.3471	0.1698	0.0173	1.145e-22	+++++	0	3.68	4	0.451	7093
Betaine	5:78523532_C_G	c	g	0.6633	0.0107	0.6528	0.6778	-0.1698	0.0173	1.139e-22	-----	0	3.669	4	0.4526	7093
Betaine	12:299043_G_A	a	g	0.4073	0.0096	0.3799	0.417	-0.1645	0.0168	1.134e-22	-----	22.2	5.138	4	0.2734	7093
Betaine	5:78520556_C_T	t	c	0.3366	0.0108	0.322	0.3471	0.1698	0.0173	1.121e-22	+++++	0	3.71	4	0.4466	7093
Betaine	5:78519538_A_T	a	t	0.6633	0.0109	0.6528	0.678	-0.1698	0.0173	1.1e-22	-----	0	3.708	4	0.447	7093
Betaine	5:78494003_C_T	t	c	0.3366	0.0114	0.3211	0.3475	0.17	0.0173	1.039e-22	+++++	0	3.579	4	0.4659	7093
Betaine	5:78516132_G_A	a	g	0.3367	0.0109	0.322	0.3472	0.17	0.0173	1.033e-22	+++++	0	3.703	4	0.4476	7093
Betaine	5:78515198_T_G	t	g	0.6633	0.0109	0.6528	0.678	-0.17	0.0173	9.976e-23	-----	0	3.709	4	0.4468	7093
Betaine	5:78513167_C_T	t	c	0.3369	0.011	0.322	0.3472	0.1702	0.0173	9.327e-23	+++++	0	3.704	4	0.4476	7093
Betaine	5:78509296_C_T	t	c	0.3368	0.011	0.322	0.3473	0.1702	0.0173	8.886e-23	+++++	0	3.711	4	0.4466	7093
Betaine	5:78509120_G_C	c	g	0.3368	0.011	0.322	0.3473	0.1703	0.0173	8.858e-23	+++++	0	3.718	4	0.4455	7093
Betaine	5:78430058_T_C	t	c	0.655	0.0124	0.6416	0.6718	-0.1705	0.0173	7.726e-23	-----	0	0.991	4	0.9112	7093
Betaine	5:78491840_T_A	a	t	0.3371	0.011	0.3222	0.3479	0.1708	0.0173	6.783e-23	+++++	0	3.691	4	0.4495	7093
Betaine	5:78489979_A_G	a	g	0.6628	0.011	0.652	0.6777	-0.1708	0.0173	6.393e-23	-----	0	3.697	4	0.4485	7093
Betaine	5:78507410_C_T	t	c	0.3356	0.0108	0.3209	0.3459	0.1713	0.0174	6.164e-23	+++++	0	3.488	4	0.4797	7093
Betaine	12:299542_G_A	a	g	0.4009	0.0088	0.3753	0.4103	-0.1658	0.0168	6.088e-23	-----	10	4.443	4	0.3494	7093
Betaine	5:78488295_A_T	a	t	0.6628	0.011	0.652	0.6777	-0.1709	0.0173	6.032e-23	-----	0	3.715	4	0.446	7093
Betaine	5:78471854_T_C	t	c	0.6662	0.0114	0.6559	0.6817	-0.1713	0.0174	5.708e-23	-----	0	3.665	4	0.4533	7093
Betaine	12:297683_G_A	a	g	0.4062	0.0098	0.3806	0.4169	-0.1663	0.0169	5.557e-23	-----	28.3	5.576	4	0.2331	7093
Betaine	5:78468004_C_T	t	c	0.3339	0.0114	0.3183	0.3442	0.1713	0.0174	5.524e-23	+++++	0	3.666	4	0.453	7093
Betaine	5:78469223_A_T	a	t	0.6661	0.0114	0.6558	0.6817	-0.1713	0.0174	5.501e-23	-----	0	3.666	4	0.453	7093
Betaine	5:78465660_G_A	a	g	0.3339	0.0114	0.3183	0.3442	0.1714	0.0174	5.16e-23	+++++	0	3.657	4	0.4544	7093
Betaine	5:78464012_G_T	t	g	0.3339	0.0114	0.3183	0.3442	0.1715	0.0174	5.091e-23	+++++	0	3.657	4	0.4544	7093
Betaine	5:78463478_C_T	t	c	0.3339	0.0114	0.3183	0.3442	0.1715	0.0174	5.034e-23	+++++	0	3.657	4	0.4544	7093
Betaine	5:78463527_C_T	t	c	0.3339	0.0114	0.3183	0.3442	0.1715	0.0174	5.034e-23	+++++	0	3.657	4	0.4544	7093
Betaine	5:78461331_G_A	a	g	0.3339	0.0115	0.3183	0.3442	0.1717	0.0174	4.685e-23	+++++	0	3.609	4	0.4614	7093
Betaine	12:292889_T_C	t	c	0.5861	0.0115	0.5771	0.6069	0.1662	0.0168	4.161e-23	+++++	20.9	5.06	4	0.2812	7093
Betaine	5:78453899_G_A	a	g	0.334	0.0115	0.3184	0.3443	0.1725	0.0174	3.644e-23	+++++	0	3.393	4	0.4943	7093
Betaine	5:78416416_C_T	t	c	0.3292	0.0128	0.3112	0.34	0.1738	0.0175	3.564e-23	+++++	0	0.607	4	0.9623	7093
Betaine	5:78452277_A_C	a	c	0.666	0.0114	0.6557	0.6816	-0.1727	0.0174	3.498e-23	-----	0	3.342	4	0.5024	7093
Betaine	5:78449127_G_A	a	g	0.334	0.0114	0.3184	0.3445	0.1731	0.0174	2.923e-23	+++++	0	3.213	4	0.5228	7093
Betaine	12:297699_G_A	a	g	0.4069	0.01	0.3811	0.418	-0.1678	0.0169	2.844e-23	-----	27.6	5.522	4	0.2378	7093
Betaine	5:78446905_A_G	a	g	0.666	0.0114	0.6554	0.6816	-0.1734	0.0174	2.72e-23	-----	0	3.15	4	0.5331	7093
Betaine	5:78440369_T_C	t	c	0.6656	0.0115	0.655	0.6812	-0.1737	0.0175	2.404e-23	-----	0	2.846	4	0.5838	7093
Betaine	5:78443735_G_T	t	g	0.3342	0.0115	0.3185	0.3447	0.1736	0.0174	2.382e-23	+++++	0	2.966	4	0.5635	7093
Betaine	5:78442522_T_A	a	t	0.3342	0.0115	0.3185	0.3447	0.1737	0.0174	2.338e-23	+++++	0	2.922	4	0.5709	7093
Betaine	5:78442351_A_G	a	g	0.6658	0.0115	0.6551	0.6815	-0.1737	0.0174	2.311e-23	-----	0	2.921	4	0.5711	7093
Betaine	12:294798_G_A	a	g	0.3759	0.0079	0.348	0.3815	-0.1702	0.0171	2.208e-23	-----	25.7	5.381	4	0.2504	7093
Betaine	5:78436952_C_T	t	c	0.3314	0.0114	0.3156	0.3413	0.1744	0.0175	1.847e-23	+++++	0	2.006	4	0.7347	7093
Betaine	5:78438743_A_G	a	g	0.6687	0.0114	0.6587	0.6844	-0.1744	0.0175	1.814e-23	-----	0	2.05	4	0.7266	7093
Betaine	5:78431077_G_C	c	g	0.3315	0.0115	0.3156	0.3417	0.1746	0.0175	1.74e-23	+++++	0	1.847	4	0.7638	7093
Betaine	5:78430607_C_A	a	c	0.3315	0.0115	0.3156	0.3417	0.1746	0.0175	1.706e-23	+++++	0	1.834	4	0.7663	7093
Betaine	5:78411324_C_T	t	c	0.3221	0.0111	0.3	0.3319	-0.1822	0.0182	1.678e-23	-----	0	3.967	4	0.4105	7093
Betaine	5:78440096_C_T	t	c	0.3345	0.0114	0.319	0.345	0.1745	0.0174	1.481e-23	+++++	0	3.014	4	0.5554	7093
Betaine	12:276019_C_T	t	c	0.3493	0.0085	0.3132	0.3571	-0.1752	0.0175	1.386e-23	-----	0	1.602	4	0.8084	7093
Betaine	12:290257_A_G	a	g	0.5845	0.0116	0.5767	0.6059	0.1686	0.0168	1.294e-23	+++++	23.8	5.247	4	0.2629	7093
Betaine	5:78437340_A_G	a	g	0.6684	0.0113	0.6587	0.684	-0.175	0.0175	1.26e-23	-----	0	2.154	4	0.7074	7093
Betaine	5:78436905_C_A	a	c	0.3316	0.0113	0.316	0.3414	0.1751	0.0175	1.227e-23	+++++	0	2.144	4	0.7094	7093
Betaine	5:78436773_C_T	t	c	0.3316	0.0113	0.316	0.3414	0.1751	0.0175	1.21e-23	+++++	0	2.14	4	0.7101	7093
Betaine	5:78438492_A_C	a	c	0.6685	0.0113	0.6587	0.684	-0.1751	0.0175	1.207e-23	-----	0	2.184	4	0.702	7093
Betaine	5:78436189_G_A	a	g	0.3316	0.0113	0.316	0.3414	0.1751	0.0175	1.202e-23	+++++	0	2.116	4	0.7144	7093
Betaine	5:78435762_T_C	t	c	0.6684	0.0113	0.6586	0.684	-0.1751	0.0175	1.192e-23	-----	0	2.114	4	0.7149	7093
Betaine	5:78438937_A_C	a	c	0.6685	0.0112	0.6587	0.684	-0.1751	0.0175	1.185e-23	-----	0	2.188	4	0.7012	7093
Betaine	5:78432444_C_T	t	c	0.3317	0.0113	0.3161	0.3417	0.1752	0.0175	1.165e-23	+++++	0	2.017	4	0.7326	7093
Betaine	5:78432757_G_A	a	g	0.3317	0.0113	0.3161	0.3417	0.1752	0.0175	1.163e-23	+++++	0	2.023	4	0.7315	7093
Betaine	5:78432608_T_C	t	c	0.6683	0.0113	0.6583	0.6839	-0.1752	0.0175	1.151e-23	-----	0	2.019	4	0.7322	7093
Betaine	12:296582_A_G	a	g	0.5924	0.0095	0.5842	0.6137	0.1706	0.017	1.099e-23	+++++	28.2	5.567	4	0.2339	7093
Betaine	12:293513_A_G	a	g	0.58	0.011	0.5716	0.6029	0.168	0.0167	9.8e-24	+++++	10.6	4.473	4	0.3458	7093
Betaine	12:294243_C_A	a	c	0.4126	0.0114	0.3918	0.4213	-0.1693	0.0168	6.98e-24	-----	21.7	5.109	4	0.2763	7093
Betaine	12:276220_G_A	a	g	0.3349	0.008	0.3082	0.3422	-0.1769	0.0175	6.454e-24	-----	0	3.438	4	0.4874	7093
Betaine	12:299715_A_G	a	g	0.5817	0.0088	0.5748	0.5985	0.169	0.0167	5.723e-24	+++++	0	3.303	4	0.5085	7093
Betaine	12:296549_A_G	a	g	0.5919	0.0094	0.5841	0.613	0.1721	0.017	4.594e-24	+++++	30.5	5.756	4	0.2181	7093
Betaine	12:274647_T_C	t	c	0.6668	0.0088	0.659	0.6978	0.1786	0.0176	2.903e-24	+++++	0	3.21	4	0.5233	7093
Betaine	5:78420221_T_A	a	t	0.3459	0.0125	0.329	0.3604	0.1753	0.0172	2.613e-24	+++++	0	1.093	4	0.8953	7093
Betaine	5:78421609_A_G	a	g	0.654	0.0126	0.6392	0.671	-0.1754	0.0172	2.492e-24	-----	0	1.085	4	0.8967	7093
Betaine	12:286331_A_G	a	g	0.6655	0.0097	0.6586	0.693	0.1812	0.0178	2.467e-24	+++++	0	1.937	4	0.7474	7093
Betaine	12:275065_A_G	a	g	0.6667	0.0087	0.6591	0.6975	0.1789	0.0176	2.291e-24	+++++	0	3.279	4	0.5122	7093
Betaine	12:274839_T_C	t	c	0.6667	0.0088	0.659	0.6975	0.179	0.0176	2.255e-24	+++++	0	3.268	4	0.514	7093
Betaine	5:78417775_T_C	t	c	0.6539	0.0125	0.6396	0.6708	-0.1757	0.0172	2.252e-24	-----	0	1.058	4	0.9009	7093
Betaine	12:275270_C_G	c	g	0.6667	0.0087	0.6592	0.6974	0.1792	0.0176	1.828e-24	+++++	0	3.346	4	0.5017	7093
Betaine	5:78290215_G_A	a	g	0.4383	0.0125	0.4297	0.4643	0.1706	0.0167	1.827e-24	+++++	32.2	5.902	4	0.2066	7093
Betaine	5:78429594_A_C	a	c	0.6503	0.0121	0.6356	0.6665	-0.1758	0.0172	1.797e-24	-----	0	1.413	4	0.8418	7093
Betaine	12:277986_C_G	c	g	0.6668	0.0071	0.661	0.6915	0.1791	0.0175	1.523e-24	+++++	0	3.293	4	0.51	7093
Betaine	12:277464_A_C	a	c	0.5991	0.0106	0.5909	0.6201	0.172	0.0168	1.437e-24	+++++	0	2.289	4	0.6827	7093
Betaine	12:277182_C_T	t	c	0.3334	0.0073	0.308	0.3395	-0.1793	0.0175	1.412e-24	-----	0	3.377	4	0.4968	7093
Betaine	12:278376_C_T	t	c	0.3329	0.0074	0.3079	0.3388	-0.1795	0.0175	1.138e-24	-----	0	3.222	4	0.5214	7093
Betaine	12:278848_C_T	t	c	0.3328	0.0073	0.308	0.3385	-0.1801	0.0175	8.562e-25	-----	0	3.257	4	0.5157	7093
Betaine	12:294544_G_A	a	g	0.3905	0.0092	0.3695	0.3996	-0.1749	0.017	7.665e-25	-----	24.6	5.307	4	0.2573	7093
Betaine	12:297040_A_T	a	t	0.5808	0.0099	0.5718	0.599	0.1728	0.0168	6.881e-25	+++++	21	5.06	4	0.2812	7093
Betaine	12:280349_C_A	a	c	0.3118	0.0078	0.2829	0.32	-0.1834	0.0178	6.52e-25	-----	0	1.769	4	0.7781	7093
Betaine	12:281599_T_C	t	c	0.6292	0.0111	0.6216	0.6572	0.182	0.0173	7.102e-26	+++++	0	2.6	4	0.6268	7093
Betaine	12:297371_C_T	t	c	0.3095	0.0081	0.2856	0.3184	-0.1906	0.0181	5.218e-26	-----	0	2.619	4	0.6235	7093
Betaine	12:327421_C_A	a	c	0.5115	0.0099	0.4997	0.5235	-0.1778	0.0167	1.483e-26	-----	0	1.771	4	0.7778	7093
Betaine	12:330315_T_G	t	g	0.5184	0.0135	0.4984	0.5362	0.1827	0.0171	9.486e-27	+++++	0	3.125	4	0.5371	7093
Betaine	5:78404955_C_T	t	c	0.5136	0.0141	0.504	0.542	0.1774	0.0165	5.983e-27	+++++	1	4.039	4	0.4008	7093
Betaine	5:78319622_C_A	a	c	0.5474	0.0115	0.5261	0.5571	-0.1813	0.0166	9.438e-28	-----	0	2.703	4	0.6087	7093
Betaine	5:78312166_T_C	t	c	0.4527	0.0119	0.4423	0.4749	0.1819	0.0166	7.034e-28	+++++	0	2.716	4	0.6064	7093
Betaine	12:315449_T_C	t	c	0.5471	0.0118	0.5315	0.5708	0.1899	0.017	6.631e-29	+++++	0	2.365	4	0.669	7093
Betaine	12:315390_C_T	t	c	0.4496	0.0113	0.4266	0.4644	-0.1915	0.017	2.717e-29	-----	0	2.216	4	0.6962	7093
Betaine	12:329131_G_C	c	g	0.4751	0.0122	0.4543	0.4903	-0.1914	0.017	2.267e-29	-----	0	2.663	4	0.6157	7093
Betaine	12:315391_A_G	a	g	0.5195	0.0111	0.5034	0.5334	0.193	0.017	8.728e-30	+++++	0	1.618	4	0.8055	7093
Betaine	12:290204_T_A	a	t	0.3445	0.008	0.3174	0.35	-0.2009	0.0175	1.687e-30	-----	0	2.786	4	0.5942	7093
Betaine	12:288902_C_T	t	c	0.3442	0.008	0.3173	0.3495	-0.2013	0.0175	1.272e-30	-----	0	2.891	4	0.5763	7093
Betaine	12:318214_C_T	t	c	0.4828	0.01	0.4664	0.4963	-0.1964	0.0169	4.342e-31	-----	0	2.072	4	0.7226	7093
Betaine	5:78409060_C_T	t	c	0.4817	0.0152	0.4688	0.5114	0.1926	0.0165	1.795e-31	+++++	9	4.396	4	0.3551	7093
Betaine	5:78406434_G_A	a	g	0.4817	0.0153	0.4692	0.5116	0.1926	0.0165	1.668e-31	+++++	6.7	4.289	4	0.3684	7093
Betaine	12:283642_C_T	t	c	0.422	0.0137	0.3951	0.4329	-0.1986	0.0169	6.283e-32	-----	0	0.932	4	0.92	7093
Betaine	5:78342440_A_G	a	g	0.4834	0.0123	0.4592	0.4922	-0.1954	0.0164	8.336e-33	-----	25	5.334	4	0.2547	7093
Betaine	5:78411822_C_G	c	g	0.5129	0.0147	0.4846	0.5258	-0.1994	0.0167	6.797e-33	-----	0	3.573	4	0.4669	7093
Betaine	5:78336454_G_C	c	g	0.5162	0.0122	0.5073	0.5402	0.1959	0.0164	6.424e-33	+++++	17.8	4.866	4	0.3013	7093
Betaine	5:78341992_A_G	a	g	0.4841	0.0123	0.4601	0.4928	-0.196	0.0164	6.298e-33	-----	25.8	5.394	4	0.2492	7093
Betaine	5:78341978_T_C	t	c	0.4842	0.0123	0.4601	0.4928	-0.1961	0.0164	6.126e-33	-----	26	5.405	4	0.2482	7093
Betaine	5:78340517_A_T	a	t	0.4833	0.0124	0.4591	0.4922	-0.1958	0.0164	5.844e-33	-----	24.7	5.31	4	0.2569	7093
Betaine	5:78340062_T_C	t	c	0.4833	0.0124	0.4591	0.4923	-0.1958	0.0164	5.562e-33	-----	24.5	5.299	4	0.258	7093
Betaine	5:78339755_C_T	t	c	0.5167	0.0124	0.5077	0.5409	0.1958	0.0164	5.562e-33	+++++	24.5	5.299	4	0.258	7093
Betaine	5:78340257_C_G	c	g	0.4834	0.0123	0.4593	0.4924	-0.1958	0.0164	5.507e-33	-----	24.4	5.294	4	0.2584	7093
Betaine	5:78340286_A_G	a	g	0.4834	0.0123	0.4593	0.4924	-0.1959	0.0164	5.321e-33	-----	24.1	5.273	4	0.2604	7093
Betaine	5:78334199_T_C	t	c	0.4843	0.0123	0.46	0.4931	-0.1964	0.0164	5.056e-33	-----	27.3	5.5	4	0.2397	7093
Betaine	5:78335963_T_G	t	g	0.4833	0.0123	0.4592	0.4923	-0.1962	0.0164	4.806e-33	-----	24.5	5.301	4	0.2578	7093
Betaine	5:78334221_T_C	t	c	0.4841	0.0122	0.46	0.4928	-0.1965	0.0164	4.802e-33	-----	27.7	5.529	4	0.2372	7093
Betaine	5:78336091_T_C	t	c	0.4833	0.0123	0.4592	0.4922	-0.1962	0.0164	4.764e-33	-----	24.6	5.302	4	0.2577	7093
Betaine	5:78333155_G_A	a	g	0.5166	0.0123	0.5077	0.5407	0.1964	0.0164	4.663e-33	+++++	24.5	5.297	4	0.2582	7093
Betaine	5:78310191_G_C	c	g	0.2409	0.0123	0.2254	0.2578	-0.23	0.0192	4.326e-33	-----	26.7	5.455	4	0.2437	7093
Betaine	5:78332560_G_A	a	g	0.5165	0.0124	0.5077	0.5407	0.1966	0.0164	4.091e-33	+++++	24.7	5.315	4	0.2565	7093
Betaine	5:78359036_A_G	a	g	0.4836	0.0143	0.4557	0.4941	-0.1997	0.0165	9.445e-34	-----	38.6	6.511	4	0.1641	7093
Betaine	5:78360660_C_A	a	c	0.5163	0.0143	0.506	0.5442	0.2002	0.0165	7.231e-34	+++++	38.6	6.514	4	0.1639	7093
Betaine	5:78350390_A_G	a	g	0.4834	0.0142	0.4559	0.4941	-0.2	0.0165	6.561e-34	-----	38.2	6.475	4	0.1664	7093
Betaine	5:78345667_T_C	t	c	0.4834	0.0143	0.4558	0.4944	-0.2001	0.0165	6.263e-34	-----	37.5	6.395	4	0.1715	7093
Betaine	5:78347628_A_G	a	g	0.4833	0.0142	0.4558	0.4942	-0.2005	0.0165	4.729e-34	-----	38.3	6.486	4	0.1657	7093
Betaine	5:78360866_C_T	t	c	0.5158	0.0144	0.5055	0.5439	0.2016	0.0165	2.383e-34	+++++	41.5	6.833	4	0.145	7093
Betaine	5:78343462_A_G	a	g	0.4991	0.0129	0.4741	0.507	-0.2024	0.0164	5.839e-35	-----	46.1	7.425	4	0.1151	7093
Betaine	5:78400431_A_T	a	t	0.4955	0.0136	0.4687	0.5057	-0.2027	0.0164	5.612e-35	-----	24.2	5.277	4	0.2601	7093
Betaine	5:78331741_T_C	t	c	0.4983	0.0126	0.4738	0.506	-0.203	0.0164	4.489e-35	-----	46.2	7.432	4	0.1147	7093
Betaine	5:78385845_T_G	t	g	0.497	0.0143	0.4687	0.5066	-0.2031	0.0164	4.471e-35	-----	29.9	5.707	4	0.2221	7093
Betaine	5:78397980_G_A	a	g	0.5044	0.0137	0.4945	0.5314	0.2029	0.0164	4.237e-35	+++++	23.9	5.259	4	0.2618	7093
Betaine	5:78382943_T_C	t	c	0.497	0.0144	0.4687	0.5067	-0.2032	0.0164	4.066e-35	-----	28.9	5.629	4	0.2286	7093
Betaine	5:78383862_G_A	a	g	0.5029	0.0143	0.4933	0.5312	0.2033	0.0164	3.938e-35	+++++	29	5.635	4	0.2281	7093
Betaine	5:78331823_T_C	t	c	0.4984	0.0125	0.4744	0.5062	-0.2032	0.0164	3.645e-35	-----	46	7.404	4	0.116	7093
Betaine	5:78383989_C_T	t	c	0.5029	0.0144	0.4933	0.5312	0.2034	0.0164	3.587e-35	+++++	29	5.636	4	0.228	7093
Betaine	5:78340411_T_C	t	c	0.4987	0.013	0.4734	0.5068	-0.2033	0.0164	2.462e-35	-----	45.8	7.375	4	0.1174	7093
Betaine	5:78340763_A_G	a	g	0.4987	0.013	0.4735	0.5068	-0.2034	0.0164	2.447e-35	-----	45.9	7.389	4	0.1167	7093
Betaine	5:78337225_G_A	a	g	0.5013	0.013	0.4932	0.5266	0.2037	0.0164	2.081e-35	+++++	45.7	7.362	4	0.1179	7093
Betaine	5:78377334_A_G	a	g	0.4973	0.0145	0.4688	0.5073	-0.2047	0.0164	1.395e-35	-----	30.3	5.739	4	0.2195	7093
Betaine	5:78330630_C_T	t	c	0.5014	0.0135	0.475	0.5105	-0.2056	0.0164	6.76e-36	-----	34.9	6.147	4	0.1885	7093
Betaine	5:78331434_T_C	t	c	0.4977	0.0138	0.4884	0.5247	0.2061	0.0164	4.363e-36	+++++	34.7	6.128	4	0.1898	7093
Betaine	12:319974_A_G	a	g	0.4709	0.006	0.464	0.4787	0.2144	0.017	2.671e-36	+++++	0	1.59	4	0.8105	7093
Betaine	12:319125_A_G	a	g	0.4768	0.0077	0.4654	0.4851	0.2142	0.017	2.338e-36	+++++	0	1.861	4	0.7612	7093
Betaine	5:78361650_C_T	t	c	0.5016	0.0147	0.4896	0.5298	0.2073	0.0164	1.459e-36	+++++	35.4	6.189	4	0.1855	7093
Betaine	12:318366_T_C	t	c	0.467	0.0071	0.4577	0.4757	0.2146	0.017	1.257e-36	+++++	0	1.799	4	0.7727	7093
Betaine	12:319111_T_C	t	c	0.4674	0.0068	0.4587	0.476	0.2152	0.017	9.075e-37	+++++	0	1.724	4	0.7863	7093
Betaine	5:78368292_A_G	a	g	0.4992	0.0146	0.4706	0.5096	-0.208	0.0164	8.094e-37	-----	30.8	5.785	4	0.2158	7093
Betaine	12:318493_A_G	a	g	0.4685	0.0071	0.4596	0.4773	0.2154	0.017	6.554e-37	+++++	0	1.877	4	0.7584	7093
Betaine	12:318490_G_T	t	g	0.5315	0.0071	0.5227	0.5404	-0.2154	0.017	6.465e-37	-----	0	1.877	4	0.7583	7093
Betaine	12:318601_C_T	t	c	0.4933	0.0095	0.4718	0.5029	-0.2159	0.0169	2.306e-37	-----	0	3.117	4	0.5384	7093
Betaine	12:319791_G_A	a	g	0.4881	0.0096	0.4673	0.5005	-0.2171	0.017	2.017e-37	-----	0	3.245	4	0.5177	7093
Betaine	5:78361893_A_G	a	g	0.4975	0.0142	0.4701	0.5084	-0.2106	0.0164	1.339e-37	-----	39.8	6.643	4	0.156	7093
Betaine	12:321817_A_G	a	g	0.4634	0.0124	0.4469	0.4795	0.2175	0.017	1.126e-37	+++++	0	2.695	4	0.6101	7093
Betaine	12:320920_T_A	a	t	0.5284	0.0117	0.5145	0.5461	-0.2285	0.017	2.218e-41	-----	0	2.786	4	0.5942	7093
Carnitine	10:61739460_C_T	t	c	0.557	0.007	0.5482	0.5689	-0.0986	0.0171	8.294e-09	-----	0	0.359	4	0.9857	7093
Carnitine	10:61737427_G_T	t	g	0.5569	0.007	0.5481	0.5688	-0.0988	0.0171	7.435e-09	-----	0	0.338	4	0.9872	7093
Carnitine	5:131575338_G_A	a	g	0.4875	0.0159	0.4639	0.5071	-0.0992	0.0172	7.357e-09	-----	0	3.132	4	0.536	7093
Carnitine	10:61737287_C_T	t	c	0.557	0.007	0.5481	0.5689	-0.0988	0.0171	7.356e-09	-----	0	0.338	4	0.9873	7093
Carnitine	10:61741742_G_C	c	g	0.5571	0.0068	0.5487	0.5688	-0.099	0.0171	7.323e-09	-----	0	0.333	4	0.9876	7093
Carnitine	10:61738065_C_A	a	c	0.557	0.007	0.5482	0.5689	-0.099	0.0171	7.079e-09	-----	0	0.338	4	0.9873	7093
Carnitine	10:61738152_G_T	t	g	0.557	0.007	0.5482	0.5689	-0.099	0.0171	7.066e-09	-----	0	0.337	4	0.9873	7093
Carnitine	10:61741249_T_C	t	c	0.4428	0.0068	0.4311	0.4513	0.099	0.0171	7.062e-09	+++++	0	0.343	4	0.9869	7093
Carnitine	10:61541766_G_A	a	g	0.2812	0.006	0.2736	0.3001	-0.1087	0.0188	6.971e-09	-----	40.9	6.766	4	0.1488	7093
Carnitine	10:61740262_A_G	a	g	0.443	0.0068	0.4315	0.4515	0.0991	0.0171	6.938e-09	+++++	0	0.339	4	0.9871	7093
Carnitine	5:131611872_T_G	t	g	0.3069	0.0101	0.2908	0.3165	0.1065	0.0184	6.92e-09	+++++	0	3.605	4	0.4621	7093
Carnitine	10:61541953_G_A	a	g	0.2798	0.0058	0.272	0.2949	-0.1085	0.0187	6.822e-09	-----	43.4	7.062	4	0.1326	7093
Carnitine	10:61737725_C_T	t	c	0.5568	0.0071	0.5476	0.5687	-0.099	0.0171	6.808e-09	-----	0	0.327	4	0.988	7093
Carnitine	5:131623268_T_C	t	c	0.3096	0.0096	0.2949	0.3214	0.1065	0.0184	6.803e-09	+++++	0	2.819	4	0.5886	7093
Carnitine	10:61541735_G_A	a	g	0.2812	0.006	0.2736	0.3001	-0.1088	0.0188	6.761e-09	-----	40.7	6.747	4	0.1499	7093
Carnitine	10:61738190_T_C	t	c	0.4431	0.007	0.4311	0.4518	0.0992	0.0171	6.435e-09	+++++	0	0.342	4	0.9869	7093
Carnitine	10:61547086_C_T	t	c	0.2793	0.0058	0.272	0.2951	-0.1088	0.0187	6.355e-09	-----	41.5	6.843	4	0.1444	7093
Carnitine	5:131623250_A_G	a	g	0.3029	0.0087	0.2892	0.3137	0.108	0.0186	6.314e-09	+++++	0	3.008	4	0.5564	7093
Carnitine	10:61546859_T_G	t	g	0.7207	0.0058	0.705	0.728	0.1088	0.0187	6.248e-09	+++++	41.4	6.831	4	0.1451	7093
Carnitine	5:129898830_C_T	t	c	0.0163	0.0027	0.0129	0.0205	-0.4959	0.0853	6.115e-09	---?-	0	1.548	3	0.6713	6802
Carnitine	10:61545112_A_T	a	t	0.7207	0.0058	0.705	0.7281	0.1089	0.0187	6.11e-09	+++++	41.7	6.865	4	0.1432	7093
Carnitine	10:61545426_T_G	t	g	0.7208	0.0058	0.705	0.7281	0.1089	0.0187	6.08e-09	+++++	41.6	6.847	4	0.1442	7093
Carnitine	10:61425161_A_G	a	g	0.9848	0.0014	0.9836	0.987	-0.4199	0.0722	6.07e-09	---?-	0	2.894	3	0.4082	6802
Carnitine	5:131605821_C_A	a	c	0.6925	0.0103	0.6819	0.7088	-0.1068	0.0184	5.985e-09	-----	0	3.319	4	0.506	7093
Carnitine	10:61540783_C_T	t	c	0.2825	0.006	0.2753	0.3017	-0.1088	0.0187	5.806e-09	-----	41.2	6.806	4	0.1465	7093
Carnitine	5:131590114_C_G	c	g	0.3058	0.0097	0.2904	0.3154	0.1076	0.0184	4.85e-09	+++++	0	2.364	4	0.6691	7093
Carnitine	5:130134174_A_G	a	g	0.9548	0.0047	0.9483	0.9604	0.2379	0.0406	4.754e-09	+++++	0	0.209	4	0.9949	7093
Carnitine	5:130135378_G_A	a	g	0.0452	0.0047	0.0396	0.0517	-0.2379	0.0406	4.744e-09	-----	0	0.21	4	0.9949	7093
Carnitine	5:132170346_C_T	t	c	0.0084	0.0015	0.0057	0.0105	-0.6039	0.1031	4.726e-09	---?-	0	0.322	3	0.9558	6802
Carnitine	5:130139792_T_C	t	c	0.9548	0.0047	0.9483	0.9604	0.2382	0.0406	4.544e-09	+++++	0	0.214	4	0.9947	7093
Carnitine	5:131704519_T_C	t	c	0.7133	0.0076	0.7046	0.7245	-0.1105	0.0188	4.413e-09	-----	42.1	6.912	4	0.1406	7093
Carnitine	5:131701595_A_G	a	g	0.2866	0.0076	0.2754	0.2954	0.1105	0.0188	4.356e-09	+++++	42.2	6.922	4	0.1401	7093
Carnitine	5:131699958_G_A	a	g	0.7134	0.0076	0.7046	0.7246	-0.1105	0.0188	4.352e-09	-----	42.2	6.922	4	0.1401	7093
Carnitine	5:131703578_G_C	c	g	0.2866	0.0076	0.2754	0.2954	0.1106	0.0188	4.348e-09	+++++	42.2	6.922	4	0.1401	7093
Carnitine	5:131674260_A_G	a	g	0.2861	0.0074	0.2751	0.295	0.1106	0.0188	4.335e-09	+++++	38.1	6.46	4	0.1673	7093
Carnitine	5:131700794_C_G	c	g	0.2866	0.0076	0.2754	0.2954	0.1106	0.0188	4.334e-09	+++++	42.2	6.922	4	0.1401	7093
Carnitine	5:131692462_A_G	a	g	0.2866	0.0077	0.2752	0.2954	0.1105	0.0188	4.334e-09	+++++	42.1	6.91	4	0.1407	7093
Carnitine	10:61557622_T_G	t	g	0.7222	0.0047	0.7099	0.7275	0.11	0.0187	4.326e-09	+++++	48.4	7.756	4	0.1009	7093
Carnitine	5:131563571_G_C	c	g	0.718	0.0167	0.6924	0.7429	-0.1119	0.0191	4.246e-09	-----	0	2.428	4	0.6576	7093
Carnitine	5:131688561_A_G	a	g	0.2859	0.0073	0.2751	0.2942	0.1109	0.0189	4.092e-09	+++++	41.8	6.868	4	0.143	7093
Carnitine	5:132712242_A_C	a	c	0.9921	0.003	0.9881	0.995	0.6431	0.1093	4.053e-09	+++?+	0	2.615	3	0.4549	6802
Carnitine	10:61793424_A_G	a	g	0.3675	0.0069	0.3556	0.3773	-0.1024	0.0174	3.967e-09	-----	0	1.695	4	0.7916	7093
Carnitine	5:131656997_T_C	t	c	0.286	0.0075	0.2749	0.295	0.1109	0.0188	3.956e-09	+++++	40.4	6.709	4	0.1521	7093
Carnitine	5:131665713_A_G	a	g	0.2859	0.0073	0.2749	0.2941	0.111	0.0188	3.766e-09	+++++	41	6.785	4	0.1477	7093
Carnitine	5:131641573_G_C	c	g	0.7143	0.0073	0.7059	0.7251	-0.1113	0.0189	3.738e-09	-----	40.9	6.771	4	0.1485	7093
Carnitine	5:131694360_G_T	t	g	0.714	0.0074	0.705	0.7249	-0.1112	0.0189	3.73e-09	-----	40.7	6.741	4	0.1502	7093
Carnitine	5:131629772_C_G	c	g	0.2843	0.008	0.2727	0.295	0.1119	0.019	3.722e-09	+++++	36.7	6.315	4	0.1768	7093
Carnitine	5:131689123_A_G	a	g	0.286	0.0074	0.2751	0.295	0.1112	0.0189	3.659e-09	+++++	40.6	6.731	4	0.1508	7093
Carnitine	5:131630062_C_G	c	g	0.2844	0.008	0.2727	0.2951	0.1119	0.019	3.651e-09	+++++	37.1	6.36	4	0.1738	7093
Carnitine	5:131650867_A_G	a	g	0.286	0.0075	0.2749	0.295	0.1112	0.0189	3.647e-09	+++++	40.2	6.694	4	0.153	7093
Carnitine	5:131629165_A_G	a	g	0.2839	0.0083	0.2719	0.295	0.112	0.019	3.643e-09	+++++	37.9	6.437	4	0.1688	7093
Carnitine	5:131655417_G_C	c	g	0.714	0.0075	0.705	0.7251	-0.1112	0.0188	3.634e-09	-----	40.4	6.707	4	0.1522	7093
Carnitine	10:61559202_C_T	t	c	0.2777	0.0049	0.2722	0.2901	-0.1105	0.0187	3.631e-09	-----	48.3	7.744	4	0.1014	7093
Carnitine	5:131659830_C_A	a	c	0.714	0.0075	0.705	0.7251	-0.1112	0.0188	3.624e-09	-----	40.3	6.706	4	0.1523	7093
Carnitine	5:131660119_G_C	c	g	0.714	0.0075	0.705	0.7251	-0.1112	0.0188	3.624e-09	-----	40.3	6.706	4	0.1523	7093
Carnitine	10:61559186_A_G	a	g	0.7223	0.0049	0.7099	0.7278	0.1105	0.0187	3.617e-09	+++++	48.5	7.764	4	0.1006	7093
Carnitine	5:131664349_C_T	t	c	0.714	0.0075	0.705	0.7251	-0.1112	0.0188	3.611e-09	-----	40.4	6.706	4	0.1523	7093
Carnitine	5:131653925_C_T	t	c	0.714	0.0075	0.705	0.7251	-0.1112	0.0188	3.609e-09	-----	40.3	6.701	4	0.1526	7093
Carnitine	5:131687081_G_C	c	g	0.714	0.0075	0.705	0.725	-0.1113	0.0189	3.603e-09	-----	40.5	6.727	4	0.151	7093
Carnitine	5:131667736_A_G	a	g	0.286	0.0075	0.2749	0.295	0.1112	0.0188	3.574e-09	+++++	40.3	6.706	4	0.1523	7093
Carnitine	5:131684042_G_A	a	g	0.714	0.0075	0.705	0.725	-0.1113	0.0188	3.572e-09	-----	40.5	6.718	4	0.1516	7093
Carnitine	5:131669161_G_T	t	g	0.714	0.0075	0.705	0.7251	-0.1113	0.0188	3.55e-09	-----	40.3	6.705	4	0.1523	7093
Carnitine	5:131688964_A_G	a	g	0.2863	0.0074	0.2753	0.2951	0.1114	0.0189	3.543e-09	+++++	40.3	6.705	4	0.1523	7093
Carnitine	5:131684256_T_C	t	c	0.286	0.0075	0.275	0.295	0.1113	0.0188	3.54e-09	+++++	40.5	6.727	4	0.151	7093
Carnitine	5:131668698_A_G	a	g	0.286	0.0075	0.2749	0.295	0.1113	0.0188	3.538e-09	+++++	40.3	6.706	4	0.1523	7093
Carnitine	5:131680751_C_G	c	g	0.286	0.0075	0.2749	0.295	0.1113	0.0188	3.523e-09	+++++	40.5	6.718	4	0.1516	7093
Carnitine	5:131677073_C_T	t	c	0.714	0.0075	0.705	0.7251	-0.1113	0.0188	3.509e-09	-----	40.4	6.71	4	0.152	7093
Carnitine	5:131695178_G_A	a	g	0.714	0.0074	0.705	0.7248	-0.1114	0.0189	3.489e-09	-----	40.6	6.739	4	0.1503	7093
Carnitine	5:131675864_A_G	a	g	0.286	0.0075	0.2749	0.295	0.1113	0.0188	3.489e-09	+++++	40.4	6.708	4	0.1522	7093
Carnitine	5:131688533_T_C	t	c	0.286	0.0074	0.2751	0.295	0.1114	0.0189	3.42e-09	+++++	40.5	6.727	4	0.151	7093
Carnitine	10:61560818_G_A	a	g	0.2777	0.0049	0.2722	0.2901	-0.1109	0.0187	3.329e-09	-----	48.5	7.771	4	0.1004	7093
Carnitine	10:61561017_A_T	a	t	0.7223	0.0049	0.7099	0.7279	0.1109	0.0187	3.291e-09	+++++	48.5	7.77	4	0.1004	7093
Carnitine	5:131671769_T_C	t	c	0.286	0.0075	0.2749	0.295	0.1115	0.0188	3.268e-09	+++++	40.3	6.705	4	0.1523	7093
Carnitine	5:131703691_G_A	a	g	0.2858	0.0072	0.2751	0.2941	0.1116	0.0189	3.225e-09	+++++	43.3	7.051	4	0.1332	7093
Carnitine	5:131655540_T_C	t	c	0.2858	0.0075	0.2746	0.2941	0.1116	0.0188	3.143e-09	+++++	42.8	6.999	4	0.136	7093
Carnitine	10:61793229_G_C	c	g	0.6323	0.0071	0.6225	0.6445	0.1031	0.0174	3.127e-09	+++++	0	1.737	4	0.7839	7093
Carnitine	5:131688017_C_T	t	c	0.7142	0.0074	0.7059	0.7252	-0.1117	0.0189	3.123e-09	-----	43.1	7.032	4	0.1342	7093
Carnitine	5:131705266_G_C	c	g	0.2862	0.007	0.2761	0.2946	0.1118	0.0189	3.108e-09	+++++	40.7	6.74	4	0.1503	7093
Carnitine	5:131661526_C_G	c	g	0.2858	0.0074	0.2747	0.2941	0.1117	0.0188	3.107e-09	+++++	42.9	7.008	4	0.1355	7093
Carnitine	5:131659618_A_G	a	g	0.2858	0.0074	0.2747	0.2941	0.1117	0.0188	3.107e-09	+++++	42.9	7.008	4	0.1355	7093
Carnitine	5:131665423_T_C	t	c	0.2864	0.0073	0.2758	0.295	0.1117	0.0188	3.09e-09	+++++	40.8	6.754	4	0.1495	7093
Carnitine	5:131705297_T_G	t	g	0.714	0.0071	0.7054	0.7244	-0.1118	0.0189	3.085e-09	-----	40	6.67	4	0.1544	7093
Carnitine	10:61536894_A_G	a	g	0.5645	0.0045	0.5604	0.573	0.1008	0.017	3.056e-09	+++++	30.2	5.734	4	0.2199	7093
Carnitine	5:131637338_G_A	a	g	0.7143	0.0074	0.7059	0.7254	-0.112	0.0189	3.009e-09	-----	42.7	6.982	4	0.1368	7093
Carnitine	5:131640813_G_A	a	g	0.7143	0.0074	0.7059	0.7253	-0.112	0.0189	3e-09	-----	42.7	6.98	4	0.137	7093
Carnitine	10:61538643_C_T	t	c	0.4354	0.0045	0.4268	0.4396	-0.1009	0.017	2.976e-09	-----	30.5	5.754	4	0.2183	7093
Carnitine	10:61539402_G_T	t	g	0.4354	0.0046	0.4267	0.4396	-0.1009	0.017	2.967e-09	-----	30.8	5.781	4	0.2161	7093
Carnitine	5:131661349_G_T	t	g	0.714	0.0076	0.705	0.7253	-0.1118	0.0188	2.947e-09	-----	42.3	6.928	4	0.1397	7093
Carnitine	5:131670178_C_T	t	c	0.7143	0.0074	0.7059	0.7254	-0.1119	0.0188	2.855e-09	-----	42.8	6.996	4	0.1361	7093
Carnitine	10:61571214_G_A	a	g	0.2777	0.0051	0.2718	0.2896	-0.1116	0.0188	2.853e-09	-----	44.9	7.257	4	0.1229	7093
Carnitine	10:61792573_C_T	t	c	0.6313	0.0075	0.6211	0.6444	0.1037	0.0175	2.853e-09	+++++	0	1.84	4	0.7651	7093
Carnitine	5:131687175_C_T	t	c	0.7142	0.0073	0.7059	0.7252	-0.112	0.0189	2.839e-09	-----	43.1	7.028	4	0.1344	7093
Carnitine	5:131664394_G_T	t	g	0.7143	0.0074	0.7059	0.7254	-0.112	0.0188	2.814e-09	-----	42.9	7.005	4	0.1356	7093
Carnitine	10:61539660_A_C	a	c	0.5647	0.0046	0.5604	0.5733	0.1011	0.017	2.786e-09	+++++	30.4	5.751	4	0.2185	7093
Carnitine	5:130521521_G_A	a	g	0.0268	0.0033	0.0192	0.0301	-0.3155	0.053	2.686e-09	-----	0	1.219	4	0.8749	7093
Carnitine	10:61573066_G_A	a	g	0.2779	0.0052	0.2718	0.2894	-0.1122	0.0188	2.381e-09	-----	45.8	7.386	4	0.1168	7093
Carnitine	10:61573386_C_A	a	c	0.2777	0.0052	0.2715	0.2893	-0.1126	0.0188	2.199e-09	-----	45.8	7.376	4	0.1173	7093
Carnitine	10:61785973_G_C	c	g	0.3398	0.0108	0.3324	0.3671	-0.1094	0.0183	2.093e-09	-----	47.1	7.558	4	0.1092	7093
Carnitine	5:131466629_T_A	a	t	0.4522	0.0215	0.4168	0.4784	-0.1041	0.0174	2.091e-09	---+-	43.6	7.09	4	0.1312	7093
Carnitine	5:131720263_A_G	a	g	0.7149	0.0073	0.7068	0.726	-0.1133	0.0189	1.972e-09	-----	42.3	6.935	4	0.1394	7093
Carnitine	5:131720265_G_A	a	g	0.2852	0.0073	0.2741	0.2932	0.1133	0.0189	1.969e-09	+++++	42.4	6.939	4	0.1392	7093
Carnitine	5:131713226_C_T	t	c	0.2856	0.007	0.2751	0.2932	0.1132	0.0189	1.929e-09	+++++	41.2	6.801	4	0.1468	7093
Carnitine	5:131712125_A_G	a	g	0.7144	0.007	0.7068	0.7249	-0.1133	0.0189	1.908e-09	-----	41.2	6.8	4	0.1468	7093
Carnitine	5:131715301_C_T	t	c	0.2856	0.007	0.275	0.2932	0.1133	0.0189	1.903e-09	+++++	41.5	6.836	4	0.1448	7093
Carnitine	5:131716902_C_G	c	g	0.7145	0.0072	0.7068	0.7253	-0.1134	0.0189	1.872e-09	-----	41.9	6.88	4	0.1424	7093
Carnitine	5:131710202_G_A	a	g	0.2856	0.007	0.2751	0.2932	0.1133	0.0189	1.867e-09	+++++	41.2	6.799	4	0.1469	7093
Carnitine	5:131710095_G_A	a	g	0.2856	0.007	0.2751	0.2932	0.1133	0.0189	1.867e-09	+++++	41.2	6.799	4	0.1469	7093
Carnitine	5:131710917_T_G	t	g	0.7144	0.007	0.7068	0.7249	-0.1134	0.0189	1.853e-09	-----	41.2	6.798	4	0.147	7093
Carnitine	5:131707293_A_G	a	g	0.7143	0.007	0.7068	0.7249	-0.1134	0.0189	1.847e-09	-----	41.2	6.798	4	0.1469	7093
Carnitine	5:131708535_C_A	a	c	0.2856	0.007	0.2751	0.2932	0.1134	0.0189	1.847e-09	+++++	41.2	6.798	4	0.1469	7093
Carnitine	5:131707892_C_T	t	c	0.2857	0.007	0.2751	0.2932	0.1134	0.0189	1.847e-09	+++++	41.2	6.798	4	0.1469	7093
Carnitine	5:131722075_A_G	a	g	0.7147	0.0076	0.7068	0.7263	-0.1135	0.0189	1.792e-09	-----	42.6	6.97	4	0.1375	7093
Carnitine	5:130049210_G_T	t	g	0.045	0.0046	0.0395	0.0516	-0.2452	0.0407	1.742e-09	-----	0	0.178	4	0.9963	7093
Carnitine	5:129746847_A_G	a	g	0.9839	0.0034	0.9807	0.9882	0.4447	0.0736	1.493e-09	+++?+	0	0.429	3	0.9342	6802
Carnitine	5:132150010_C_T	t	c	0.0083	0.0013	0.0058	0.0102	-0.6282	0.1039	1.49e-09	---?-	0	0.234	3	0.972	6802
Carnitine	5:131618599_C_T	t	c	0.2515	0.0115	0.2298	0.2672	-0.1176	0.0193	1.217e-09	-----	0	1.902	4	0.7537	7093
Carnitine	5:131623658_T_C	t	c	0.3085	0.0082	0.2961	0.3183	0.1134	0.0186	1.177e-09	+++++	0	3.087	4	0.5434	7093
Carnitine	10:61437088_A_C	a	c	0.9909	0.0013	0.9896	0.9935	0.5836	0.0959	1.161e-09	+++?+	0	0.656	3	0.8836	6802
Carnitine	5:130118917_T_C	t	c	0.984	0.0035	0.9808	0.9891	0.4433	0.0726	1.009e-09	+++?+	0	1.11	3	0.7746	6802
Carnitine	5:129856599_G_A	a	g	0.0139	0.0027	0.01	0.0168	-0.4935	0.0806	9.129e-10	---?-	0	0.618	3	0.8923	6802
Carnitine	5:130136949_T_C	t	c	0.9554	0.0048	0.9484	0.9606	0.2508	0.0409	8.42e-10	+++++	0	1.037	4	0.9041	7093
Carnitine	5:130126854_C_G	c	g	0.9563	0.0049	0.9488	0.9622	0.2541	0.0413	7.371e-10	+++++	0	0.623	4	0.9605	7093
Carnitine	5:130116426_T_C	t	c	0.9562	0.0049	0.9488	0.9622	0.2541	0.0413	7.343e-10	+++++	0	0.622	4	0.9605	7093
Carnitine	5:130119583_T_G	t	g	0.9562	0.0049	0.9488	0.9622	0.2541	0.0413	7.343e-10	+++++	0	0.622	4	0.9605	7093
Carnitine	5:130120255_C_G	c	g	0.9562	0.0049	0.9488	0.9622	0.2541	0.0413	7.343e-10	+++++	0	0.622	4	0.9605	7093
Carnitine	5:130097398_G_A	a	g	0.0437	0.0049	0.0378	0.0512	-0.2542	0.0413	7.299e-10	-----	0	0.627	4	0.96	7093
Carnitine	5:130092797_A_C	a	c	0.9563	0.0049	0.9488	0.9622	0.2543	0.0413	7.268e-10	+++++	0	0.629	4	0.9598	7093
Carnitine	5:130134352_C_T	t	c	0.0438	0.0049	0.0378	0.0512	-0.2542	0.0413	7.239e-10	-----	0	0.627	4	0.9601	7093
Carnitine	5:130136139_G_A	a	g	0.0438	0.0049	0.0378	0.0512	-0.2543	0.0413	7.142e-10	-----	0	0.628	4	0.96	7093
Carnitine	5:130086024_C_A	a	c	0.0437	0.0049	0.0378	0.0512	-0.2544	0.0413	7.131e-10	-----	0	0.633	4	0.9593	7093
Carnitine	5:130085099_C_T	t	c	0.0437	0.0049	0.0378	0.0512	-0.2545	0.0413	7.082e-10	-----	0	0.637	4	0.9589	7093
Carnitine	5:130081674_C_T	t	c	0.0437	0.0049	0.0378	0.0512	-0.2545	0.0413	7.066e-10	-----	0	0.636	4	0.9589	7093
Carnitine	5:130137961_T_A	a	t	0.0438	0.0049	0.0379	0.0512	-0.2545	0.0413	7.008e-10	-----	0	0.631	4	0.9596	7093
Carnitine	5:130138528_A_G	a	g	0.9562	0.0049	0.9488	0.9621	0.2545	0.0413	6.964e-10	+++++	0	0.631	4	0.9596	7093
Carnitine	10:61506677_C_T	t	c	0.0479	0.003	0.0429	0.05	0.2665	0.0432	6.948e-10	+++++	25.3	5.354	4	0.2529	7093
Carnitine	5:130138560_C_A	a	c	0.0438	0.0049	0.0379	0.0512	-0.2545	0.0413	6.946e-10	-----	0	0.63	4	0.9597	7093
Carnitine	5:130047130_C_T	t	c	0.0438	0.0049	0.0378	0.0512	-0.255	0.0413	6.742e-10	-----	0	0.659	4	0.9563	7093
Carnitine	5:130049597_T_C	t	c	0.9562	0.0049	0.9488	0.9619	0.255	0.0413	6.713e-10	+++++	0	0.657	4	0.9565	7093
Carnitine	5:130148689_T_G	t	g	0.9562	0.0049	0.9488	0.9621	0.2548	0.0413	6.696e-10	+++++	0	0.634	4	0.9592	7093
Carnitine	5:130042484_C_T	t	c	0.0438	0.0049	0.0378	0.0512	-0.2552	0.0413	6.66e-10	-----	0	0.662	4	0.956	7093
Carnitine	5:130038742_T_C	t	c	0.9562	0.0049	0.9488	0.9622	0.2551	0.0413	6.639e-10	+++++	0	0.664	4	0.9557	7093
Carnitine	5:130038200_A_G	a	g	0.9562	0.0049	0.9488	0.9622	0.2552	0.0413	6.609e-10	+++++	0	0.665	4	0.9556	7093
Carnitine	5:129970408_T_G	t	g	0.9555	0.0047	0.9488	0.9622	0.2541	0.0411	6.584e-10	+++++	0	0.483	4	0.9751	7093
Carnitine	5:130012090_G_A	a	g	0.0438	0.0049	0.0378	0.0512	-0.2559	0.0413	6.09e-10	-----	0	0.735	4	0.947	7093
Carnitine	5:130153313_A_C	a	c	0.9561	0.0049	0.9488	0.9621	0.2555	0.0413	6.035e-10	+++++	0	0.648	4	0.9576	7093
Carnitine	5:130018674_A_C	a	c	0.9562	0.0049	0.9488	0.9622	0.256	0.0414	5.992e-10	+++++	0	0.684	4	0.9533	7093
Carnitine	5:131594628_G_C	c	g	0.6842	0.0086	0.6767	0.698	-0.1131	0.0182	5.664e-10	-----	0	3.907	4	0.4188	7093
Carnitine	5:130108845_T_A	a	t	0.0441	0.0048	0.0388	0.0513	-0.2553	0.0412	5.557e-10	-----	0	0.645	4	0.958	7093
Carnitine	5:130097539_A_T	a	t	0.9562	0.0048	0.9488	0.9622	0.256	0.0412	5.387e-10	+++++	0	0.553	4	0.9681	7093
Carnitine	10:61545182_A_G	a	g	0.573	0.0034	0.5687	0.5793	0.1057	0.017	5.326e-10	+++++	21.2	5.075	4	0.2797	7093
Carnitine	10:61538962_G_A	a	g	0.4307	0.0032	0.4246	0.4341	-0.1056	0.017	5.308e-10	-----	24.1	5.267	4	0.261	7093
Carnitine	5:130159534_G_A	a	g	0.0439	0.0049	0.0381	0.0512	-0.2567	0.0413	5.267e-10	-----	0	0.676	4	0.9542	7093
Carnitine	5:130082472_T_A	a	t	0.0438	0.0048	0.0378	0.0512	-0.2563	0.0413	5.226e-10	-----	0	0.562	4	0.9672	7093
Carnitine	5:130080220_C_T	t	c	0.0438	0.0048	0.0378	0.0512	-0.2563	0.0413	5.216e-10	-----	0	0.563	4	0.9671	7093
Carnitine	5:130076259_G_A	a	g	0.0438	0.0048	0.0378	0.0512	-0.2564	0.0413	5.168e-10	-----	0	0.566	4	0.9668	7093
Carnitine	10:61541637_C_G	c	g	0.5697	0.0035	0.5658	0.5765	0.1057	0.017	5.163e-10	+++++	24.4	5.293	4	0.2585	7093
Carnitine	5:130061998_A_C	a	c	0.9562	0.0048	0.9488	0.9622	0.2566	0.0413	5.051e-10	+++++	0	0.576	4	0.9657	7093
Carnitine	5:129886670_C_A	a	c	0.0448	0.0045	0.0396	0.0512	-0.2549	0.041	5.042e-10	-----	0	0.704	4	0.9509	7093
Carnitine	5:130001310_C_T	t	c	0.0438	0.0049	0.0378	0.0512	-0.2573	0.0414	5.001e-10	-----	0	0.708	4	0.9503	7093
Carnitine	5:129887864_C_T	t	c	0.0448	0.0045	0.0396	0.0512	-0.2549	0.041	4.981e-10	-----	0	0.694	4	0.9521	7093
Carnitine	5:130039628_A_C	a	c	0.9562	0.0048	0.9488	0.9622	0.2569	0.0413	4.887e-10	+++++	0	0.587	4	0.9645	7093
Carnitine	5:130039165_A_C	a	c	0.9562	0.0048	0.9488	0.9622	0.2569	0.0413	4.885e-10	+++++	0	0.587	4	0.9644	7093
Carnitine	5:130036577_C_T	t	c	0.0439	0.0048	0.0379	0.0512	-0.257	0.0413	4.857e-10	-----	0	0.59	4	0.9642	7093
Carnitine	10:61793795_T_C	t	c	0.3584	0.0061	0.3479	0.3681	-0.1093	0.0176	4.853e-10	-----	0	1.744	4	0.7828	7093
Carnitine	5:129907414_C_T	t	c	0.0448	0.0045	0.0395	0.0512	-0.2551	0.041	4.848e-10	-----	0	0.66	4	0.9561	7093
Carnitine	5:130034878_C_T	t	c	0.0438	0.0048	0.0378	0.0512	-0.257	0.0413	4.847e-10	-----	0	0.591	4	0.9641	7093
Carnitine	5:130832131_A_G	a	g	0.9562	0.0033	0.9521	0.9637	0.2597	0.0417	4.831e-10	+++++	33.8	6.047	4	0.1957	7093
Carnitine	5:130033446_T_C	t	c	0.9561	0.0048	0.9488	0.9622	0.257	0.0413	4.825e-10	+++++	0	0.592	4	0.964	7093
Carnitine	5:130031289_A_G	a	g	0.9561	0.0048	0.9488	0.9622	0.2571	0.0413	4.822e-10	+++++	0	0.593	4	0.9639	7093
Carnitine	5:130028481_A_T	a	t	0.9561	0.0048	0.9488	0.9622	0.2572	0.0413	4.756e-10	+++++	0	0.596	4	0.9635	7093
Carnitine	5:130027164_G_C	c	g	0.0439	0.0048	0.0378	0.0512	-0.2572	0.0413	4.753e-10	-----	0	0.597	4	0.9634	7093
Carnitine	5:129994868_G_A	a	g	0.0438	0.0049	0.0378	0.0512	-0.2578	0.0414	4.67e-10	-----	0	0.719	4	0.949	7093
Carnitine	5:131592870_T_C	t	c	0.3145	0.0084	0.3011	0.3228	0.1138	0.0183	4.654e-10	+++++	0	3.436	4	0.4877	7093
Carnitine	5:130021455_G_A	a	g	0.0439	0.0048	0.0378	0.0512	-0.2574	0.0413	4.636e-10	-----	0	0.601	4	0.9629	7093
Carnitine	5:129598195_T_C	t	c	0.9864	0.0022	0.9845	0.9893	0.4927	0.0791	4.601e-10	+++?+	0	1.293	3	0.7308	6802
Carnitine	5:130036903_G_A	a	g	0.0438	0.0049	0.0386	0.0512	-0.2576	0.0413	4.565e-10	-----	0	0.909	4	0.9233	7093
Carnitine	5:130166908_T_A	a	t	0.044	0.0048	0.0381	0.0512	-0.2572	0.0413	4.523e-10	-----	0	0.685	4	0.9531	7093
Carnitine	5:129876065_C_A	a	c	0.0439	0.0046	0.0391	0.0511	-0.2582	0.0414	4.413e-10	-----	0	1.062	4	0.9002	7093
Carnitine	5:130016770_A_G	a	g	0.9561	0.0048	0.9488	0.9622	0.2578	0.0413	4.356e-10	+++++	0	0.608	4	0.9622	7093
Carnitine	10:61540080_C_T	t	c	0.4303	0.0033	0.424	0.4341	-0.1062	0.017	4.349e-10	-----	23.7	5.242	4	0.2634	7093
Carnitine	10:61572732_T_G	t	g	0.572	0.0025	0.5685	0.5758	0.1066	0.0171	4.334e-10	+++++	31.9	5.877	4	0.2085	7093
Carnitine	10:61542476_T_C	t	c	0.5729	0.0031	0.5693	0.5788	0.1063	0.017	4.311e-10	+++++	31.4	5.832	4	0.212	7093
Carnitine	10:61572720_G_C	c	g	0.428	0.0025	0.4242	0.4315	-0.1066	0.0171	4.31e-10	-----	32	5.882	4	0.2082	7093
Carnitine	5:130015247_A_G	a	g	0.9561	0.0048	0.9488	0.9622	0.258	0.0413	4.263e-10	+++++	0	0.61	4	0.9619	7093
Carnitine	5:130150433_C_A	a	c	0.0439	0.0049	0.038	0.0512	-0.2576	0.0412	4.183e-10	-----	0	0.744	4	0.9458	7093
Carnitine	5:129983471_T_C	t	c	0.9562	0.0049	0.9488	0.9622	0.2587	0.0414	4.154e-10	+++++	0	0.735	4	0.9469	7093
Carnitine	5:130011667_G_A	a	g	0.0439	0.0048	0.0378	0.0512	-0.2582	0.0413	4.129e-10	-----	0	0.616	4	0.9613	7093
Carnitine	10:61570411_A_T	a	t	0.5764	0.0027	0.5718	0.5796	0.1068	0.0171	4.1e-10	+++++	29.3	5.659	4	0.2261	7093
Carnitine	5:130010720_T_C	t	c	0.9561	0.0048	0.9488	0.9622	0.2583	0.0413	4.092e-10	+++++	0	0.617	4	0.9612	7093
Carnitine	5:131602807_A_G	a	g	0.3147	0.0087	0.3009	0.3228	0.1141	0.0183	4.018e-10	+++++	2.9	4.119	4	0.3902	7093
Carnitine	5:129980456_G_T	t	g	0.0438	0.0049	0.0378	0.0512	-0.259	0.0414	4.004e-10	-----	0	0.741	4	0.9462	7093
Carnitine	5:131601720_G_A	a	g	0.6853	0.0087	0.6772	0.6991	-0.1141	0.0183	4e-10	-----	2.8	4.117	4	0.3904	7093
Carnitine	5:131602166_T_C	t	c	0.3147	0.0087	0.3009	0.3228	0.1142	0.0183	3.952e-10	+++++	2.9	4.119	4	0.3902	7093
Carnitine	5:129978439_C_T	t	c	0.0438	0.0049	0.0378	0.0512	-0.2591	0.0414	3.907e-10	-----	0	0.746	4	0.9455	7093
Carnitine	10:61542343_T_C	t	c	0.5734	0.0031	0.5692	0.5791	0.1066	0.017	3.887e-10	+++++	22.5	5.16	4	0.2713	7093
Carnitine	5:130005010_C_T	t	c	0.0439	0.0049	0.0378	0.0512	-0.2587	0.0413	3.869e-10	-----	0	0.623	4	0.9605	7093
Carnitine	5:131599370_T_C	t	c	0.3147	0.0087	0.3009	0.3228	0.1143	0.0183	3.869e-10	+++++	3.1	4.13	4	0.3887	7093
Carnitine	5:131599647_C_T	t	c	0.6853	0.0087	0.6772	0.6991	-0.1143	0.0183	3.869e-10	-----	3.1	4.13	4	0.3887	7093
Carnitine	10:61570450_T_A	a	t	0.4236	0.0026	0.4204	0.4278	-0.107	0.0171	3.859e-10	-----	29	5.632	4	0.2284	7093
Carnitine	10:61567620_T_C	t	c	0.5719	0.0023	0.5683	0.5752	0.1068	0.0171	3.842e-10	+++++	31.5	5.841	4	0.2113	7093
Carnitine	5:129842762_G_A	a	g	0.034	0.0037	0.0288	0.0376	-0.2958	0.0472	3.823e-10	-----	0	0.899	4	0.9247	7093
Carnitine	5:129854309_C_T	t	c	0.0341	0.0037	0.029	0.0378	-0.2958	0.0472	3.811e-10	-----	0	0.891	4	0.9259	7093
Carnitine	5:131600589_G_C	c	g	0.6851	0.0086	0.6772	0.6987	-0.1144	0.0183	3.793e-10	-----	3.8	4.157	4	0.3852	7093
Carnitine	5:129838439_A_T	a	t	0.966	0.0037	0.9624	0.9712	0.2959	0.0472	3.758e-10	+++++	0	0.888	4	0.9263	7093
Carnitine	5:129832912_T_C	t	c	0.966	0.0037	0.9625	0.9712	0.2959	0.0472	3.736e-10	+++++	0	0.877	4	0.9278	7093
Carnitine	5:129826787_C_T	t	c	0.034	0.0037	0.0288	0.0375	-0.296	0.0472	3.701e-10	-----	0	0.859	4	0.9304	7093
Carnitine	10:61563730_C_T	t	c	0.4236	0.0028	0.4202	0.4282	-0.107	0.0171	3.676e-10	-----	31.3	5.822	4	0.2129	7093
Carnitine	5:129802353_T_C	t	c	0.9661	0.0038	0.9623	0.9713	0.2961	0.0472	3.658e-10	+++++	0	0.808	4	0.9374	7093
Carnitine	5:129807212_C_T	t	c	0.0339	0.0038	0.0287	0.0377	-0.2961	0.0472	3.645e-10	-----	0	0.818	4	0.936	7093
Carnitine	10:61567099_T_C	t	c	0.5718	0.0023	0.5683	0.5751	0.1069	0.017	3.608e-10	+++++	29.7	5.694	4	0.2232	7093
Carnitine	5:129807205_G_A	a	g	0.0339	0.0038	0.0287	0.0377	-0.2962	0.0472	3.596e-10	-----	0	0.818	4	0.9361	7093
Carnitine	5:129972188_G_A	a	g	0.0438	0.0049	0.0378	0.0512	-0.2599	0.0414	3.514e-10	-----	0	0.766	4	0.9429	7093
Carnitine	5:129885742_C_T	t	c	0.0441	0.0046	0.0392	0.0512	-0.2591	0.0413	3.509e-10	-----	0	0.898	4	0.9249	7093
Carnitine	5:129916850_G_A	a	g	0.0441	0.0047	0.0391	0.0512	-0.259	0.0413	3.504e-10	-----	0	0.817	4	0.9361	7093
Carnitine	5:129996292_G_T	t	g	0.0439	0.0049	0.0378	0.0512	-0.2595	0.0414	3.485e-10	-----	0	0.637	4	0.9589	7093
Carnitine	5:129889495_G_A	a	g	0.0441	0.0046	0.0391	0.0512	-0.259	0.0413	3.48e-10	-----	0	0.868	4	0.9291	7093
Carnitine	5:129898693_T_A	a	t	0.0441	0.0046	0.0391	0.0512	-0.2591	0.0413	3.477e-10	-----	0	0.85	4	0.9316	7093
Carnitine	5:129902169_C_T	t	c	0.0441	0.0046	0.0391	0.0512	-0.2591	0.0413	3.477e-10	-----	0	0.843	4	0.9326	7093
Carnitine	5:129890895_T_C	t	c	0.9559	0.0046	0.9488	0.9609	0.2591	0.0413	3.46e-10	+++++	0	0.869	4	0.929	7093
Carnitine	5:129907445_T_C	t	c	0.9559	0.0047	0.9488	0.9609	0.2592	0.0413	3.418e-10	+++++	0	0.838	4	0.9333	7093
Carnitine	10:61468180_A_G	a	g	0.9733	0.0043	0.9665	0.9787	-0.3653	0.0582	3.411e-10	-----	1.2	4.049	4	0.3994	7093
Carnitine	10:61573123_T_C	t	c	0.5717	0.0023	0.5684	0.575	0.1073	0.0171	3.32e-10	+++++	30.4	5.743	4	0.2192	7093
Carnitine	10:61573604_G_A	a	g	0.4284	0.0023	0.425	0.4316	-0.1074	0.0171	3.319e-10	-----	30.1	5.724	4	0.2207	7093
Carnitine	5:129875131_C_A	a	c	0.044	0.0046	0.0391	0.0511	-0.26	0.0414	3.271e-10	-----	0	0.963	4	0.9154	7093
Carnitine	5:129966392_C_T	t	c	0.0438	0.0049	0.0378	0.0512	-0.2605	0.0414	3.245e-10	-----	0	0.778	4	0.9414	7093
Carnitine	5:129796398_G_T	t	g	0.0339	0.0038	0.0288	0.0377	-0.297	0.0472	3.21e-10	-----	0	0.815	4	0.9365	7093
Carnitine	5:129987481_C_T	t	c	0.0439	0.0049	0.0378	0.0512	-0.2602	0.0414	3.183e-10	-----	0	0.649	4	0.9574	7093
Carnitine	5:129925531_C_T	t	c	0.0441	0.0047	0.0391	0.0512	-0.2598	0.0413	3.1e-10	-----	0	0.795	4	0.9391	7093
Carnitine	5:129798422_G_C	c	g	0.0342	0.0039	0.0287	0.0381	-0.2963	0.0471	3.051e-10	-----	0	0.664	4	0.9557	7093
Carnitine	5:129826315_T_C	t	c	0.9657	0.0038	0.962	0.9712	0.2963	0.0471	3.05e-10	+++++	0	0.705	4	0.9507	7093
Carnitine	5:129936610_T_C	t	c	0.9559	0.0047	0.9488	0.9609	0.2599	0.0413	3.044e-10	+++++	0	0.786	4	0.9403	7093
Carnitine	5:129803389_T_C	t	c	0.9658	0.0038	0.9619	0.9713	0.2963	0.0471	3.039e-10	+++++	0	0.67	4	0.9549	7093
Carnitine	5:129815077_G_A	a	g	0.0342	0.0038	0.0287	0.038	-0.2964	0.0471	3.015e-10	-----	0	0.686	4	0.9531	7093
Carnitine	5:130020509_T_C	t	c	0.9565	0.0049	0.9488	0.9622	0.2611	0.0414	3.013e-10	+++++	0	0.793	4	0.9394	7093
Carnitine	5:130020307_T_C	t	c	0.9565	0.0049	0.9488	0.9622	0.2611	0.0415	3.006e-10	+++++	0	0.793	4	0.9394	7093
Carnitine	5:129816141_A_G	a	g	0.9658	0.0038	0.962	0.9712	0.2964	0.0471	2.991e-10	+++++	0	0.688	4	0.9529	7093
Carnitine	5:129980967_A_C	a	c	0.9562	0.0049	0.9488	0.9622	0.2608	0.0414	2.943e-10	+++++	0	0.659	4	0.9563	7093
Carnitine	5:131597392_A_G	a	g	0.3145	0.0086	0.3009	0.3223	0.1151	0.0183	2.941e-10	+++++	0	3.999	4	0.4061	7093
Carnitine	10:61570840_T_C	t	c	0.5718	0.0023	0.5683	0.575	0.1075	0.0171	2.916e-10	+++++	38.6	6.517	4	0.1637	7093
Carnitine	10:61569076_T_C	t	c	0.5718	0.0023	0.5683	0.575	0.1075	0.017	2.87e-10	+++++	39.3	6.588	4	0.1594	7093
Carnitine	5:129977908_T_G	t	g	0.9562	0.0049	0.9488	0.9622	0.261	0.0414	2.839e-10	+++++	0	0.667	4	0.9554	7093
Carnitine	5:129975113_T_C	t	c	0.9562	0.0049	0.9488	0.9622	0.2614	0.0414	2.694e-10	+++++	0	0.673	4	0.9546	7093
Carnitine	5:130012149_T_C	t	c	0.9837	0.0035	0.9806	0.9887	0.4588	0.0726	2.685e-10	+++?+	0	1.183	3	0.757	6802
Carnitine	5:129973557_G_A	a	g	0.0438	0.0049	0.0378	0.0512	-0.2615	0.0414	2.638e-10	-----	0	0.679	4	0.9539	7093
Carnitine	5:129873962_C_T	t	c	0.0442	0.0048	0.0393	0.0517	-0.2611	0.0413	2.634e-10	-----	0	1.207	4	0.877	7093
Carnitine	5:129883419_A_C	a	c	0.9559	0.0046	0.9488	0.9608	0.261	0.0413	2.622e-10	+++++	0	0.837	4	0.9334	7093
Carnitine	10:61565654_C_T	t	c	0.4281	0.0023	0.4249	0.4317	-0.1077	0.017	2.573e-10	-----	40.1	6.683	4	0.1536	7093
Carnitine	5:129885843_G_A	a	g	0.0441	0.0046	0.0391	0.0512	-0.2609	0.0413	2.567e-10	-----	0	0.809	4	0.9373	7093
Carnitine	5:129905387_A_T	a	t	0.9558	0.0046	0.9488	0.9609	0.2608	0.0413	2.559e-10	+++++	0	0.754	4	0.9445	7093
Carnitine	5:129891885_G_A	a	g	0.0442	0.0046	0.0391	0.0512	-0.2608	0.0412	2.55e-10	-----	0	0.779	4	0.9413	7093
Carnitine	5:129910587_C_A	a	c	0.0442	0.0046	0.0391	0.0512	-0.2609	0.0412	2.548e-10	-----	0	0.743	4	0.9459	7093
Carnitine	5:129896716_A_G	a	g	0.9558	0.0046	0.9488	0.9609	0.2609	0.0412	2.546e-10	+++++	0	0.77	4	0.9424	7093
Carnitine	5:129909920_A_G	a	g	0.9558	0.0046	0.9488	0.9609	0.2609	0.0413	2.524e-10	+++++	0	0.749	4	0.9452	7093
Carnitine	5:129908266_T_C	t	c	0.9558	0.0046	0.9488	0.9609	0.2609	0.0412	2.513e-10	+++++	0	0.752	4	0.9448	7093
Carnitine	5:129969119_G_A	a	g	0.0439	0.0049	0.0378	0.0512	-0.2619	0.0414	2.503e-10	-----	0	0.687	4	0.9529	7093
Carnitine	5:129957307_A_C	a	c	0.9562	0.0049	0.9488	0.9622	0.2622	0.0414	2.478e-10	+++++	0	0.796	4	0.939	7093
Carnitine	5:129957236_A_C	a	c	0.9562	0.0049	0.9488	0.9622	0.2623	0.0414	2.474e-10	+++++	0	0.799	4	0.9386	7093
Carnitine	5:129956158_G_A	a	g	0.0438	0.0049	0.0379	0.0513	-0.2622	0.0414	2.471e-10	-----	0	0.798	4	0.9387	7093
Carnitine	10:61556986_C_T	t	c	0.4243	0.0027	0.4209	0.4283	-0.1079	0.017	2.402e-10	-----	34.6	6.119	4	0.1904	7093
Carnitine	10:61558501_C_G	c	g	0.5757	0.0027	0.5717	0.5791	0.108	0.017	2.333e-10	+++++	34.5	6.103	4	0.1916	7093
Carnitine	5:129936852_C_T	t	c	0.0443	0.0047	0.0391	0.0514	-0.2615	0.0413	2.296e-10	-----	0	0.72	4	0.9488	7093
Carnitine	5:129926342_T_A	a	t	0.0442	0.0046	0.0391	0.0512	-0.2616	0.0412	2.28e-10	-----	0	0.718	4	0.9491	7093
Carnitine	5:129963084_C_G	c	g	0.9562	0.0049	0.9488	0.9622	0.2625	0.0414	2.275e-10	+++++	0	0.701	4	0.9512	7093
Carnitine	5:129942438_G_A	a	g	0.0438	0.0049	0.0378	0.0512	-0.2628	0.0414	2.264e-10	-----	0	0.824	4	0.9353	7093
Carnitine	5:129940696_T_A	a	t	0.0438	0.0049	0.0378	0.0512	-0.2628	0.0414	2.263e-10	-----	0	0.825	4	0.935	7093
Carnitine	5:129943410_T_G	t	g	0.9562	0.0049	0.9488	0.9622	0.2628	0.0414	2.26e-10	+++++	0	0.823	4	0.9353	7093
Carnitine	5:129872724_C_G	c	g	0.9659	0.0037	0.962	0.9706	0.3	0.0473	2.182e-10	+++++	0	0.935	4	0.9195	7093
Carnitine	5:129969413_C_T	t	c	0.0439	0.0048	0.0378	0.0512	-0.2628	0.0414	2.179e-10	-----	0	0.684	4	0.9533	7093
Carnitine	5:130494228_A_G	a	g	0.9595	0.0074	0.9499	0.9696	0.2783	0.0438	2.174e-10	+++++	0	2.445	4	0.6545	7093
Carnitine	5:129874803_C_T	t	c	0.0441	0.0046	0.0392	0.0511	-0.2625	0.0413	2.155e-10	-----	0	1.115	4	0.8918	7093
Carnitine	10:61561540_T_C	t	c	0.5785	0.0023	0.5756	0.5842	0.1084	0.0171	2.118e-10	+++++	29.3	5.658	4	0.2262	7093
Carnitine	10:61561977_T_C	t	c	0.5755	0.0027	0.5716	0.5791	0.1083	0.017	2.107e-10	+++++	32.9	5.958	4	0.2023	7093
Carnitine	10:61472085_A_G	a	g	0.9493	0.0062	0.9345	0.9609	-0.2568	0.0404	2.037e-10	-----	0	0.377	4	0.9843	7093
Carnitine	10:61548290_C_G	c	g	0.5738	0.0027	0.569	0.5779	0.1083	0.017	1.999e-10	+++++	17	4.822	4	0.3061	7093
Carnitine	10:61548162_G_A	a	g	0.4262	0.0028	0.422	0.4311	-0.1084	0.017	1.925e-10	-----	16.9	4.812	4	0.3072	7093
Carnitine	5:129956041_C_T	t	c	0.0439	0.0049	0.0379	0.0512	-0.264	0.0414	1.803e-10	-----	0	0.719	4	0.9489	7093
Carnitine	5:130027191_A_T	a	t	0.9836	0.0035	0.9804	0.9887	0.4586	0.0719	1.797e-10	+++?+	0	1.168	3	0.7608	6802
Carnitine	10:61465778_T_C	t	c	0.9696	0.004	0.9639	0.9753	-0.3487	0.0547	1.768e-10	-----	0	3.232	4	0.5198	7093
Carnitine	5:130170977_C_T	t	c	0.0315	0.0048	0.0243	0.0379	-0.3132	0.0491	1.744e-10	-----	0	0.959	4	0.916	7093
Carnitine	5:129953257_C_T	t	c	0.0439	0.0049	0.0378	0.0512	-0.2644	0.0414	1.699e-10	-----	0	0.73	4	0.9475	7093
Carnitine	5:130374050_G_A	a	g	0.0163	0.0034	0.0114	0.0194	-0.4539	0.0711	1.681e-10	---?-	0	0.678	3	0.8785	6802
Carnitine	5:129916735_C_T	t	c	0.0443	0.0047	0.0391	0.0512	-0.2634	0.0412	1.643e-10	-----	0	0.854	4	0.9311	7093
Carnitine	5:129890382_A_G	a	g	0.9557	0.0046	0.9488	0.9608	0.2635	0.0412	1.624e-10	+++++	0	0.91	4	0.9231	7093
Carnitine	5:129892435_C_G	c	g	0.9557	0.0046	0.9488	0.9609	0.2635	0.0412	1.622e-10	+++++	0	0.906	4	0.9236	7093
Carnitine	5:129988901_G_A	a	g	0.044	0.0048	0.0378	0.0512	-0.2641	0.0413	1.62e-10	-----	0	0.699	4	0.9514	7093
Carnitine	5:130303844_A_T	a	t	0.9837	0.0035	0.9805	0.9888	0.4522	0.0707	1.609e-10	+++?+	0	0.62	3	0.8918	6802
Carnitine	5:129783794_A_G	a	g	0.9643	0.0037	0.9603	0.9703	0.296	0.0463	1.562e-10	+++++	0	0.603	4	0.9628	7093
Carnitine	10:61561428_C_T	t	c	0.429	0.0023	0.4255	0.4319	-0.1088	0.017	1.55e-10	-----	41.7	6.856	4	0.1437	7093
Carnitine	5:130175620_T_C	t	c	0.9685	0.0048	0.9621	0.9757	0.3139	0.049	1.532e-10	+++++	0	0.994	4	0.9108	7093
Carnitine	5:130322145_T_C	t	c	0.9836	0.0036	0.9805	0.9887	0.4523	0.0706	1.485e-10	+++?+	0	0.666	3	0.8812	6802
Carnitine	5:129793092_A_T	a	t	0.9655	0.0038	0.9618	0.9707	0.3012	0.047	1.481e-10	+++++	0	0.728	4	0.9479	7093
Carnitine	10:61546941_T_C	t	c	0.5741	0.0031	0.5689	0.5791	0.1091	0.017	1.47e-10	+++++	15.8	4.753	4	0.3136	7093
Carnitine	5:130342353_G_C	c	g	0.0164	0.0035	0.0114	0.0196	-0.452	0.0705	1.451e-10	---?-	0	0.679	3	0.8781	6802
Carnitine	10:61546009_T_C	t	c	0.5735	0.0033	0.5684	0.5791	0.1091	0.017	1.406e-10	+++++	26.1	5.41	4	0.2477	7093
Carnitine	10:61546674_C_T	t	c	0.4259	0.0032	0.4207	0.4311	-0.1092	0.017	1.403e-10	-----	15.5	4.732	4	0.316	7093
Carnitine	10:61409585_C_G	c	g	0.9632	0.003	0.9579	0.9662	0.3085	0.048	1.278e-10	+++?+	0	0.591	3	0.8984	6802
Carnitine	5:129791484_G_A	a	g	0.0347	0.0038	0.0295	0.0383	-0.3025	0.047	1.185e-10	-----	0	0.747	4	0.9454	7093
Carnitine	10:61575422_G_A	a	g	0.0185	0.002	0.0164	0.0223	-0.4362	0.0676	1.117e-10	-----	0	0.931	4	0.9201	7093
Carnitine	5:129790638_T_G	t	g	0.9653	0.0038	0.9616	0.9704	0.303	0.0469	1.079e-10	+++++	0	0.751	4	0.9449	7093
Carnitine	5:129790297_G_C	c	g	0.0347	0.0037	0.0296	0.0384	-0.3033	0.0469	1.033e-10	-----	0	0.764	4	0.9432	7093
Carnitine	5:129790469_T_A	a	t	0.0347	0.0038	0.0296	0.0384	-0.3033	0.0469	1.023e-10	-----	0	0.755	4	0.9444	7093
Carnitine	5:129790032_T_C	t	c	0.9653	0.0037	0.9616	0.9704	0.3034	0.0469	1.022e-10	+++++	0	0.765	4	0.9431	7093
Carnitine	10:61510559_G_A	a	g	0.4249	0.0062	0.4149	0.4456	-0.1113	0.0172	1.002e-10	-----	0	2.421	4	0.6588	7093
Carnitine	10:61508784_A_G	a	g	0.5747	0.0061	0.5535	0.5844	0.1114	0.0172	9.115e-11	+++++	0	2.395	4	0.6636	7093
Carnitine	5:129788198_T_G	t	g	0.9651	0.0037	0.9613	0.9703	0.3047	0.0468	7.641e-11	+++++	0	0.781	4	0.941	7093
Carnitine	5:129757533_G_A	a	g	0.0364	0.0036	0.03	0.0407	-0.2969	0.0456	7.521e-11	-----	0	0.569	4	0.9664	7093
Carnitine	5:129787996_A_G	a	g	0.9651	0.0037	0.9613	0.9703	0.3048	0.0468	7.371e-11	+++++	0	0.789	4	0.9399	7093
Carnitine	5:130499406_G_A	a	g	0.0169	0.0039	0.0115	0.0209	-0.4606	0.0707	7.213e-11	---?-	0	1.049	3	0.7894	6802
Carnitine	10:61573983_T_C	t	c	0.5699	0.0023	0.5672	0.5735	0.1115	0.0171	7.07e-11	+++++	27.7	5.534	4	0.2367	7093
Carnitine	5:129787356_G_C	c	g	0.035	0.0037	0.0297	0.0388	-0.305	0.0468	6.822e-11	-----	0	0.799	4	0.9386	7093
Carnitine	5:132059876_T_A	a	t	0.0101	0.0015	0.0073	0.0122	-0.5832	0.0893	6.457e-11	---?-	0	2.238	3	0.5246	6802
Carnitine	5:129785840_A_G	a	g	0.9649	0.0037	0.961	0.9703	0.3055	0.0467	5.817e-11	+++++	0	0.808	4	0.9374	7093
Carnitine	10:61412559_A_C	a	c	0.9794	0.0011	0.9778	0.9825	-0.4051	0.0619	5.79e-11	-----	4.8	4.2	4	0.3796	7093
Carnitine	5:130520191_A_G	a	g	0.962	0.0072	0.9527	0.9719	0.2962	0.0452	5.73e-11	+++++	0	3.25	4	0.5169	7093
Carnitine	10:61522319_G_A	a	g	0.4183	0.0058	0.4082	0.434	-0.1135	0.0173	4.996e-11	-----	0	1.941	4	0.7467	7093
Carnitine	5:129784453_T_A	a	t	0.0353	0.0037	0.0297	0.0392	-0.3058	0.0465	4.769e-11	-----	0	0.818	4	0.936	7093
Carnitine	5:129784355_G_A	a	g	0.0353	0.0037	0.0297	0.0392	-0.3058	0.0465	4.728e-11	-----	0	0.818	4	0.9361	7093
Carnitine	5:129784022_G_A	a	g	0.0353	0.0037	0.0297	0.0392	-0.3059	0.0465	4.649e-11	-----	0	0.819	4	0.9359	7093
Carnitine	10:61524061_C_T	t	c	0.4211	0.0057	0.4115	0.4395	-0.1138	0.0173	4.536e-11	-----	0	1.77	4	0.778	7093
Carnitine	5:130429859_G_A	a	g	0.0164	0.0039	0.0112	0.02	-0.4738	0.0719	4.412e-11	---?-	0	0.633	3	0.8888	6802
Carnitine	10:61504576_C_T	t	c	0.5709	0.0049	0.5568	0.5794	0.1135	0.0172	4.349e-11	+++++	0	1.746	4	0.7823	7093
Carnitine	5:129782975_T_A	a	t	0.0354	0.0037	0.0297	0.0393	-0.3058	0.0464	4.187e-11	-----	0	0.825	4	0.9351	7093
Carnitine	10:61504197_C_A	a	c	0.5709	0.0049	0.5568	0.5794	0.1137	0.0172	4.161e-11	+++++	0	1.709	4	0.789	7093
Carnitine	5:130429248_A_G	a	g	0.9837	0.0039	0.98	0.9888	0.4753	0.072	4.064e-11	+++?+	0	0.62	3	0.8918	6802
Carnitine	10:61521501_T_C	t	c	0.5811	0.0056	0.5659	0.5909	0.114	0.0173	3.941e-11	+++++	0	1.925	4	0.7496	7093
Carnitine	5:129770349_T_C	t	c	0.9645	0.0037	0.9605	0.9703	0.3055	0.0462	3.848e-11	+++++	0	0.85	4	0.9317	7093
Carnitine	5:129776030_G_T	t	g	0.0355	0.0037	0.0297	0.0395	-0.3057	0.0462	3.817e-11	-----	0	0.839	4	0.9331	7093
Carnitine	5:129774836_C_T	t	c	0.0355	0.0037	0.0297	0.0395	-0.3057	0.0462	3.803e-11	-----	0	0.84	4	0.933	7093
Carnitine	5:129771300_G_A	a	g	0.0355	0.0037	0.0297	0.0395	-0.3057	0.0462	3.747e-11	-----	0	0.841	4	0.9329	7093
Carnitine	5:129776645_A_G	a	g	0.9645	0.0037	0.9605	0.9703	0.3058	0.0462	3.735e-11	+++++	0	0.832	4	0.9341	7093
Carnitine	5:129735182_A_C	a	c	0.9647	0.0037	0.9606	0.9704	0.3076	0.0465	3.718e-11	+++++	0	0.917	4	0.9221	7093
Carnitine	5:129772725_T_C	t	c	0.9645	0.0037	0.9605	0.9703	0.3058	0.0462	3.713e-11	+++++	0	0.837	4	0.9334	7093
Carnitine	5:129769354_G_A	a	g	0.0355	0.0037	0.0296	0.0395	-0.3058	0.0462	3.7e-11	-----	0	0.843	4	0.9326	7093
Carnitine	5:129767860_T_C	t	c	0.9645	0.0037	0.9605	0.9704	0.3058	0.0462	3.684e-11	+++++	0	0.842	4	0.9328	7093
Carnitine	5:129734366_C_T	t	c	0.0353	0.0036	0.0296	0.0394	-0.3077	0.0465	3.678e-11	-----	0	0.917	4	0.9221	7093
Carnitine	5:129773181_T_G	t	g	0.9645	0.0037	0.9605	0.9703	0.3058	0.0462	3.662e-11	+++++	0	0.832	4	0.9341	7093
Carnitine	5:129731630_G_A	a	g	0.0353	0.0036	0.0296	0.0394	-0.3079	0.0465	3.608e-11	-----	0	0.913	4	0.9228	7093
Carnitine	5:129730423_A_G	a	g	0.9647	0.0036	0.9606	0.9704	0.3081	0.0465	3.582e-11	+++++	0	0.911	4	0.923	7093
Carnitine	5:129731266_A_G	a	g	0.9647	0.0036	0.9606	0.9704	0.308	0.0465	3.577e-11	+++++	0	0.915	4	0.9225	7093
Carnitine	5:129761453_T_C	t	c	0.9645	0.0037	0.9605	0.9704	0.3059	0.0462	3.572e-11	+++++	0	0.844	4	0.9324	7093
Carnitine	5:129761462_G_A	a	g	0.0355	0.0037	0.0296	0.0396	-0.3059	0.0462	3.572e-11	-----	0	0.844	4	0.9324	7093
Carnitine	5:129764765_G_C	c	g	0.0355	0.0037	0.0297	0.0395	-0.306	0.0462	3.531e-11	-----	0	0.835	4	0.9337	7093
Carnitine	5:129764818_T_A	a	t	0.0355	0.0037	0.0297	0.0395	-0.306	0.0462	3.529e-11	-----	0	0.835	4	0.9337	7093
Carnitine	5:129771194_C_T	t	c	0.0355	0.0037	0.0296	0.0395	-0.3062	0.0462	3.499e-11	-----	0	0.826	4	0.9349	7093
Carnitine	10:61442794_G_A	a	g	0.063	0.0056	0.0398	0.0715	-0.2358	0.0356	3.482e-11	-----	0	2.726	4	0.6046	7093
Carnitine	5:129727399_C_A	a	c	0.0353	0.0036	0.0296	0.0394	-0.3084	0.0465	3.464e-11	-----	0	0.907	4	0.9235	7093
Carnitine	5:129758279_G_C	c	g	0.0355	0.0037	0.0296	0.0396	-0.3061	0.0462	3.463e-11	-----	0	0.837	4	0.9335	7093
Carnitine	5:129751810_T_C	t	c	0.9645	0.0037	0.9604	0.9703	0.3064	0.0463	3.458e-11	+++++	0	0.83	4	0.9344	7093
Carnitine	5:129750778_A_T	a	t	0.9645	0.0037	0.9604	0.9704	0.3065	0.0463	3.456e-11	+++++	0	0.826	4	0.9349	7093
Carnitine	5:129751475_A_C	a	c	0.9645	0.0037	0.9604	0.9704	0.3065	0.0463	3.452e-11	+++++	0	0.831	4	0.9342	7093
Carnitine	5:129758748_G_A	a	g	0.0356	0.0037	0.0296	0.0396	-0.306	0.0462	3.438e-11	-----	0	0.837	4	0.9335	7093
Carnitine	5:129758790_G_A	a	g	0.0356	0.0037	0.0296	0.0396	-0.3061	0.0462	3.424e-11	-----	0	0.837	4	0.9335	7093
Carnitine	5:129755514_A_G	a	g	0.9644	0.0037	0.9604	0.9704	0.3063	0.0462	3.402e-11	+++++	0	0.83	4	0.9344	7093
Carnitine	5:129725157_G_A	a	g	0.0353	0.0036	0.0296	0.0395	-0.3085	0.0465	3.397e-11	-----	0	0.901	4	0.9244	7093
Carnitine	5:129741263_C_A	a	c	0.0356	0.0037	0.0296	0.0396	-0.307	0.0463	3.394e-11	-----	0	0.808	4	0.9373	7093
Carnitine	10:61775426_T_A	a	t	0.6105	0.0069	0.6033	0.6234	-0.1178	0.0178	3.381e-11	-----	0	2.598	4	0.6271	7093
Carnitine	5:129724678_C_T	t	c	0.0353	0.0036	0.0296	0.0395	-0.3085	0.0465	3.381e-11	-----	0	0.904	4	0.924	7093
Carnitine	5:129723868_T_C	t	c	0.9647	0.0036	0.9605	0.9704	0.3087	0.0466	3.342e-11	+++++	0	0.899	4	0.9247	7093
Carnitine	10:61520003_G_T	t	g	0.419	0.0053	0.4103	0.4345	-0.1144	0.0173	3.307e-11	-----	0	1.989	4	0.7377	7093
Carnitine	10:61785671_A_C	a	c	0.3882	0.0071	0.3747	0.3945	0.1179	0.0178	3.28e-11	+++++	0	1.908	4	0.7527	7093
Carnitine	5:129736247_T_C	t	c	0.9644	0.0037	0.9603	0.9704	0.3075	0.0463	3.23e-11	+++++	0	0.799	4	0.9386	7093
Carnitine	5:132129093_T_C	t	c	0.9926	0.0016	0.9904	0.9939	0.778	0.1172	3.191e-11	+?+?+	22	2.563	2	0.2777	5618
Carnitine	5:129732054_A_C	a	c	0.9644	0.0037	0.9603	0.9704	0.3079	0.0464	3.097e-11	+++++	0	0.794	4	0.9393	7093
Carnitine	10:61518770_A_G	a	g	0.581	0.0054	0.565	0.5898	0.1146	0.0172	3.093e-11	+++++	0	1.962	4	0.7428	7093
Carnitine	5:129730856_A_T	a	t	0.9644	0.0037	0.9603	0.9704	0.308	0.0464	3.083e-11	+++++	0	0.793	4	0.9394	7093
Carnitine	5:129731156_A_G	a	g	0.9644	0.0037	0.9603	0.9704	0.308	0.0464	3.074e-11	+++++	0	0.794	4	0.9393	7093
Carnitine	10:61519095_G_A	a	g	0.4164	0.0054	0.4079	0.4333	-0.1148	0.0173	3.049e-11	-----	0	2.257	4	0.6887	7093
Carnitine	5:129729577_A_C	a	c	0.9644	0.0037	0.9603	0.9704	0.3082	0.0464	3.016e-11	+++++	0	0.792	4	0.9396	7093
Carnitine	10:61516587_G_A	a	g	0.419	0.0055	0.4101	0.4357	-0.1146	0.0172	2.982e-11	-----	0	1.924	4	0.7496	7093
Carnitine	10:61784928_T_G	t	g	0.3882	0.0072	0.3746	0.3945	0.1181	0.0178	2.883e-11	+++++	0	1.887	4	0.7565	7093
Carnitine	10:61520567_T_C	t	c	0.5807	0.0054	0.5656	0.59	0.1148	0.0173	2.847e-11	+++++	0	1.891	4	0.7558	7093
Carnitine	10:61518989_C_T	t	c	0.4165	0.0054	0.4079	0.4334	-0.115	0.0173	2.796e-11	-----	0	2.222	4	0.695	7093
Carnitine	10:61520185_G_C	c	g	0.4189	0.0053	0.4099	0.4344	-0.1149	0.0173	2.733e-11	-----	0	1.92	4	0.7504	7093
Carnitine	5:132756442_G_A	a	g	0.0084	0.0033	0.0049	0.0127	-0.6975	0.1045	2.494e-11	---?-	0	1.314	3	0.7259	6802
Carnitine	5:129715954_C_T	t	c	0.0354	0.0036	0.03	0.0395	-0.3133	0.0469	2.336e-11	-----	0	1.025	4	0.906	7093
Carnitine	5:130511486_A_C	a	c	0.9614	0.0073	0.952	0.971	0.3	0.0449	2.326e-11	+++++	0	3.506	4	0.4769	7093
Carnitine	5:130510978_T_C	t	c	0.9614	0.0073	0.952	0.971	0.3	0.0449	2.326e-11	+++++	0	3.51	4	0.4764	7093
Carnitine	5:130511995_T_G	t	g	0.9614	0.0073	0.952	0.971	0.3	0.0449	2.32e-11	+++++	0	3.511	4	0.4761	7093
Carnitine	5:130508781_T_C	t	c	0.9614	0.0073	0.952	0.971	0.3	0.0449	2.315e-11	+++++	0	3.507	4	0.4768	7093
Carnitine	10:61499573_C_T	t	c	0.5693	0.0049	0.5562	0.5778	0.1157	0.0173	2.131e-11	+++++	0	1.369	4	0.8495	7093
Carnitine	5:130508264_G_A	a	g	0.0387	0.0073	0.029	0.0481	-0.3002	0.0448	2.11e-11	-----	0	3.557	4	0.4692	7093
Carnitine	5:130507897_G_T	t	g	0.0387	0.0073	0.029	0.0481	-0.3002	0.0448	2.103e-11	-----	0	3.552	4	0.47	7093
Carnitine	5:130507595_A_C	a	c	0.9613	0.0073	0.9519	0.971	0.3002	0.0448	2.103e-11	+++++	0	3.552	4	0.47	7093
Carnitine	5:130506144_A_G	a	g	0.9613	0.0073	0.9519	0.971	0.3002	0.0448	2.099e-11	+++++	0	3.547	4	0.4708	7093
Carnitine	5:130505701_C_T	t	c	0.0387	0.0073	0.029	0.0481	-0.3002	0.0448	2.099e-11	-----	0	3.547	4	0.4708	7093
Carnitine	5:130506145_T_A	a	t	0.0387	0.0073	0.029	0.0481	-0.3002	0.0448	2.099e-11	-----	0	3.547	4	0.4708	7093
Carnitine	5:130504607_T_C	t	c	0.9613	0.0073	0.9519	0.971	0.3002	0.0448	2.095e-11	+++++	0	3.54	4	0.4718	7093
Carnitine	5:130505154_C_T	t	c	0.0387	0.0073	0.029	0.0481	-0.3003	0.0448	2.09e-11	-----	0	3.542	4	0.4714	7093
Carnitine	5:130505761_C_A	a	c	0.0387	0.0073	0.0291	0.0481	-0.3003	0.0448	2.08e-11	-----	0	3.556	4	0.4694	7093
Carnitine	5:130504709_T_C	t	c	0.9613	0.0073	0.9519	0.9709	0.3003	0.0448	2.072e-11	+++++	0	3.552	4	0.47	7093
Carnitine	5:129467892_G_C	c	g	0.0117	0.0025	0.0082	0.0143	-0.5831	0.0869	1.941e-11	---?-	0	0.251	3	0.969	6802
Carnitine	5:130487140_A_G	a	g	0.9614	0.0072	0.9521	0.971	0.3018	0.0449	1.77e-11	+++++	0	3.412	4	0.4913	7093
Carnitine	5:131302662_C_T	t	c	0.0153	0.0022	0.0124	0.0183	-0.4853	0.0721	1.652e-11	---?-	46.9	5.646	3	0.1302	6802
Carnitine	10:61511582_G_T	t	g	0.2993	0.0043	0.2954	0.3056	-0.1251	0.0186	1.641e-11	-----	18.9	4.929	4	0.2946	7093
Carnitine	5:132032498_C_T	t	c	0.01	0.0016	0.0072	0.0122	-0.6054	0.0898	1.537e-11	---?-	0	2.6	3	0.4574	6802
Carnitine	10:61494797_A_G	a	g	0.4308	0.0048	0.4224	0.4437	-0.1175	0.0173	1.117e-11	-----	0	1.124	4	0.8904	7093
Carnitine	5:130737537_G_A	a	g	0.0252	0.0053	0.0187	0.0318	-0.425	0.0624	9.682e-12	---?-	0	2.869	3	0.4122	6802
Carnitine	10:61415249_C_A	a	c	0.0236	0.0017	0.0203	0.026	0.3925	0.0575	8.74e-12	+++++	0	3.759	4	0.4396	7093
Carnitine	5:130156959_T_G	t	g	0.9825	0.0036	0.9789	0.9881	0.4731	0.0692	8.327e-12	+++?+	0	1.824	3	0.6098	6802
Carnitine	10:61616221_T_A	a	t	0.0265	0.0023	0.0232	0.0297	-0.3799	0.0556	8.297e-12	-----	0	1.833	4	0.7665	7093
Carnitine	5:129492766_G_A	a	g	0.0113	0.0021	0.0081	0.0133	-0.6012	0.088	8.186e-12	---?-	0	0.375	3	0.9453	6802
Carnitine	5:130146777_C_G	c	g	0.9822	0.0035	0.9787	0.9876	0.4676	0.0682	7.13e-12	+++?+	0	1.988	3	0.5748	6802
Carnitine	5:129652780_C_T	t	c	0.0125	0.0022	0.0096	0.0145	-0.5653	0.0818	4.855e-12	---?-	0	1.079	3	0.7822	6802
Carnitine	5:129662566_C_T	t	c	0.0127	0.0023	0.0097	0.0147	-0.5602	0.0811	4.848e-12	---?-	0	1.088	3	0.7799	6802
Carnitine	10:61597388_C_T	t	c	0.0265	0.0022	0.0232	0.0298	-0.3852	0.0556	4.382e-12	-----	0	1.85	4	0.7633	7093
Carnitine	5:129695970_A_G	a	g	0.9909	0.0016	0.9893	0.9931	0.6846	0.0987	4.14e-12	+++?+	0	1.367	3	0.7133	6802
Carnitine	10:61632652_C_T	t	c	0.029	0.0034	0.0253	0.0336	-0.3708	0.053	2.704e-12	-----	0	1.488	4	0.8288	7093
Carnitine	10:61507571_C_G	c	g	0.9875	0.0025	0.9857	0.993	0.5878	0.0838	2.336e-12	+++?+	24.2	3.96	3	0.2658	6802
Carnitine	5:132021624_G_A	a	g	0.0092	0.0014	0.0068	0.0112	-0.6512	0.0926	2.088e-12	---?-	0	1.995	3	0.5734	6802
Carnitine	5:150624099_C_T	t	c	0.0253	0.002	0.0207	0.0266	-0.3992	0.0564	1.471e-12	---?-	0	2.045	3	0.563	6802
Carnitine	5:129669837_G_A	a	g	0.0156	0.0025	0.0118	0.0184	-0.5324	0.075	1.277e-12	-----	12.4	4.564	4	0.335	7093
Carnitine	10:61407477_G_A	a	g	0.0185	0.0034	0.0132	0.0231	-0.4898	0.069	1.245e-12	-----	12.7	4.584	4	0.3327	7093
Carnitine	5:130948371_C_T	t	c	0.0138	0.0021	0.0109	0.0161	-0.544	0.0765	1.138e-12	---?-	0	1.712	3	0.6343	6802
Carnitine	5:131079729_G_A	a	g	0.0139	0.002	0.0109	0.0161	-0.5415	0.0759	1.004e-12	---?-	0	1.735	3	0.6293	6802
Carnitine	5:130922169_C_G	c	g	0.9655	0.0057	0.958	0.9725	0.3395	0.0475	9.322e-13	+++++	0	1.158	4	0.885	7093
Carnitine	10:61461103_C_T	t	c	0.4616	0.0124	0.4388	0.4993	0.1217	0.017	8.7e-13	+++++	8.4	4.367	4	0.3586	7093
Carnitine	5:131108465_C_T	t	c	0.0139	0.002	0.011	0.0161	-0.5438	0.076	8.507e-13	---?-	0	1.655	3	0.647	6802
Carnitine	5:132056526_G_A	a	g	0.0094	0.0016	0.0067	0.0117	-0.6621	0.0919	5.702e-13	---?-	0	2.358	3	0.5015	6802
Carnitine	5:130570644_C_T	t	c	0.0364	0.0062	0.0276	0.0441	-0.3339	0.0462	5.109e-13	-----	0	0.678	4	0.9541	7093
Carnitine	5:131272311_G_A	a	g	0.0139	0.0017	0.0115	0.0157	-0.5468	0.0757	4.933e-13	---?-	0	0.962	3	0.8105	6802
Carnitine	5:129704269_T_C	t	c	0.9877	0.0022	0.9855	0.9905	0.6003	0.0829	4.329e-13	+++?+	0	0.584	3	0.9	6802
Carnitine	5:130593723_G_C	c	g	0.0384	0.0066	0.0293	0.0468	-0.3269	0.0451	4.203e-13	-----	0	2.415	4	0.6598	7093
Carnitine	5:130590260_G_A	a	g	0.0385	0.0066	0.0292	0.0468	-0.327	0.0451	4.182e-13	-----	0	2.369	4	0.6683	7093
Carnitine	5:130573334_C_T	t	c	0.0364	0.0062	0.0276	0.0441	-0.335	0.0462	4.126e-13	-----	0	0.686	4	0.9531	7093
Carnitine	5:130576468_G_A	a	g	0.0364	0.0061	0.0276	0.0442	-0.3355	0.0462	3.923e-13	-----	0	0.694	4	0.9521	7093
Carnitine	5:131288766_C_T	t	c	0.0137	0.0017	0.0111	0.0155	-0.5547	0.0762	3.329e-13	---?-	0	1.47	3	0.6893	6802
Carnitine	5:130803484_G_C	c	g	0.0243	0.0028	0.0211	0.028	-0.4272	0.0586	3.212e-13	---?-	0	2.64	3	0.4506	6802
Carnitine	5:131294542_G_A	a	g	0.0137	0.0017	0.0111	0.0155	-0.5556	0.0762	3.141e-13	---?-	0	1.427	3	0.6993	6802
Carnitine	5:130584759_G_A	a	g	0.0366	0.0062	0.0278	0.0445	-0.3387	0.0463	2.48e-13	-----	0	1.179	4	0.8815	7093
Carnitine	5:129783856_G_A	a	g	0.012	0.0027	0.0079	0.0148	-0.6518	0.089	2.465e-13	---?-	0	2.101	3	0.5517	6802
Carnitine	5:130601200_G_C	c	g	0.0365	0.0062	0.0277	0.0445	-0.3392	0.0462	2.132e-13	-----	0	1.284	4	0.8641	7093
Carnitine	5:130602158_T_C	t	c	0.9635	0.0062	0.9555	0.9723	0.3392	0.0462	2.122e-13	+++++	0	1.287	4	0.8636	7093
Carnitine	10:61396234_G_A	a	g	0.0145	0.0013	0.0133	0.017	-0.5502	0.0749	2.112e-13	---?-	0	1.819	3	0.6108	6802
Carnitine	5:130632379_G_A	a	g	0.0382	0.0067	0.0292	0.0466	-0.3319	0.0452	2.102e-13	-----	0	2.996	4	0.5585	7093
Carnitine	5:130635566_G_A	a	g	0.0382	0.0067	0.0292	0.0466	-0.332	0.0452	2.095e-13	-----	0	3.006	4	0.5568	7093
Carnitine	5:130632653_C_A	a	c	0.0382	0.0067	0.0292	0.0466	-0.332	0.0452	2.09e-13	-----	0	2.994	4	0.5588	7093
Carnitine	5:130642484_C_A	a	c	0.0382	0.0067	0.0292	0.0466	-0.332	0.0452	2.073e-13	-----	0	3.021	4	0.5543	7093
Carnitine	5:130672625_A_G	a	g	0.9617	0.0066	0.9533	0.9704	0.3323	0.0452	1.99e-13	+++++	0	3.027	4	0.5532	7093
Carnitine	5:130671950_A_G	a	g	0.9617	0.0066	0.9533	0.9704	0.3323	0.0452	1.985e-13	+++++	0	3.029	4	0.553	7093
Carnitine	5:130676468_G_T	t	g	0.0383	0.0066	0.0296	0.0467	-0.3328	0.0452	1.86e-13	-----	0	3.006	4	0.5568	7093
Carnitine	5:130164657_G_A	a	g	0.0057	0.0011	0.0047	0.0075	-0.9507	0.1287	1.48e-13	---?-	0	0.066	3	0.9956	6802
Carnitine	5:130448654_T_C	t	c	0.9677	0.0051	0.9609	0.9756	0.3596	0.0486	1.417e-13	+++++	0	0.953	4	0.9168	7093
Carnitine	5:130447242_C_T	t	c	0.0323	0.0051	0.0244	0.0391	-0.3597	0.0486	1.4e-13	-----	0	0.953	4	0.9169	7093
Carnitine	5:130446968_G_C	c	g	0.0323	0.0051	0.0244	0.0391	-0.3597	0.0486	1.396e-13	-----	0	0.954	4	0.9167	7093
Carnitine	5:130448067_G_A	a	g	0.0323	0.0051	0.0244	0.0391	-0.3597	0.0486	1.396e-13	-----	0	0.954	4	0.9167	7093
Carnitine	5:130694707_G_A	a	g	0.0385	0.0066	0.0298	0.0469	-0.3347	0.0452	1.369e-13	-----	0	2.896	4	0.5753	7093
Carnitine	5:131504747_T_G	t	g	0.9855	0.0021	0.983	0.9881	0.5461	0.0738	1.319e-13	+++?+	0	1.328	3	0.7225	6802
Carnitine	5:130519916_T_A	a	t	0.0319	0.0055	0.0258	0.0391	-0.3624	0.0488	1.079e-13	-----	0	1.715	4	0.788	7093
Carnitine	10:61523108_G_C	c	g	0.2848	0.003	0.2791	0.2883	-0.1398	0.0188	1.066e-13	-----	0	2.276	4	0.6851	7093
Carnitine	5:130625432_T_A	a	t	0.0363	0.0063	0.0276	0.0443	-0.3447	0.0464	1.064e-13	-----	0	1.656	4	0.7987	7093
Carnitine	5:130620278_C_T	t	c	0.0363	0.0063	0.0276	0.0443	-0.3447	0.0464	1.061e-13	-----	0	1.64	4	0.8016	7093
Carnitine	5:130629538_C_T	t	c	0.0363	0.0063	0.0275	0.0443	-0.3447	0.0464	1.052e-13	-----	0	1.662	4	0.7976	7093
Carnitine	5:130630090_C_G	c	g	0.9637	0.0063	0.9557	0.9725	0.3447	0.0464	1.047e-13	+++++	0	1.666	4	0.7969	7093
Carnitine	10:61522875_C_T	t	c	0.2848	0.003	0.2791	0.2883	-0.1399	0.0188	1.034e-13	-----	0	2.274	4	0.6855	7093
Carnitine	5:130636430_C_T	t	c	0.0364	0.0063	0.0275	0.0443	-0.3448	0.0464	1.028e-13	-----	0	1.669	4	0.7963	7093
Carnitine	5:130638030_G_A	a	g	0.0363	0.0063	0.0275	0.0444	-0.3449	0.0464	1.022e-13	-----	0	1.68	4	0.7943	7093
Carnitine	5:130652115_G_T	t	g	0.0364	0.0063	0.0275	0.0444	-0.345	0.0464	9.852e-14	-----	0	1.696	4	0.7914	7093
Carnitine	5:130651969_T_C	t	c	0.9636	0.0063	0.9556	0.9725	0.345	0.0464	9.826e-14	+++++	0	1.696	4	0.7915	7093
Carnitine	5:130672947_G_C	c	g	0.0364	0.0063	0.0277	0.0444	-0.3453	0.0464	9.445e-14	-----	0	1.703	4	0.7901	7093
Carnitine	5:130673697_A_G	a	g	0.9636	0.0063	0.9556	0.9722	0.3453	0.0464	9.428e-14	+++++	0	1.7	4	0.7906	7093
Carnitine	5:130454616_G_A	a	g	0.0315	0.0046	0.0254	0.0379	-0.3666	0.0492	9.336e-14	-----	0	1.076	4	0.898	7093
Carnitine	5:130676475_A_G	a	g	0.9635	0.0063	0.9556	0.9722	0.3458	0.0464	8.747e-14	+++++	0	1.69	4	0.7925	7093
Carnitine	10:61520857_G_A	a	g	0.2845	0.0026	0.2789	0.2874	-0.1402	0.0188	8.534e-14	-----	0	2.225	4	0.6944	7093
Carnitine	10:61520712_C_T	t	c	0.285	0.0023	0.279	0.2877	-0.1401	0.0188	8.275e-14	-----	0	2.353	4	0.6712	7093
Carnitine	10:61521606_C_A	a	c	0.2851	0.0031	0.2789	0.2888	-0.1402	0.0188	8.134e-14	-----	0	2.228	4	0.6939	7093
Carnitine	5:130952474_T_C	t	c	0.9757	0.0028	0.972	0.9788	0.4376	0.0586	8.067e-14	+++?+	0	2.608	3	0.4561	6802
Carnitine	10:61521278_C_A	a	c	0.2852	0.0031	0.2789	0.2888	-0.1402	0.0188	7.972e-14	-----	0	2.235	4	0.6926	7093
Carnitine	5:130227024_T_C	t	c	0.9877	0.0032	0.9846	0.9919	0.6394	0.0855	7.731e-14	+++?+	0	0.709	3	0.871	6802
Carnitine	10:61522400_G_A	a	g	0.2847	0.0034	0.2773	0.2884	-0.1407	0.0188	7.445e-14	-----	0	2.557	4	0.6345	7093
Carnitine	10:61517799_G_C	c	g	0.2852	0.002	0.2798	0.2873	-0.1405	0.0188	7.006e-14	-----	0	2.271	4	0.686	7093
Carnitine	5:130033653_G_C	c	g	0.0136	0.0031	0.0095	0.0161	-0.5969	0.0797	6.844e-14	---?-	0	1.849	3	0.6043	6802
Carnitine	5:130690527_T_A	a	t	0.0366	0.0062	0.028	0.0445	-0.3473	0.0464	6.795e-14	-----	0	1.674	4	0.7955	7093
Carnitine	10:61524908_C_G	c	g	0.7154	0.0033	0.7113	0.7223	0.1414	0.0189	6.565e-14	+++++	0	2.648	4	0.6184	7093
Carnitine	5:130634110_C_T	t	c	0.0362	0.0063	0.0275	0.0443	-0.3483	0.0465	6.548e-14	-----	0	1.539	4	0.8197	7093
Carnitine	10:61481109_T_C	t	c	0.6455	0.0067	0.635	0.658	0.1348	0.018	6.364e-14	+++++	0	3.824	4	0.4303	7093
Carnitine	5:130694814_T_G	t	g	0.9634	0.0062	0.9554	0.972	0.3478	0.0464	6.281e-14	+++++	0	1.609	4	0.8071	7093
Carnitine	5:131340778_G_A	a	g	0.0136	0.0018	0.011	0.0155	-0.5727	0.0763	6.066e-14	---?-	0	2.554	3	0.4655	6802
Carnitine	5:130729615_T_A	a	t	0.0374	0.0063	0.0295	0.0454	-0.3459	0.0459	4.933e-14	-----	0	2.092	4	0.7188	7093
Carnitine	5:130731123_A_G	a	g	0.9626	0.0063	0.9546	0.9705	0.346	0.0459	4.782e-14	+++++	0	2.09	4	0.7192	7093
Carnitine	5:130733838_T_A	a	t	0.039	0.0067	0.0299	0.0474	-0.3398	0.0451	4.596e-14	-----	0	2.781	4	0.595	7093
Carnitine	5:130460118_T_A	a	t	0.0314	0.0047	0.0242	0.0378	-0.3716	0.0492	4.395e-14	-----	0	0.909	4	0.9233	7093
Carnitine	5:130460352_T_A	a	t	0.0314	0.0047	0.0242	0.0378	-0.3716	0.0492	4.371e-14	-----	0	0.911	4	0.923	7093
Carnitine	10:61509122_G_C	c	g	0.2853	0.0023	0.282	0.2881	-0.1414	0.0187	4.276e-14	-----	0	2.316	4	0.6778	7093
Carnitine	10:61509605_G_A	a	g	0.2853	0.0022	0.2816	0.288	-0.1414	0.0187	4.234e-14	-----	0	2.319	4	0.6774	7093
Carnitine	10:61507663_C_T	t	c	0.2853	0.0024	0.2821	0.2883	-0.1414	0.0187	4.192e-14	-----	0	2.341	4	0.6732	7093
Carnitine	5:130451873_T_G	t	g	0.9686	0.0047	0.9621	0.9756	0.3721	0.0492	4.142e-14	+++++	0	0.861	4	0.9302	7093
Carnitine	5:130452746_G_A	a	g	0.0314	0.0047	0.0244	0.0379	-0.3722	0.0492	4.133e-14	-----	0	0.863	4	0.9298	7093
Carnitine	5:130452847_C_G	c	g	0.9686	0.0047	0.9621	0.9756	0.3721	0.0492	4.133e-14	+++++	0	0.862	4	0.93	7093
Carnitine	10:61507014_C_T	t	c	0.2853	0.0024	0.2821	0.2884	-0.1415	0.0187	3.974e-14	-----	0	2.429	4	0.6573	7093
Carnitine	10:61507085_T_C	t	c	0.7147	0.0024	0.7116	0.7179	0.1415	0.0187	3.926e-14	+++++	0	2.425	4	0.6582	7093
Carnitine	5:130453854_G_T	t	g	0.0314	0.0047	0.0242	0.0379	-0.3719	0.0492	3.909e-14	-----	0	0.892	4	0.9256	7093
Carnitine	5:130453953_A_G	a	g	0.9686	0.0047	0.9621	0.9758	0.3719	0.0492	3.899e-14	+++++	0	0.894	4	0.9255	7093
Carnitine	5:130735121_A_G	a	g	0.9623	0.0063	0.9543	0.9703	0.3461	0.0457	3.847e-14	+++++	0	2.203	4	0.6985	7093
Carnitine	5:130695152_C_T	t	c	0.0368	0.0063	0.0281	0.0448	-0.3499	0.0462	3.815e-14	-----	0	1.495	4	0.8275	7093
Carnitine	5:130453390_A_T	a	t	0.9685	0.0047	0.9621	0.9758	0.372	0.0491	3.664e-14	+++++	0	0.892	4	0.9258	7093
Carnitine	5:130457470_A_G	a	g	0.9685	0.0047	0.962	0.9758	0.372	0.0491	3.654e-14	+++++	0	0.894	4	0.9254	7093
Carnitine	5:130453837_T_C	t	c	0.9685	0.0047	0.9621	0.9758	0.372	0.0491	3.654e-14	+++++	0	0.891	4	0.9258	7093
Carnitine	5:130458747_G_A	a	g	0.0315	0.0047	0.0242	0.0379	-0.372	0.0491	3.652e-14	-----	0	0.894	4	0.9254	7093
Carnitine	5:130454818_G_C	c	g	0.0315	0.0047	0.0242	0.0379	-0.372	0.0491	3.646e-14	-----	0	0.892	4	0.9257	7093
Carnitine	5:130456577_T_G	t	g	0.9685	0.0047	0.962	0.9758	0.372	0.0491	3.644e-14	+++++	0	0.894	4	0.9254	7093
Carnitine	5:130457300_C_G	c	g	0.9685	0.0047	0.962	0.9758	0.372	0.0491	3.637e-14	+++++	0	0.894	4	0.9254	7093
Carnitine	5:130457098_A_G	a	g	0.9685	0.0047	0.962	0.9758	0.372	0.0491	3.637e-14	+++++	0	0.894	4	0.9254	7093
Carnitine	5:130456796_G_A	a	g	0.0315	0.0047	0.0242	0.0379	-0.372	0.0491	3.637e-14	-----	0	0.894	4	0.9254	7093
Carnitine	5:130727456_A_T	a	t	0.9631	0.0064	0.9549	0.972	0.3502	0.0462	3.606e-14	+++++	0	1.507	4	0.8254	7093
Carnitine	5:130460771_C_T	t	c	0.0314	0.0046	0.0242	0.0378	-0.3727	0.0492	3.489e-14	-----	0	0.878	4	0.9277	7093
Carnitine	10:61503990_G_A	a	g	0.2853	0.0023	0.2822	0.2883	-0.1421	0.0187	3.479e-14	-----	0	2.409	4	0.6609	7093
Carnitine	5:130461945_T_C	t	c	0.9686	0.0046	0.9622	0.9758	0.3726	0.0492	3.461e-14	+++++	0	0.879	4	0.9276	7093
Carnitine	5:130469126_G_A	a	g	0.0314	0.0047	0.0241	0.0378	-0.3726	0.0491	3.392e-14	-----	0	0.884	4	0.9268	7093
Carnitine	5:130469913_G_A	a	g	0.0314	0.0047	0.0241	0.0378	-0.3727	0.0491	3.374e-14	-----	0	0.886	4	0.9266	7093
Carnitine	5:130451249_G_A	a	g	0.0315	0.0047	0.0244	0.038	-0.3727	0.0491	3.35e-14	-----	0	0.844	4	0.9324	7093
Carnitine	5:130452915_A_T	a	t	0.9685	0.0047	0.962	0.9756	0.3727	0.0491	3.339e-14	+++++	0	0.846	4	0.9322	7093
Carnitine	5:130453068_A_G	a	g	0.9685	0.0047	0.962	0.9756	0.3727	0.0491	3.332e-14	+++++	0	0.846	4	0.9322	7093
Carnitine	10:61387281_G_C	c	g	0.3476	0.0057	0.3402	0.3551	-0.1535	0.0202	3.253e-14	-----	0	3.021	4	0.5544	7093
Carnitine	5:130473895_G_A	a	g	0.0314	0.0046	0.0241	0.0378	-0.3724	0.0491	3.215e-14	-----	0	0.878	4	0.9278	7093
Carnitine	5:130481937_C_T	t	c	0.0315	0.0047	0.0241	0.0379	-0.3725	0.049	2.926e-14	-----	0	0.876	4	0.9279	7093
Carnitine	5:130482270_A_G	a	g	0.9685	0.0047	0.9621	0.9759	0.3725	0.049	2.925e-14	+++++	0	0.878	4	0.9277	7093
Carnitine	5:130486560_G_A	a	g	0.0315	0.0047	0.0241	0.038	-0.3725	0.049	2.921e-14	-----	0	0.881	4	0.9272	7093
Carnitine	5:130480104_C_T	t	c	0.0315	0.0047	0.0241	0.0379	-0.3726	0.049	2.919e-14	-----	0	0.875	4	0.9281	7093
Carnitine	5:130482840_A_T	a	t	0.9685	0.0047	0.9621	0.9759	0.3725	0.049	2.919e-14	+++++	0	0.875	4	0.9281	7093
Carnitine	5:130478015_T_G	t	g	0.9685	0.0047	0.9621	0.9759	0.3726	0.049	2.918e-14	+++++	0	0.876	4	0.928	7093
Carnitine	5:130483453_C_G	c	g	0.9685	0.0047	0.9621	0.9759	0.3726	0.049	2.912e-14	+++++	0	0.877	4	0.9279	7093
Carnitine	5:130482538_A_G	a	g	0.9685	0.0047	0.9621	0.9759	0.3726	0.049	2.912e-14	+++++	0	0.878	4	0.9277	7093
Carnitine	5:130481539_T_C	t	c	0.9685	0.0047	0.962	0.9759	0.3726	0.049	2.91e-14	+++++	0	0.878	4	0.9278	7093
Carnitine	5:130482293_G_A	a	g	0.0315	0.0047	0.0241	0.0379	-0.3726	0.049	2.909e-14	-----	0	0.878	4	0.9278	7093
Carnitine	5:132396962_C_T	t	c	0.0171	0.0025	0.0138	0.0212	-0.5649	0.0743	2.907e-14	---?-	0	1.486	3	0.6855	6802
Carnitine	5:130484926_G_A	a	g	0.0315	0.0047	0.0241	0.0379	-0.3726	0.049	2.904e-14	-----	0	0.878	4	0.9277	7093
Carnitine	5:130484544_T_C	t	c	0.9685	0.0047	0.9621	0.9759	0.3726	0.049	2.904e-14	+++++	0	0.878	4	0.9277	7093
Carnitine	5:130477484_G_A	a	g	0.0315	0.0047	0.0241	0.0379	-0.3726	0.049	2.902e-14	-----	0	0.875	4	0.9281	7093
Carnitine	5:130486464_C_G	c	g	0.9685	0.0047	0.9621	0.9759	0.3726	0.049	2.897e-14	+++++	0	0.878	4	0.9277	7093
Carnitine	5:130475161_G_T	t	g	0.0315	0.0047	0.0241	0.0379	-0.3727	0.049	2.896e-14	-----	0	0.874	4	0.9282	7093
Carnitine	5:130473965_G_A	a	g	0.0315	0.0047	0.0241	0.0379	-0.3728	0.049	2.895e-14	-----	0	0.875	4	0.9282	7093
Carnitine	5:130473994_G_A	a	g	0.0315	0.0047	0.0241	0.0379	-0.3728	0.049	2.892e-14	-----	0	0.875	4	0.9281	7093
Carnitine	5:130475480_T_A	a	t	0.0315	0.0047	0.0241	0.0379	-0.3727	0.049	2.889e-14	-----	0	0.874	4	0.9282	7093
Carnitine	5:130474580_G_A	a	g	0.0315	0.0047	0.0241	0.0379	-0.3728	0.049	2.888e-14	-----	0	0.874	4	0.9282	7093
Carnitine	5:130469943_T_C	t	c	0.9685	0.0047	0.962	0.9759	0.3729	0.049	2.883e-14	+++++	0	0.875	4	0.9282	7093
Carnitine	5:130465252_T_G	t	g	0.9685	0.0047	0.9621	0.9759	0.373	0.0491	2.882e-14	+++++	0	0.873	4	0.9285	7093
Carnitine	5:130473606_C_G	c	g	0.9685	0.0047	0.962	0.9759	0.3728	0.049	2.881e-14	+++++	0	0.875	4	0.9282	7093
Carnitine	5:130473079_G_A	a	g	0.0315	0.0047	0.0241	0.0379	-0.3728	0.049	2.881e-14	-----	0	0.875	4	0.9282	7093
Carnitine	5:130474546_A_G	a	g	0.9685	0.0047	0.962	0.9759	0.3728	0.049	2.88e-14	+++++	0	0.875	4	0.9281	7093
Carnitine	5:130464986_A_T	a	t	0.9685	0.0047	0.9621	0.9759	0.373	0.0491	2.876e-14	+++++	0	0.871	4	0.9286	7093
Carnitine	5:130465441_T_C	t	c	0.9685	0.0047	0.9621	0.9759	0.373	0.0491	2.875e-14	+++++	0	0.872	4	0.9285	7093
Carnitine	5:130464998_C_T	t	c	0.0315	0.0047	0.0241	0.0379	-0.373	0.0491	2.873e-14	-----	0	0.871	4	0.9287	7093
Carnitine	5:130465536_T_C	t	c	0.9685	0.0047	0.9621	0.9759	0.373	0.049	2.87e-14	+++++	0	0.873	4	0.9285	7093
Carnitine	5:130471018_T_A	a	t	0.0315	0.0047	0.0241	0.0379	-0.3729	0.049	2.867e-14	-----	0	0.875	4	0.9281	7093
Carnitine	5:130741394_T_C	t	c	0.9623	0.0063	0.9542	0.9704	0.3475	0.0457	2.715e-14	+++++	0	2.355	4	0.6708	7093
Carnitine	5:130741471_T_C	t	c	0.9623	0.0063	0.9542	0.9704	0.3475	0.0456	2.683e-14	+++++	0	2.354	4	0.6709	7093
Carnitine	5:130736800_G_A	a	g	0.0361	0.006	0.0279	0.0437	-0.3555	0.0466	2.502e-14	-----	0	2.926	4	0.5704	7093
Carnitine	5:130741506_A_G	a	g	0.9621	0.0063	0.954	0.9702	0.3474	0.0455	2.289e-14	+++++	0	2.48	4	0.6482	7093
Carnitine	5:131697770_G_A	a	g	0.0207	0.0032	0.0165	0.0249	-0.4757	0.0622	2.103e-14	-----	0	3.734	4	0.4431	7093
Carnitine	5:131706791_T_C	t	c	0.6242	0.0138	0.6073	0.6412	-0.1346	0.0176	2.011e-14	-----	0	1.892	4	0.7556	7093
Carnitine	5:131713578_C_T	t	c	0.3757	0.0137	0.3588	0.3927	0.1346	0.0176	2.008e-14	+++++	0	1.891	4	0.7558	7093
Carnitine	5:131715268_G_C	c	g	0.3757	0.0137	0.3587	0.3927	0.1347	0.0176	1.971e-14	+++++	0	1.911	4	0.752	7093
Carnitine	5:131715011_A_G	a	g	0.6243	0.0137	0.6073	0.6413	-0.1347	0.0176	1.967e-14	-----	0	1.904	4	0.7534	7093
Carnitine	5:131721174_A_G	a	g	0.6246	0.0141	0.6073	0.6423	-0.1348	0.0176	1.886e-14	-----	0	1.964	4	0.7423	7093
Carnitine	5:131721204_T_C	t	c	0.6246	0.0141	0.6073	0.6423	-0.1348	0.0176	1.886e-14	-----	0	1.964	4	0.7423	7093
Carnitine	5:130738282_G_A	a	g	0.0363	0.0062	0.0279	0.0439	-0.3564	0.0465	1.86e-14	-----	0	3.125	4	0.5371	7093
Carnitine	5:131720070_A_G	a	g	0.6246	0.0141	0.6073	0.6423	-0.1348	0.0176	1.84e-14	-----	0	1.96	4	0.743	7093
Carnitine	5:130529105_C_A	a	c	0.0309	0.0046	0.0257	0.0372	-0.3801	0.0495	1.673e-14	-----	0	0.563	4	0.9671	7093
Carnitine	5:130529104_G_A	a	g	0.0309	0.0046	0.0257	0.0373	-0.3796	0.0494	1.624e-14	-----	0	0.553	4	0.9682	7093
Carnitine	5:131714409_C_T	t	c	0.3666	0.0125	0.3503	0.3801	0.1359	0.0177	1.617e-14	+++++	0	2.982	4	0.5608	7093
Carnitine	10:61498868_G_A	a	g	0.2852	0.0023	0.2823	0.2882	-0.1444	0.0188	1.61e-14	-----	0	2.152	4	0.7078	7093
Carnitine	5:130521860_T_G	t	g	0.969	0.0046	0.9626	0.9742	0.3786	0.0493	1.605e-14	+++++	0	0.548	4	0.9687	7093
Carnitine	5:131709776_T_C	t	c	0.6334	0.0125	0.6199	0.6497	-0.1359	0.0177	1.603e-14	-----	0	2.98	4	0.5612	7093
Carnitine	5:131707095_A_G	a	g	0.6333	0.0125	0.6199	0.6497	-0.1359	0.0177	1.603e-14	-----	0	2.98	4	0.5611	7093
Carnitine	5:131707380_C_A	a	c	0.3667	0.0125	0.3503	0.3801	0.1359	0.0177	1.603e-14	+++++	0	2.98	4	0.5611	7093
Carnitine	5:131709739_A_C	a	c	0.6334	0.0125	0.6199	0.6497	-0.1359	0.0177	1.603e-14	-----	0	2.98	4	0.5612	7093
Carnitine	5:131718206_G_C	c	g	0.3664	0.0127	0.3496	0.3801	0.136	0.0177	1.597e-14	+++++	0	3.064	4	0.5471	7093
Carnitine	5:130890358_G_A	a	g	0.0235	0.003	0.02	0.0273	-0.4612	0.06	1.573e-14	---?-	0	2.417	3	0.4906	6802
Carnitine	5:132118426_A_G	a	g	0.9965	0.0009	0.9953	0.9976	1.5596	0.203	1.539e-14	+?+?+	0	0.101	2	0.9506	5618
Carnitine	5:130541384_T_A	a	t	0.031	0.0046	0.0258	0.0374	-0.3789	0.0493	1.519e-14	-----	0	0.55	4	0.9684	7093
Carnitine	5:131719450_T_C	t	c	0.6336	0.0128	0.6199	0.6507	-0.1361	0.0177	1.483e-14	-----	0	3.067	4	0.5466	7093
Carnitine	5:131715565_G_C	c	g	0.3663	0.0125	0.3498	0.3792	0.1364	0.0177	1.307e-14	+++++	0	3.232	4	0.5198	7093
Carnitine	5:131717859_C_A	a	c	0.3662	0.0126	0.3494	0.3792	0.1365	0.0177	1.269e-14	+++++	0	3.273	4	0.5132	7093
Carnitine	5:131719228_C_A	a	c	0.3661	0.0127	0.3491	0.3792	0.1366	0.0177	1.227e-14	+++++	0	3.291	4	0.5104	7093
Carnitine	5:131037729_G_A	a	g	0.0119	0.0019	0.0092	0.0136	-0.6408	0.0829	1.1e-14	---?-	9.3	3.307	3	0.3467	6802
Carnitine	5:130020680_G_A	a	g	0.0126	0.0028	0.0091	0.0152	-0.6393	0.0827	1.059e-14	---?-	0	0.66	3	0.8825	6802
Carnitine	5:130416137_A_G	a	g	0.9721	0.0047	0.9659	0.9794	0.4017	0.0518	9.226e-15	+++++	0	1.711	4	0.7888	7093
Carnitine	5:130417142_T_C	t	c	0.9721	0.0047	0.9659	0.9794	0.4018	0.0518	9.141e-15	+++++	0	1.712	4	0.7885	7093
Carnitine	5:130410916_T_G	t	g	0.9721	0.0047	0.9659	0.9794	0.402	0.0518	8.794e-15	+++++	0	1.699	4	0.7909	7093
Carnitine	5:130420032_A_G	a	g	0.9721	0.0047	0.9659	0.9794	0.4021	0.0518	8.766e-15	+++++	0	1.702	4	0.7904	7093
Carnitine	5:130420575_G_A	a	g	0.0279	0.0047	0.0206	0.0341	-0.4022	0.0518	8.597e-15	-----	0	1.709	4	0.7891	7093
Carnitine	5:130489095_C_G	c	g	0.9694	0.005	0.9627	0.9777	0.3863	0.0498	8.411e-15	+++++	0	1.517	4	0.8237	7093
Carnitine	5:130489457_A_G	a	g	0.9694	0.005	0.9627	0.9777	0.3863	0.0498	8.389e-15	+++++	0	1.519	4	0.8234	7093
Carnitine	5:130490377_C_T	t	c	0.0306	0.005	0.0223	0.0373	-0.3863	0.0498	8.373e-15	-----	0	1.519	4	0.8233	7093
Carnitine	5:130426216_T_G	t	g	0.9721	0.0047	0.9659	0.9794	0.4025	0.0519	8.372e-15	+++++	0	1.715	4	0.7879	7093
Carnitine	5:130400038_G_C	c	g	0.0279	0.0047	0.0206	0.034	-0.4026	0.0519	8.335e-15	-----	0	1.687	4	0.7931	7093
Carnitine	5:130433358_A_G	a	g	0.9721	0.0047	0.9659	0.9794	0.4027	0.0519	8.333e-15	+++++	0	1.715	4	0.788	7093
Carnitine	5:130436374_G_A	a	g	0.0279	0.0047	0.0206	0.0341	-0.4028	0.0519	8.234e-15	-----	0	1.718	4	0.7875	7093
Carnitine	5:130439523_T_G	t	g	0.9721	0.0047	0.9659	0.9794	0.4029	0.0519	8.11e-15	+++++	0	1.718	4	0.7874	7093
Carnitine	5:130436052_C_T	t	c	0.0279	0.0047	0.0206	0.0341	-0.4031	0.0519	8.044e-15	-----	0	1.708	4	0.7893	7093
Carnitine	5:130436621_T_A	a	t	0.0279	0.0047	0.0206	0.0341	-0.4032	0.0519	7.86e-15	-----	0	1.713	4	0.7883	7093
Carnitine	5:130432018_T_A	a	t	0.0271	0.0048	0.0189	0.0335	-0.4103	0.0528	7.721e-15	-----	0	1.345	4	0.8536	7093
Carnitine	5:130492123_A_G	a	g	0.9693	0.0051	0.9626	0.9777	0.3863	0.0497	7.375e-15	+++++	0	1.548	4	0.818	7093
Carnitine	5:130492613_G_A	a	g	0.0307	0.0051	0.0223	0.0374	-0.3864	0.0497	7.297e-15	-----	0	1.55	4	0.8177	7093
Carnitine	5:131534776_G_A	a	g	0.0149	0.0021	0.0121	0.0173	-0.5673	0.0729	6.933e-15	---?-	0	1.406	3	0.7041	6802
Carnitine	5:150764239_C_T	t	c	0.0162	0.001	0.0142	0.017	-0.5948	0.0763	6.411e-15	---?-	25.3	4.016	3	0.2597	6802
Carnitine	5:131741851_T_A	a	t	0.0213	0.0032	0.0171	0.0255	-0.4824	0.0618	6.017e-15	-----	0	3.537	4	0.4723	7093
Carnitine	5:130730691_G_A	a	g	0.0354	0.0063	0.0262	0.0433	-0.3675	0.0471	5.815e-15	-----	0	2.985	4	0.5603	7093
Carnitine	5:131702120_G_A	a	g	0.6278	0.0137	0.6121	0.6445	-0.1382	0.0177	5.426e-15	-----	0	3.235	4	0.5193	7093
Carnitine	5:130739664_C_G	c	g	0.9638	0.0062	0.956	0.9721	0.3641	0.0465	4.75e-15	+++++	0.1	4.004	4	0.4055	7093
Carnitine	5:130282145_C_G	c	g	0.9716	0.005	0.965	0.9811	0.4045	0.0516	4.742e-15	+++++	0	1.383	4	0.8472	7093
Carnitine	5:130739895_A_G	a	g	0.9638	0.0062	0.956	0.9721	0.3641	0.0465	4.738e-15	+++++	0.1	4.005	4	0.4053	7093
Carnitine	5:130767584_C_T	t	c	0.0382	0.0061	0.0298	0.0459	-0.3555	0.0453	4.289e-15	-----	0	2.274	4	0.6856	7093
Carnitine	5:130459967_C_T	t	c	0.0293	0.0045	0.0224	0.0354	-0.3979	0.0507	4.205e-15	-----	0	1.173	4	0.8825	7093
Carnitine	5:130462601_G_A	a	g	0.0293	0.0045	0.0224	0.0354	-0.398	0.0507	4.132e-15	-----	0	1.173	4	0.8826	7093
Carnitine	5:130462001_G_A	a	g	0.0327	0.0047	0.0258	0.0392	-0.3802	0.0484	4.075e-15	-----	0	0.918	4	0.922	7093
Carnitine	5:131932268_C_T	t	c	0.0075	0.0023	0.0051	0.0109	-0.838	0.1066	3.753e-15	---?-	0	0.867	3	0.8334	6802
Carnitine	5:130484813_T_A	a	t	0.0294	0.0045	0.0223	0.0355	-0.3976	0.0505	3.554e-15	-----	0	1.216	4	0.8755	7093
Carnitine	5:130487957_G_A	a	g	0.0294	0.0045	0.0223	0.0355	-0.3976	0.0505	3.531e-15	-----	0	1.215	4	0.8757	7093
Carnitine	5:130474609_C_T	t	c	0.0294	0.0045	0.0223	0.0355	-0.3978	0.0505	3.519e-15	-----	0	1.21	4	0.8765	7093
Carnitine	5:150708711_C_G	c	g	0.9843	0.001	0.9831	0.9857	0.5845	0.0742	3.48e-15	+++?+	13.8	3.479	3	0.3235	6802
Carnitine	5:130463576_C_T	t	c	0.0295	0.0045	0.0224	0.0356	-0.3981	0.0506	3.469e-15	-----	0	1.212	4	0.8761	7093
Carnitine	5:150719909_A_G	a	g	0.9844	0.0008	0.9835	0.9855	0.5908	0.075	3.44e-15	+++?+	12.9	3.446	3	0.3278	6802
Carnitine	5:130456669_C_T	t	c	0.0294	0.0045	0.0224	0.0355	-0.3984	0.0506	3.382e-15	-----	0	1.2	4	0.8781	7093
Carnitine	5:130768804_T_G	t	g	0.962	0.0062	0.9541	0.9703	0.3581	0.0454	3.28e-15	+++++	0	2.42	4	0.6591	7093
Carnitine	5:130449303_A_G	a	g	0.9705	0.0045	0.9644	0.9774	0.3991	0.0506	3.087e-15	+++++	0	1.171	4	0.8829	7093
Carnitine	5:130751062_C_T	t	c	0.038	0.0062	0.0297	0.0458	-0.3583	0.0454	3.051e-15	-----	0	2.447	4	0.6541	7093
Carnitine	5:131596419_T_C	t	c	0.4316	0.0136	0.4114	0.4466	0.1363	0.0173	3.039e-15	+++++	0	1.386	4	0.8466	7093
Carnitine	5:130450984_A_G	a	g	0.9705	0.0045	0.9644	0.9774	0.3992	0.0506	3.038e-15	+++++	0	1.17	4	0.883	7093
Carnitine	5:130745939_C_G	c	g	0.9617	0.0062	0.9539	0.9702	0.3579	0.0453	2.812e-15	+++++	0	2.541	4	0.6374	7093
Carnitine	5:130747884_A_C	a	c	0.9617	0.0062	0.9539	0.9702	0.3579	0.0453	2.757e-15	+++++	0	2.532	4	0.639	7093
Carnitine	5:130758967_T_C	t	c	0.962	0.0062	0.9541	0.9703	0.3587	0.0454	2.747e-15	+++++	0	2.437	4	0.656	7093
Carnitine	5:130761345_T_C	t	c	0.962	0.0062	0.9541	0.9703	0.3588	0.0454	2.7e-15	+++++	0	2.429	4	0.6574	7093
Carnitine	5:130763635_A_C	a	c	0.962	0.0062	0.9541	0.9703	0.3588	0.0454	2.682e-15	+++++	0	2.426	4	0.6579	7093
Carnitine	5:130749955_T_G	t	g	0.9617	0.0062	0.9539	0.9702	0.358	0.0453	2.673e-15	+++++	0	2.522	4	0.6407	7093
Carnitine	5:130765956_C_T	t	c	0.038	0.0062	0.0296	0.0459	-0.3589	0.0454	2.644e-15	-----	0	2.42	4	0.659	7093
Carnitine	5:130767121_T_C	t	c	0.962	0.0062	0.9541	0.9704	0.3589	0.0454	2.628e-15	+++++	0	2.418	4	0.6594	7093
Carnitine	5:130755767_G_A	a	g	0.0385	0.0063	0.03	0.0464	-0.3574	0.0452	2.586e-15	-----	0	2.539	4	0.6376	7093
Carnitine	5:131590534_C_T	t	c	0.5683	0.0136	0.5534	0.5886	-0.1369	0.0173	2.404e-15	-----	0	1.39	4	0.8459	7093
Carnitine	5:131590257_C_T	t	c	0.5683	0.0136	0.5534	0.5886	-0.1369	0.0173	2.367e-15	-----	0	1.39	4	0.8459	7093
Carnitine	5:150692706_G_T	t	g	0.0159	0.0007	0.0147	0.0168	-0.5783	0.073	2.31e-15	---?-	22.4	3.868	3	0.276	6802
Carnitine	5:130534506_A_T	a	t	0.9716	0.0047	0.9654	0.9794	0.4085	0.0515	2.271e-15	+++++	0	0.85	4	0.9317	7093
Carnitine	5:130540733_G_T	t	g	0.0284	0.0047	0.0206	0.0346	-0.4085	0.0515	2.268e-15	-----	0	0.853	4	0.9312	7093
Carnitine	5:130550517_T_G	t	g	0.9716	0.0047	0.9654	0.9794	0.4086	0.0515	2.238e-15	+++++	0	0.853	4	0.9312	7093
Carnitine	5:130550744_A_T	a	t	0.9716	0.0047	0.9654	0.9794	0.4086	0.0515	2.238e-15	+++++	0	0.853	4	0.9312	7093
Carnitine	5:131505826_C_T	t	c	0.011	0.0018	0.0087	0.0126	-0.6867	0.0866	2.118e-15	---?-	0	1.685	3	0.6402	6802
Carnitine	5:130497067_C_T	t	c	0.031	0.0052	0.0241	0.038	-0.392	0.0494	2.099e-15	-----	0	1.574	4	0.8135	7093
Carnitine	5:130499758_T_C	t	c	0.9691	0.0051	0.9623	0.9759	0.3926	0.0495	2.076e-15	+++++	0	1.609	4	0.8071	7093
Carnitine	5:130496718_G_C	c	g	0.0309	0.0051	0.0241	0.0377	-0.3926	0.0495	2.073e-15	-----	0	1.606	4	0.8077	7093
Carnitine	5:130495415_A_C	a	c	0.9691	0.0051	0.9623	0.9759	0.3927	0.0495	2.049e-15	+++++	0	1.609	4	0.8072	7093
Carnitine	5:131119281_A_G	a	g	0.9886	0.0021	0.9868	0.9916	0.677	0.0851	1.799e-15	+++?+	0	2.596	3	0.4582	6802
Carnitine	5:130500472_A_G	a	g	0.9691	0.0052	0.9621	0.9759	0.3932	0.0494	1.775e-15	+++++	0	1.582	4	0.812	7093
Carnitine	5:130496769_T_C	t	c	0.9691	0.0052	0.9621	0.9759	0.3932	0.0494	1.773e-15	+++++	0	1.579	4	0.8125	7093
Carnitine	5:130493826_T_C	t	c	0.9691	0.0052	0.9621	0.9759	0.3932	0.0494	1.772e-15	+++++	0	1.581	4	0.8123	7093
Carnitine	5:130501435_G_C	c	g	0.0309	0.0052	0.0241	0.0379	-0.3932	0.0494	1.771e-15	-----	0	1.583	4	0.8119	7093
Carnitine	5:130497213_A_G	a	g	0.9691	0.0052	0.9621	0.9759	0.3932	0.0494	1.769e-15	+++++	0	1.586	4	0.8114	7093
Carnitine	5:130494365_T_C	t	c	0.9691	0.0052	0.9621	0.9759	0.3932	0.0494	1.768e-15	+++++	0	1.582	4	0.812	7093
Carnitine	5:130500842_A_G	a	g	0.9691	0.0052	0.9621	0.9759	0.3932	0.0494	1.767e-15	+++++	0	1.584	4	0.8116	7093
Carnitine	5:130501561_C_A	a	c	0.0309	0.0052	0.0241	0.0379	-0.3932	0.0494	1.767e-15	-----	0	1.584	4	0.8116	7093
Carnitine	5:130499753_T_A	a	t	0.0309	0.0052	0.0241	0.0379	-0.3932	0.0494	1.765e-15	-----	0	1.581	4	0.8122	7093
Carnitine	5:130498228_A_G	a	g	0.9691	0.0052	0.9621	0.9759	0.3932	0.0494	1.765e-15	+++++	0	1.581	4	0.8122	7093
Carnitine	5:130502443_C_T	t	c	0.0309	0.0052	0.0241	0.0379	-0.3932	0.0494	1.762e-15	-----	0	1.586	4	0.8114	7093
Carnitine	5:130503717_G_A	a	g	0.0309	0.0052	0.0241	0.0379	-0.3932	0.0494	1.759e-15	-----	0	1.586	4	0.8113	7093
Carnitine	5:130501074_T_C	t	c	0.9691	0.0052	0.9621	0.9759	0.3932	0.0494	1.757e-15	+++++	0	1.583	4	0.8119	7093
Carnitine	5:130505083_A_T	a	t	0.9692	0.0051	0.9624	0.9759	0.3949	0.0495	1.434e-15	+++++	0	1.515	4	0.8241	7093
Carnitine	5:130497917_G_A	a	g	0.0308	0.0052	0.024	0.0378	-0.3959	0.0496	1.369e-15	-----	0	1.563	4	0.8153	7093
Carnitine	5:130195701_C_T	t	c	0.0267	0.0046	0.0172	0.033	-0.4241	0.0531	1.339e-15	-----	0	1.401	4	0.844	7093
Carnitine	5:131604535_C_T	t	c	0.5779	0.013	0.5652	0.598	-0.1386	0.0173	1.334e-15	-----	0	1.938	4	0.7471	7093
Carnitine	5:130497902_A_G	a	g	0.9692	0.0052	0.9622	0.976	0.3967	0.0496	1.323e-15	+++++	0	1.563	4	0.8154	7093
Carnitine	5:131604257_G_A	a	g	0.5779	0.013	0.5652	0.598	-0.1386	0.0173	1.289e-15	-----	0	1.938	4	0.7471	7093
Carnitine	5:131389150_T_C	t	c	0.9889	0.002	0.9871	0.9914	0.6847	0.0856	1.271e-15	+++?+	0	1.846	3	0.6049	6802
Carnitine	5:130486875_C_T	t	c	0.03	0.0047	0.0223	0.0363	-0.4015	0.0501	1.178e-15	-----	0	1.195	4	0.8789	7093
Carnitine	5:130486817_C_T	t	c	0.03	0.0047	0.0223	0.0363	-0.4017	0.0502	1.157e-15	-----	0	1.208	4	0.8767	7093
Carnitine	5:130458217_T_G	t	g	0.97	0.0047	0.9637	0.9776	0.4023	0.0502	1.157e-15	+++++	0	1.189	4	0.8799	7093
Carnitine	5:130454506_T_C	t	c	0.97	0.0047	0.9637	0.9776	0.4023	0.0502	1.153e-15	+++++	0	1.185	4	0.8806	7093
Carnitine	5:131600559_A_G	a	g	0.4224	0.0129	0.4024	0.4348	0.1389	0.0173	1.117e-15	+++++	0	1.958	4	0.7436	7093
Carnitine	5:150723155_C_A	a	c	0.0156	0.001	0.0142	0.0165	-0.6024	0.0752	1.1e-15	---?-	30.4	4.313	3	0.2296	6802
Carnitine	5:130205202_C_A	a	c	0.0266	0.0049	0.0172	0.0331	-0.427	0.0533	1.1e-15	-----	0	1.503	4	0.8261	7093
Carnitine	5:131598705_T_C	t	c	0.4222	0.013	0.402	0.4347	0.139	0.0173	1.078e-15	+++++	0	1.903	4	0.7537	7093
Carnitine	5:130206512_A_T	a	t	0.9734	0.0049	0.9669	0.9828	0.4274	0.0533	1.039e-15	+++++	0	1.52	4	0.8231	7093
Carnitine	5:130297254_C_T	t	c	0.0264	0.0048	0.021	0.0327	-0.438	0.0546	1.026e-15	---?-	0	1.992	3	0.5741	6802
Carnitine	5:130458157_G_T	t	g	0.0299	0.0045	0.0224	0.036	-0.4041	0.0503	9.363e-16	-----	0	1.128	4	0.8898	7093
Carnitine	5:130477062_C_T	t	c	0.0299	0.0045	0.0223	0.036	-0.4037	0.0502	9.317e-16	-----	0	1.147	4	0.8867	7093
Carnitine	5:130491640_T_C	t	c	0.9702	0.0045	0.964	0.9777	0.4035	0.0502	9.301e-16	+++++	0	1.152	4	0.886	7093
Carnitine	5:150679610_C_T	t	c	0.0171	0.0008	0.0157	0.0178	-0.5615	0.0699	9.16e-16	---?-	10.8	3.363	3	0.3389	6802
Carnitine	5:130214790_C_T	t	c	0.0266	0.0049	0.0172	0.0331	-0.429	0.0533	8.152e-16	-----	0	1.572	4	0.8138	7093
Carnitine	5:130560764_C_A	a	c	0.0293	0.0047	0.024	0.0356	-0.408	0.0506	7.581e-16	-----	0	0.989	4	0.9114	7093
Carnitine	5:130516006_T_G	t	g	0.9704	0.0046	0.9641	0.9759	0.4068	0.0505	7.513e-16	+++++	0	1.119	4	0.8913	7093
Carnitine	5:130518839_A_G	a	g	0.9704	0.0046	0.9641	0.9759	0.4068	0.0505	7.463e-16	+++++	0	1.122	4	0.8907	7093
Carnitine	5:130561255_G_A	a	g	0.0293	0.0047	0.024	0.0356	-0.4082	0.0506	7.411e-16	-----	0	0.987	4	0.9117	7093
Carnitine	5:130497896_T_A	a	t	0.0306	0.0052	0.024	0.0375	-0.4027	0.0499	7.265e-16	-----	0	1.637	4	0.8021	7093
Carnitine	5:130220178_T_C	t	c	0.9734	0.0049	0.9669	0.9828	0.4299	0.0533	7.215e-16	+++++	0	1.618	4	0.8055	7093
Carnitine	5:130504768_G_T	t	g	0.0297	0.0047	0.0241	0.036	-0.4066	0.0504	6.96e-16	-----	0	1.136	4	0.8886	7093
Carnitine	5:130505651_A_G	a	g	0.9703	0.0047	0.964	0.9759	0.4066	0.0504	6.946e-16	+++++	0	1.136	4	0.8886	7093
Carnitine	5:130555364_C_T	t	c	0.0294	0.0046	0.024	0.0356	-0.4087	0.0506	6.744e-16	-----	0	0.963	4	0.9154	7093
Carnitine	5:130555383_G_A	a	g	0.0294	0.0046	0.024	0.0356	-0.4087	0.0506	6.625e-16	-----	0	0.961	4	0.9156	7093
Carnitine	5:130545025_T_C	t	c	0.9706	0.0046	0.9643	0.9759	0.4087	0.0505	6.094e-16	+++++	0	0.983	4	0.9123	7093
Carnitine	5:130549021_G_A	a	g	0.0294	0.0046	0.024	0.0357	-0.4088	0.0505	6.055e-16	-----	0	0.984	4	0.9122	7093
Carnitine	5:130508582_A_G	a	g	0.9712	0.0048	0.9647	0.9777	0.4147	0.0513	5.984e-16	+++++	0	1.391	4	0.8457	7093
Carnitine	5:130546217_A_G	a	g	0.9705	0.0046	0.9642	0.9759	0.4083	0.0505	5.888e-16	+++++	0	1.005	4	0.9091	7093
Carnitine	5:130545142_T_C	t	c	0.9705	0.0046	0.9642	0.9759	0.4084	0.0505	5.868e-16	+++++	0	1.004	4	0.9093	7093
Carnitine	5:130559251_A_G	a	g	0.9705	0.0046	0.9644	0.9759	0.4085	0.0505	5.821e-16	+++++	0	1.006	4	0.9089	7093
Carnitine	5:131674888_T_C	t	c	0.3786	0.0134	0.3614	0.394	0.1421	0.0176	5.786e-16	+++++	0	2.485	4	0.6474	7093
Carnitine	5:130542202_T_G	t	g	0.9875	0.0029	0.9845	0.9913	0.6693	0.0827	5.747e-16	+++?+	0	1.152	3	0.7646	6802
Carnitine	5:130328704_G_A	a	g	0.0267	0.0049	0.0214	0.0331	-0.4399	0.0542	5.064e-16	---?-	0	1.724	3	0.6316	6802
Carnitine	5:131656517_A_G	a	g	0.3786	0.0136	0.3614	0.3941	0.1426	0.0176	4.626e-16	+++++	0	2.223	4	0.6948	7093
Carnitine	5:130541807_C_T	t	c	0.0286	0.0048	0.0223	0.0351	-0.4169	0.0513	4.602e-16	-----	0	1.276	4	0.8654	7093
Carnitine	5:130307424_T_G	t	g	0.9733	0.0049	0.9669	0.9785	0.4402	0.0542	4.555e-16	+++?+	0	1.727	3	0.6309	6802
Carnitine	5:130306684_T_C	t	c	0.9733	0.0049	0.9669	0.9785	0.4402	0.0542	4.542e-16	+++?+	0	1.726	3	0.6311	6802
Carnitine	5:130308754_G_T	t	g	0.0267	0.0049	0.0215	0.0331	-0.4404	0.0542	4.445e-16	---?-	0	1.717	3	0.6331	6802
Carnitine	5:130299523_G_A	a	g	0.0267	0.0049	0.0215	0.0331	-0.4403	0.0542	4.398e-16	---?-	0	1.731	3	0.63	6802
Carnitine	5:131662460_C_T	t	c	0.6214	0.0135	0.606	0.6386	-0.1427	0.0176	4.353e-16	-----	0	2.221	4	0.6951	7093
Carnitine	5:131665840_T_C	t	c	0.3786	0.0135	0.3614	0.394	0.1427	0.0176	4.349e-16	+++++	0	2.221	4	0.6952	7093
Carnitine	5:131670546_C_G	c	g	0.3786	0.0135	0.3614	0.394	0.1427	0.0176	4.343e-16	+++++	0	2.215	4	0.6963	7093
Carnitine	5:131669264_G_A	a	g	0.6214	0.0135	0.606	0.6386	-0.1427	0.0176	4.342e-16	-----	0	2.215	4	0.6964	7093
Carnitine	5:131668654_G_C	c	g	0.6214	0.0135	0.606	0.6386	-0.1427	0.0176	4.341e-16	-----	0	2.214	4	0.6964	7093
Carnitine	5:131694606_G_A	a	g	0.6215	0.0135	0.606	0.6387	-0.1428	0.0176	4.306e-16	-----	0	2.209	4	0.6974	7093
Carnitine	5:131688767_G_A	a	g	0.6215	0.0134	0.606	0.6386	-0.1428	0.0176	4.258e-16	-----	0	2.216	4	0.696	7093
Carnitine	5:130288602_C_T	t	c	0.0267	0.0049	0.0215	0.0331	-0.4402	0.0541	4.248e-16	---?-	0	1.739	3	0.6284	6802
Carnitine	5:131660431_A_T	a	t	0.3786	0.0135	0.3614	0.394	0.1428	0.0176	4.221e-16	+++++	0	2.221	4	0.6953	7093
Carnitine	5:131681926_T_A	a	t	0.6214	0.0135	0.606	0.6386	-0.1428	0.0176	4.219e-16	-----	0	2.216	4	0.696	7093
Carnitine	5:131681057_G_A	a	g	0.6214	0.0135	0.606	0.6386	-0.1428	0.0176	4.189e-16	-----	0	2.216	4	0.696	7093
Carnitine	5:131678412_G_A	a	g	0.6214	0.0135	0.606	0.6386	-0.1428	0.0176	4.187e-16	-----	0	2.216	4	0.6961	7093
Carnitine	5:130289904_T_C	t	c	0.9733	0.0049	0.9669	0.9785	0.4404	0.0541	4.187e-16	+++?+	0	1.739	3	0.6283	6802
Carnitine	5:131684175_C_G	c	g	0.3786	0.0135	0.3614	0.394	0.1428	0.0176	4.164e-16	+++++	0	2.223	4	0.6948	7093
Carnitine	5:130564897_G_A	a	g	0.0293	0.0047	0.024	0.0356	-0.4126	0.0507	4.164e-16	-----	0	0.95	4	0.9173	7093
Carnitine	5:130287597_G_T	t	g	0.0267	0.0049	0.0215	0.0331	-0.4404	0.0541	4.132e-16	---?-	0	1.742	3	0.6276	6802
Carnitine	5:130291608_C_A	a	c	0.0267	0.0049	0.0215	0.0331	-0.4405	0.0541	4.117e-16	---?-	0	1.729	3	0.6304	6802
Carnitine	5:130242107_T_C	t	c	0.9733	0.0049	0.9669	0.9785	0.4401	0.0541	4.048e-16	+++?+	0	1.754	3	0.625	6802
Carnitine	5:130242389_G_T	t	g	0.0267	0.0049	0.0215	0.0331	-0.4402	0.0541	4.026e-16	---?-	0	1.755	3	0.6248	6802
Carnitine	5:130243960_T_C	t	c	0.9733	0.0049	0.9669	0.9785	0.4402	0.0541	4.016e-16	+++?+	0	1.754	3	0.625	6802
Carnitine	5:130265348_C_T	t	c	0.0267	0.0049	0.0215	0.0331	-0.4403	0.0541	3.984e-16	---?-	0	1.755	3	0.6247	6802
Carnitine	5:130259206_G_A	a	g	0.0267	0.0049	0.0215	0.0331	-0.4403	0.0541	3.983e-16	---?-	0	1.754	3	0.625	6802
Carnitine	5:131651811_C_T	t	c	0.6215	0.0135	0.606	0.6386	-0.1429	0.0176	3.977e-16	-----	0	2.204	4	0.6984	7093
Carnitine	5:130259981_C_T	t	c	0.0267	0.0049	0.0215	0.0331	-0.4403	0.0541	3.973e-16	---?-	0	1.753	3	0.6252	6802
Carnitine	5:130263817_C_T	t	c	0.0267	0.0049	0.0215	0.0331	-0.4403	0.0541	3.956e-16	---?-	0	1.756	3	0.6245	6802
Carnitine	5:130253236_A_G	a	g	0.9733	0.0049	0.9669	0.9785	0.4404	0.0541	3.896e-16	+++?+	0	1.745	3	0.6269	6802
Carnitine	5:131722951_C_T	t	c	0.3989	0.0149	0.3707	0.4158	0.1423	0.0175	3.771e-16	+++++	0	1.8	4	0.7725	7093
Carnitine	5:130563595_C_T	t	c	0.0294	0.0045	0.0241	0.0356	-0.4122	0.0506	3.676e-16	-----	0	0.975	4	0.9136	7093
Carnitine	5:130563778_T_C	t	c	0.9706	0.0045	0.9644	0.9759	0.4123	0.0506	3.574e-16	+++++	0	0.974	4	0.9137	7093
Carnitine	5:131640583_A_G	a	g	0.3785	0.0134	0.3614	0.394	0.1434	0.0176	3.499e-16	+++++	0	2.082	4	0.7207	7093
Carnitine	5:131692966_G_A	a	g	0.6306	0.0123	0.6186	0.6472	-0.1441	0.0177	3.375e-16	-----	0	3.322	4	0.5055	7093
Carnitine	5:131690241_A_G	a	g	0.3694	0.0123	0.3528	0.3814	0.1441	0.0177	3.375e-16	+++++	0	3.322	4	0.5055	7093
Carnitine	5:131693057_T_C	t	c	0.3694	0.0123	0.3528	0.3814	0.1441	0.0177	3.374e-16	+++++	0	3.322	4	0.5055	7093
Carnitine	5:131703776_T_C	t	c	0.6214	0.0136	0.606	0.6386	-0.1434	0.0176	3.317e-16	-----	0	2.195	4	0.6999	7093
Carnitine	5:131699867_A_G	a	g	0.3694	0.0123	0.3528	0.3814	0.1442	0.0177	3.305e-16	+++++	0	3.304	4	0.5083	7093
Carnitine	10:61523347_C_T	t	c	0.4563	0.0055	0.4473	0.4742	-0.1403	0.0172	3.194e-16	-----	0	2.056	4	0.7255	7093
Carnitine	5:131663062_T_C	t	c	0.3688	0.0122	0.3527	0.381	0.1443	0.0177	3.134e-16	+++++	0	3.111	4	0.5395	7093
Carnitine	5:131665378_A_G	a	g	0.3689	0.0122	0.3527	0.381	0.1444	0.0177	2.923e-16	+++++	0	3.101	4	0.541	7093
Carnitine	5:131669690_C_T	t	c	0.6311	0.0122	0.619	0.6473	-0.1445	0.0177	2.84e-16	-----	0	3.099	4	0.5414	7093
Carnitine	5:131675046_C_T	t	c	0.6311	0.0122	0.619	0.6473	-0.1446	0.0177	2.765e-16	-----	0	3.098	4	0.5415	7093
Carnitine	5:131677997_A_G	a	g	0.3689	0.0122	0.3527	0.381	0.1446	0.0177	2.743e-16	+++++	0	3.097	4	0.5417	7093
Carnitine	5:131676688_T_G	t	g	0.3689	0.0122	0.3527	0.381	0.1446	0.0177	2.725e-16	+++++	0	3.097	4	0.5417	7093
Carnitine	5:131656700_T_C	t	c	0.3689	0.0122	0.3527	0.381	0.1446	0.0177	2.725e-16	+++++	0	3.092	4	0.5425	7093
Carnitine	5:131787203_G_A	a	g	0.0098	0.0009	0.009	0.0113	-0.7274	0.0889	2.705e-16	---?-	11.8	3.402	3	0.3337	6802
Carnitine	5:131661156_T_C	t	c	0.3779	0.0136	0.3608	0.3936	0.1438	0.0176	2.694e-16	+++++	0	2.171	4	0.7044	7093
Carnitine	5:131705949_T_C	t	c	0.6216	0.0135	0.6064	0.6386	-0.1439	0.0176	2.633e-16	-----	0	2.147	4	0.7087	7093
Carnitine	5:130137357_C_T	t	c	0.0626	0.0082	0.0522	0.0712	-0.287	0.035	2.268e-16	-----	0	0.361	4	0.9856	7093
Carnitine	5:131685297_G_A	a	g	0.6313	0.0121	0.6195	0.6473	-0.1451	0.0177	2.267e-16	-----	0	3.002	4	0.5574	7093
Carnitine	5:130376519_T_C	t	c	0.9736	0.0051	0.9669	0.9828	0.4404	0.0536	2.132e-16	+++++	0	1.801	4	0.7723	7093
Carnitine	5:130225403_C_T	t	c	0.0264	0.005	0.0172	0.0331	-0.4394	0.0535	2.119e-16	-----	0	1.66	4	0.798	7093
Carnitine	5:130225121_A_C	a	c	0.9735	0.0051	0.9669	0.9828	0.4394	0.0535	2.112e-16	+++++	0	1.654	4	0.7991	7093
Carnitine	5:130505395_T_A	a	t	0.0301	0.0047	0.0241	0.0365	-0.4104	0.0499	2.096e-16	-----	0	1.127	4	0.89	7093
Carnitine	5:130248091_A_C	a	c	0.9737	0.0047	0.9675	0.9788	0.4509	0.0548	2.029e-16	+++?+	0	1.742	3	0.6276	6802
Carnitine	5:130248092_T_C	t	c	0.9737	0.0047	0.9675	0.9788	0.4509	0.0548	2.027e-16	+++?+	0	1.739	3	0.6282	6802
Carnitine	5:130375578_C_A	a	c	0.0264	0.005	0.0172	0.0331	-0.4403	0.0536	2.001e-16	-----	0	1.789	4	0.7745	7093
Carnitine	5:130228692_T_C	t	c	0.9735	0.0051	0.9669	0.9828	0.4398	0.0535	1.95e-16	+++++	0	1.692	4	0.7922	7093
Carnitine	5:130361709_T_C	t	c	0.9735	0.005	0.9669	0.9828	0.4406	0.0535	1.898e-16	+++++	0	1.789	4	0.7745	7093
Carnitine	5:130357876_G_A	a	g	0.0264	0.005	0.0172	0.0331	-0.4408	0.0535	1.842e-16	-----	0	1.786	4	0.775	7093
Carnitine	5:130356066_G_A	a	g	0.0265	0.005	0.0172	0.0331	-0.4409	0.0535	1.83e-16	-----	0	1.786	4	0.775	7093
Carnitine	5:131324826_T_C	t	c	0.9892	0.0018	0.9876	0.9915	0.7163	0.0869	1.739e-16	+++?+	0	1.115	3	0.7735	6802
Carnitine	5:130345595_A_T	a	t	0.9735	0.005	0.9669	0.9828	0.4412	0.0535	1.691e-16	+++++	0	1.782	4	0.7757	7093
Carnitine	5:130343357_A_T	a	t	0.9735	0.005	0.9669	0.9828	0.4413	0.0535	1.677e-16	+++++	0	1.781	4	0.7759	7093
Carnitine	5:131633355_T_C	t	c	0.3689	0.0125	0.3516	0.3805	0.1463	0.0177	1.657e-16	+++++	0	3.461	4	0.4839	7093
Carnitine	5:130334209_A_G	a	g	0.9735	0.005	0.9669	0.9828	0.4416	0.0535	1.579e-16	+++++	0	1.78	4	0.7761	7093
Carnitine	5:130327498_C_A	a	c	0.0264	0.005	0.0172	0.0331	-0.4417	0.0535	1.556e-16	-----	0	1.779	4	0.7763	7093
Carnitine	5:130323580_G_A	a	g	0.0265	0.005	0.0172	0.0331	-0.442	0.0535	1.456e-16	-----	0	1.768	4	0.7784	7093
Carnitine	5:130576738_C_G	c	g	0.9716	0.0043	0.9659	0.9795	0.4286	0.0518	1.309e-16	+++++	0	0.828	4	0.9347	7093
Carnitine	10:61491646_C_T	t	c	0.5388	0.0052	0.5243	0.5476	0.1427	0.0172	1.253e-16	+++++	0	2.337	4	0.674	7093
Carnitine	5:130313492_C_G	c	g	0.9735	0.005	0.9668	0.9826	0.443	0.0535	1.198e-16	+++++	0	1.796	4	0.7732	7093
Carnitine	5:130311981_C_G	c	g	0.9735	0.005	0.9668	0.9826	0.443	0.0535	1.195e-16	+++++	0	1.795	4	0.7734	7093
Carnitine	5:130312619_A_G	a	g	0.9735	0.005	0.9668	0.9826	0.443	0.0535	1.189e-16	+++++	0	1.795	4	0.7734	7093
Carnitine	5:130370360_C_T	t	c	0.0267	0.0052	0.0172	0.0335	-0.4429	0.0535	1.189e-16	-----	0	1.663	4	0.7975	7093
Carnitine	10:61391895_T_A	a	t	0.0233	0.0038	0.0178	0.029	-0.512	0.0617	1.09e-16	-----	36.2	6.274	4	0.1796	7093
Carnitine	5:131431746_C_A	a	c	0.0104	0.0018	0.0083	0.012	-0.7363	0.0887	1.027e-16	---?-	0	0.915	3	0.8218	6802
Carnitine	5:130570359_G_T	t	g	0.0292	0.0046	0.0223	0.0353	-0.424	0.051	8.967e-17	-----	0	1.279	4	0.865	7093
Carnitine	5:131277779_A_T	a	t	0.9893	0.0018	0.9877	0.9918	0.7279	0.0875	8.612e-17	+++?+	0	1.439	3	0.6963	6802
Carnitine	10:61512057_A_C	a	c	0.4561	0.0054	0.4476	0.4756	-0.1424	0.0171	8.211e-17	-----	0	2.642	4	0.6195	7093
Carnitine	5:130571172_G_A	a	g	0.0292	0.0046	0.0223	0.0352	-0.4246	0.051	7.903e-17	-----	0	1.28	4	0.8647	7093
Carnitine	5:130609630_C_A	a	c	0.0286	0.0044	0.019	0.0344	-0.4295	0.0515	7.789e-17	-----	0	1.385	4	0.8469	7093
Carnitine	5:130987063_G_T	t	g	0.0105	0.002	0.0078	0.0124	-0.7492	0.0899	7.582e-17	---?-	0	1.285	3	0.7328	6802
Carnitine	5:130640460_G_A	a	g	0.0287	0.0044	0.019	0.0345	-0.4297	0.0515	6.879e-17	-----	0	1.453	4	0.8349	7093
Carnitine	5:131849536_G_C	c	g	0.0648	0.0016	0.0628	0.0693	-0.2881	0.0344	5.804e-17	-----	0	3.695	4	0.4488	7093
Carnitine	5:131849077_T_G	t	g	0.9352	0.0016	0.9307	0.9372	0.2885	0.0344	5.499e-17	+++++	0	3.701	4	0.4479	7093
Carnitine	5:131856053_T_G	t	g	0.935	0.0016	0.9307	0.9372	0.2881	0.0343	5.027e-17	+++++	0	3.658	4	0.4542	7093
Carnitine	5:131872865_A_C	a	c	0.0688	0.0029	0.066	0.0758	-0.2799	0.0333	4.62e-17	-----	26.5	5.443	4	0.2448	7093
Carnitine	10:61390152_G_A	a	g	0.0232	0.0038	0.0178	0.0289	-0.5215	0.0619	3.727e-17	-----	34.9	6.143	4	0.1887	7093
Carnitine	5:130583083_G_A	a	g	0.0292	0.0047	0.0209	0.0353	-0.4314	0.0512	3.611e-17	-----	0	1.259	4	0.8682	7093
Carnitine	5:130580419_G_A	a	g	0.0292	0.0047	0.0209	0.0353	-0.4313	0.0512	3.521e-17	-----	0	1.241	4	0.8713	7093
Carnitine	5:130591086_A_G	a	g	0.9708	0.0047	0.9647	0.9791	0.4317	0.0511	3.148e-17	+++++	0	1.297	4	0.8619	7093
Carnitine	5:130616188_C_T	t	c	0.0292	0.0046	0.0207	0.0353	-0.4328	0.0511	2.388e-17	-----	0	1.352	4	0.8525	7093
Carnitine	5:130619057_T_G	t	g	0.9708	0.0046	0.9647	0.9793	0.4328	0.0511	2.387e-17	+++++	0	1.348	4	0.8532	7093
Carnitine	10:61525567_A_G	a	g	0.4306	0.0079	0.4227	0.4433	0.1472	0.0174	2.326e-17	+++++	0	1.024	4	0.9061	7093
Carnitine	5:130673538_C_A	a	c	0.0292	0.0046	0.0207	0.0353	-0.4327	0.051	2.239e-17	-----	0	1.35	4	0.8528	7093
Carnitine	5:130666121_A_G	a	g	0.9708	0.0046	0.9647	0.9793	0.433	0.0511	2.238e-17	+++++	0	1.349	4	0.853	7093
Carnitine	10:61494123_G_C	c	g	0.5346	0.0059	0.5147	0.5433	0.1457	0.0172	2.187e-17	+++++	0	1.91	4	0.7523	7093
Carnitine	5:130586929_G_C	c	g	0.029	0.0046	0.0209	0.035	-0.4364	0.0514	1.916e-17	-----	0	1.133	4	0.889	7093
Carnitine	5:130688654_A_G	a	g	0.9707	0.0046	0.9646	0.9792	0.4352	0.051	1.45e-17	+++++	0	1.302	4	0.861	7093
Carnitine	5:130614635_G_A	a	g	0.029	0.0045	0.0207	0.035	-0.4377	0.0513	1.35e-17	-----	0	1.199	4	0.8782	7093
Carnitine	5:130709988_A_G	a	g	0.9707	0.0046	0.9646	0.9792	0.4373	0.051	9.406e-18	+++++	0	1.247	4	0.8703	7093
Carnitine	5:130753100_T_G	t	g	0.9934	0.0015	0.9912	0.9948	1.0232	0.1192	9.112e-18	+++?+	0	0.665	3	0.8814	6802
Carnitine	5:131032633_G_T	t	g	0.0285	0.0048	0.0189	0.0348	-0.4477	0.0521	7.937e-18	-----	0	1.506	4	0.8257	7093
Carnitine	5:129467164_A_T	a	t	0.9916	0.0013	0.9899	0.9932	0.9367	0.1088	7.281e-18	+++?+	29.7	4.269	3	0.2339	6802
Carnitine	5:130852202_T_C	t	c	0.9702	0.0054	0.9631	0.9793	0.4403	0.051	6.074e-18	+++++	0	1.938	4	0.7471	7093
Carnitine	5:131125988_G_A	a	g	0.0298	0.0053	0.0206	0.0367	-0.4392	0.0509	5.924e-18	-----	0	2.159	4	0.7065	7093
Carnitine	5:131227577_C_T	t	c	0.0297	0.0054	0.0209	0.0367	-0.4424	0.051	4.354e-18	-----	0	2.058	4	0.725	7093
Carnitine	5:130757312_G_A	a	g	0.0295	0.0046	0.0207	0.0355	-0.4401	0.0507	4.191e-18	-----	0	1.145	4	0.887	7093
Carnitine	5:131005273_C_T	t	c	0.0284	0.0049	0.0189	0.0348	-0.4526	0.0521	3.9e-18	-----	0	1.62	4	0.8052	7093
Carnitine	5:130951296_T_A	a	t	0.0284	0.0049	0.0193	0.0349	-0.4532	0.0522	3.764e-18	-----	0	1.532	4	0.8209	7093
Carnitine	5:130892111_T_G	t	g	0.9713	0.0053	0.9643	0.9792	0.4553	0.0524	3.732e-18	+++++	0	1.583	4	0.8118	7093
Carnitine	5:131200232_T_A	a	t	0.0282	0.0049	0.019	0.0347	-0.455	0.0523	3.424e-18	-----	0	1.633	4	0.8029	7093
Carnitine	5:131009678_G_A	a	g	0.0283	0.0049	0.0189	0.0348	-0.4535	0.0521	3.312e-18	-----	0	1.671	4	0.796	7093
Carnitine	5:131257027_A_G	a	g	0.9719	0.005	0.9654	0.9811	0.4547	0.0522	3.24e-18	+++++	0	1.63	4	0.8035	7093
Carnitine	5:131257014_G_A	a	g	0.0281	0.005	0.0189	0.0346	-0.4547	0.0522	3.224e-18	-----	0	1.63	4	0.8034	7093
Carnitine	5:130914768_C_T	t	c	0.0285	0.0049	0.0189	0.0349	-0.4528	0.052	3.201e-18	-----	0	1.56	4	0.816	7093
Carnitine	10:61494037_C_T	t	c	0.4207	0.0081	0.4132	0.4342	0.1493	0.0171	3.123e-18	+++++	0	1.616	4	0.8059	7093
Carnitine	5:130887455_G_A	a	g	0.0284	0.0049	0.0189	0.0348	-0.4539	0.0521	2.923e-18	-----	0	1.646	4	0.8005	7093
Carnitine	5:130914509_T_C	t	c	0.9708	0.0051	0.9642	0.9782	0.45	0.0515	2.461e-18	+++++	0	1.232	4	0.8728	7093
Carnitine	5:131214215_A_G	a	g	0.9707	0.0051	0.964	0.9791	0.4492	0.0513	1.942e-18	+++++	0	1.531	4	0.8212	7093
Carnitine	5:130792104_A_G	a	g	0.9712	0.0051	0.9645	0.9794	0.4517	0.0515	1.826e-18	+++++	0	1.356	4	0.8518	7093
Carnitine	5:130793831_A_G	a	g	0.9712	0.0051	0.9645	0.9794	0.4517	0.0515	1.79e-18	+++++	0	1.358	4	0.8515	7093
Carnitine	5:131283289_C_T	t	c	0.0281	0.0049	0.0201	0.0346	-0.4576	0.0522	1.789e-18	-----	0	1.47	4	0.8319	7093
Carnitine	5:131328979_A_G	a	g	0.9649	0.0058	0.9569	0.9722	0.4094	0.0467	1.769e-18	+++++	0	2.842	4	0.5846	7093
Carnitine	5:130794864_T_C	t	c	0.9712	0.0051	0.9645	0.9794	0.4518	0.0515	1.765e-18	+++++	0	1.354	4	0.8522	7093
Carnitine	5:130803999_T_C	t	c	0.9711	0.0051	0.9645	0.9794	0.4521	0.0515	1.667e-18	+++++	0	1.356	4	0.8517	7093
Carnitine	5:130809949_G_C	c	g	0.0289	0.0051	0.0206	0.0356	-0.4522	0.0515	1.598e-18	-----	0	1.343	4	0.8541	7093
Carnitine	5:131084926_C_G	c	g	0.9712	0.005	0.9647	0.9794	0.4538	0.0517	1.598e-18	+++++	0	1.629	4	0.8036	7093
Carnitine	5:131108849_G_T	t	g	0.0288	0.005	0.0206	0.0353	-0.4537	0.0517	1.575e-18	-----	0	1.652	4	0.7994	7093
Carnitine	5:131108850_C_T	t	c	0.0288	0.005	0.0206	0.0353	-0.4538	0.0517	1.572e-18	-----	0	1.653	4	0.7992	7093
Carnitine	5:131064942_G_A	a	g	0.0288	0.005	0.0206	0.0354	-0.4541	0.0517	1.531e-18	-----	0	1.63	4	0.8035	7093
Carnitine	5:131057026_G_A	a	g	0.0288	0.005	0.0206	0.0354	-0.4542	0.0517	1.511e-18	-----	0	1.627	4	0.8039	7093
Carnitine	5:131041195_C_G	c	g	0.9711	0.005	0.9646	0.9794	0.4541	0.0517	1.498e-18	+++++	0	1.629	4	0.8035	7093
Carnitine	5:131873073_T_C	t	c	0.9395	0.0024	0.9346	0.942	0.3115	0.0354	1.472e-18	+++++	0	3.533	4	0.4729	7093
Carnitine	5:131143249_C_A	a	c	0.0288	0.005	0.0206	0.0353	-0.4542	0.0516	1.361e-18	-----	0	1.623	4	0.8046	7093
Carnitine	5:131145197_A_C	a	c	0.9712	0.005	0.9647	0.9794	0.4543	0.0516	1.358e-18	+++++	0	1.624	4	0.8045	7093
Carnitine	5:131084323_G_C	c	g	0.0289	0.005	0.0206	0.0353	-0.4542	0.0516	1.356e-18	-----	0	1.633	4	0.8029	7093
Carnitine	5:131124250_T_G	t	g	0.9712	0.005	0.9647	0.9793	0.4542	0.0516	1.351e-18	+++++	0	1.647	4	0.8003	7093
Carnitine	5:131119187_A_G	a	g	0.9712	0.005	0.9647	0.9794	0.4542	0.0516	1.343e-18	+++++	0	1.651	4	0.7996	7093
Carnitine	5:131139440_G_C	c	g	0.0288	0.005	0.0206	0.0353	-0.4543	0.0516	1.34e-18	-----	0	1.628	4	0.8037	7093
Carnitine	5:131076224_T_A	a	t	0.0289	0.005	0.0206	0.0354	-0.4543	0.0516	1.321e-18	-----	0	1.638	4	0.8019	7093
Carnitine	5:131070177_T_C	t	c	0.9711	0.005	0.9646	0.9794	0.4543	0.0516	1.319e-18	+++++	0	1.639	4	0.8017	7093
Carnitine	5:131067663_T_G	t	g	0.9711	0.005	0.9646	0.9794	0.4544	0.0516	1.31e-18	+++++	0	1.638	4	0.8019	7093
Carnitine	5:131170850_T_A	a	t	0.0288	0.005	0.0207	0.0354	-0.4549	0.0517	1.309e-18	-----	0	1.623	4	0.8047	7093
Carnitine	5:131318318_G_A	a	g	0.0289	0.0053	0.0208	0.0359	-0.4557	0.0518	1.304e-18	-----	0	2.393	4	0.6639	7093
Carnitine	5:131173162_T_A	a	t	0.0288	0.005	0.0207	0.0354	-0.455	0.0517	1.296e-18	-----	0	1.624	4	0.8045	7093
Carnitine	5:131033603_A_G	a	g	0.9711	0.005	0.9646	0.9794	0.4546	0.0516	1.292e-18	+++++	0	1.637	4	0.8022	7093
Carnitine	5:131032645_A_G	a	g	0.971	0.005	0.9644	0.9792	0.4552	0.0517	1.289e-18	+++++	0	1.608	4	0.8073	7093
Carnitine	5:131052685_T_A	a	t	0.0289	0.005	0.0206	0.0354	-0.4546	0.0516	1.288e-18	-----	0	1.63	4	0.8034	7093
Carnitine	5:131177838_T_C	t	c	0.9712	0.005	0.9646	0.9793	0.4551	0.0517	1.281e-18	+++++	0	1.623	4	0.8047	7093
Carnitine	5:131049957_A_G	a	g	0.9711	0.005	0.9646	0.9794	0.4546	0.0516	1.281e-18	+++++	0	1.634	4	0.8027	7093
Carnitine	5:131197471_T_C	t	c	0.9712	0.005	0.9646	0.9792	0.4554	0.0517	1.266e-18	+++++	0	1.618	4	0.8055	7093
Carnitine	5:131197654_G_C	c	g	0.0288	0.005	0.0208	0.0354	-0.4555	0.0517	1.239e-18	-----	0	1.622	4	0.8049	7093
Carnitine	5:131205786_A_C	a	c	0.9712	0.005	0.9646	0.9792	0.4557	0.0517	1.221e-18	+++++	0	1.615	4	0.806	7093
Carnitine	5:131310058_T_G	t	g	0.9715	0.0051	0.9648	0.9793	0.4578	0.0519	1.219e-18	+++++	0	1.811	4	0.7705	7093
Carnitine	5:131222682_C_G	c	g	0.9712	0.0051	0.9646	0.9792	0.456	0.0517	1.196e-18	+++++	0	1.617	4	0.8058	7093
Carnitine	5:131229001_G_A	a	g	0.0288	0.0051	0.0208	0.0354	-0.456	0.0517	1.185e-18	-----	0	1.613	4	0.8065	7093
Carnitine	5:131229606_T_C	t	c	0.9712	0.0051	0.9646	0.9792	0.4561	0.0517	1.18e-18	+++++	0	1.613	4	0.8064	7093
Carnitine	5:131278518_T_C	t	c	0.9714	0.0051	0.9648	0.9793	0.4564	0.0517	1.137e-18	+++++	0	1.601	4	0.8086	7093
Carnitine	5:131006396_G_C	c	g	0.0289	0.0051	0.0206	0.0356	-0.4561	0.0517	1.113e-18	-----	0	1.393	4	0.8455	7093
Carnitine	5:131279947_C_T	t	c	0.0286	0.0051	0.0206	0.0352	-0.4565	0.0517	1.108e-18	-----	0	1.6	4	0.8088	7093
Carnitine	5:130935215_A_G	a	g	0.971	0.0051	0.9643	0.979	0.4561	0.0517	1.092e-18	+++++	0	1.341	4	0.8545	7093
Carnitine	5:130769845_A_C	a	c	0.9712	0.0051	0.9645	0.9793	0.4559	0.0517	1.089e-18	+++++	0	1.423	4	0.8402	7093
Carnitine	5:130852044_T_C	t	c	0.9711	0.0051	0.9644	0.9794	0.4556	0.0516	1.024e-18	+++++	0	1.378	4	0.8481	7093
Carnitine	5:130840385_A_G	a	g	0.9711	0.0051	0.9644	0.9794	0.4555	0.0516	1.01e-18	+++++	0	1.369	4	0.8496	7093
Carnitine	5:130845107_G_A	a	g	0.0289	0.0051	0.0206	0.0356	-0.4557	0.0516	9.917e-19	-----	0	1.368	4	0.8498	7093
Carnitine	5:130874127_A_G	a	g	0.9711	0.0051	0.9643	0.9794	0.4561	0.0516	9.907e-19	+++++	0	1.388	4	0.8463	7093
Carnitine	5:130873579_A_G	a	g	0.9711	0.0051	0.9643	0.9794	0.4561	0.0516	9.8e-19	+++++	0	1.389	4	0.846	7093
Carnitine	5:130879181_T_C	t	c	0.9711	0.0051	0.9643	0.9794	0.4563	0.0516	9.578e-19	+++++	0	1.384	4	0.8469	7093
Carnitine	5:130953848_C_G	c	g	0.971	0.0051	0.9643	0.979	0.4568	0.0517	9.511e-19	+++++	0	1.353	4	0.8523	7093
Carnitine	5:131089034_T_G	t	g	0.9711	0.0049	0.9647	0.9794	0.456	0.0516	9.385e-19	+++++	0	1.724	4	0.7864	7093
Carnitine	5:130890087_T_C	t	c	0.971	0.0051	0.9643	0.9793	0.4566	0.0516	9.331e-19	+++++	0	1.399	4	0.8444	7093
Carnitine	5:130949430_A_G	a	g	0.971	0.0051	0.9643	0.979	0.4566	0.0516	9.258e-19	+++++	0	1.349	4	0.853	7093
Carnitine	5:130948120_T_C	t	c	0.971	0.0051	0.9643	0.979	0.457	0.0516	8.44e-19	+++++	0	1.352	4	0.8525	7093
Carnitine	5:130978132_C_G	c	g	0.9711	0.005	0.9645	0.9794	0.4576	0.0517	8.426e-19	+++++	0	1.491	4	0.8283	7093
Carnitine	5:130949835_C_T	t	c	0.029	0.0051	0.021	0.0357	-0.457	0.0516	8.383e-19	-----	0	1.351	4	0.8526	7093
Carnitine	5:131107692_G_A	a	g	0.0291	0.0049	0.0206	0.0356	-0.4547	0.0513	8.316e-19	-----	0	1.767	4	0.7786	7093
Carnitine	5:131147781_C_T	t	c	0.0289	0.0049	0.0206	0.0353	-0.4566	0.0516	8.28e-19	-----	0	1.718	4	0.7874	7093
Carnitine	5:131044551_T_C	t	c	0.9714	0.0049	0.9649	0.9794	0.4595	0.0519	8.238e-19	+++++	0	1.462	4	0.8334	7093
Carnitine	5:131123395_T_C	t	c	0.9711	0.0049	0.9647	0.9794	0.4565	0.0515	8.15e-19	+++++	0	1.741	4	0.7832	7093
Carnitine	5:131008751_T_G	t	g	0.9711	0.0051	0.9644	0.9794	0.4574	0.0516	8.127e-19	+++++	0	1.441	4	0.837	7093
Carnitine	5:131167700_C_T	t	c	0.0289	0.0049	0.0207	0.0354	-0.457	0.0516	8.068e-19	-----	0	1.712	4	0.7886	7093
Carnitine	5:131166269_T_C	t	c	0.9711	0.0049	0.9646	0.9793	0.457	0.0516	8.05e-19	+++++	0	1.712	4	0.7884	7093
Carnitine	5:130808293_A_G	a	g	0.9714	0.005	0.9647	0.9794	0.4583	0.0517	8.025e-19	+++++	0	1.201	4	0.878	7093
Carnitine	5:131099146_T_C	t	c	0.9711	0.0049	0.9647	0.9794	0.4565	0.0515	8.011e-19	+++++	0	1.746	4	0.7823	7093
Carnitine	5:130999407_G_C	c	g	0.0289	0.0051	0.0206	0.0356	-0.4574	0.0516	7.999e-19	-----	0	1.44	4	0.8372	7093
Carnitine	5:131029206_C_T	t	c	0.029	0.0049	0.0206	0.0354	-0.4568	0.0516	7.998e-19	-----	0	1.728	4	0.7856	7093
Carnitine	5:131101189_T_C	t	c	0.9711	0.0049	0.9647	0.9794	0.4566	0.0515	7.987e-19	+++++	0	1.748	4	0.7821	7093
Carnitine	5:130971781_C_A	a	c	0.0289	0.0051	0.0206	0.0357	-0.4576	0.0516	7.954e-19	-----	0	1.426	4	0.8396	7093
Carnitine	5:130981152_A_G	a	g	0.9711	0.0051	0.9643	0.9794	0.4575	0.0516	7.952e-19	+++++	0	1.427	4	0.8395	7093
Carnitine	5:130979916_C_T	t	c	0.0289	0.0051	0.0206	0.0357	-0.4575	0.0516	7.946e-19	-----	0	1.427	4	0.8394	7093
Carnitine	5:130984295_A_T	a	t	0.9711	0.0051	0.9644	0.9794	0.4575	0.0516	7.944e-19	+++++	0	1.427	4	0.8395	7093
Carnitine	5:130884982_C_T	t	c	0.0291	0.0051	0.0207	0.0358	-0.4571	0.0516	7.923e-19	-----	0	1.465	4	0.8329	7093
Carnitine	5:130965748_G_T	t	g	0.0289	0.0051	0.0206	0.0357	-0.4577	0.0517	7.906e-19	-----	0	1.425	4	0.8398	7093
Carnitine	5:130967850_A_G	a	g	0.9711	0.0051	0.9643	0.9794	0.4577	0.0516	7.876e-19	+++++	0	1.426	4	0.8397	7093
Carnitine	5:131060756_T_G	t	g	0.971	0.0049	0.9646	0.9794	0.4568	0.0515	7.794e-19	+++++	0	1.722	4	0.7867	7093
Carnitine	5:131059312_T_G	t	g	0.971	0.0049	0.9646	0.9794	0.4569	0.0515	7.772e-19	+++++	0	1.723	4	0.7864	7093
Carnitine	5:130899025_T_C	t	c	0.971	0.0051	0.9643	0.9794	0.4574	0.0516	7.764e-19	+++++	0	1.403	4	0.8437	7093
Carnitine	5:131036137_G_A	a	g	0.0292	0.005	0.0206	0.0357	-0.4561	0.0515	7.752e-19	-----	0	1.744	4	0.7826	7093
Carnitine	5:130907417_A_T	a	t	0.971	0.0051	0.9643	0.9794	0.4575	0.0516	7.603e-19	+++++	0	1.407	4	0.843	7093
Carnitine	5:131308230_G_A	a	g	0.0286	0.005	0.0207	0.0352	-0.46	0.0519	7.602e-19	-----	0	1.889	4	0.7562	7093
Carnitine	5:130913512_C_G	c	g	0.971	0.0051	0.9643	0.9794	0.4577	0.0516	7.583e-19	+++++	0	1.408	4	0.8428	7093
Carnitine	5:131104259_T_G	t	g	0.9714	0.0049	0.965	0.9794	0.4591	0.0518	7.578e-19	+++++	0	1.486	4	0.8291	7093
Carnitine	5:131238870_T_C	t	c	0.9712	0.005	0.9646	0.9792	0.4582	0.0517	7.437e-19	+++++	0	1.702	4	0.7903	7093
Carnitine	5:131844744_G_T	t	g	0.0606	0.0027	0.0588	0.0677	-0.316	0.0356	7.367e-19	-----	0	2.846	4	0.5839	7093
Carnitine	5:131111405_G_A	a	g	0.0292	0.0049	0.0206	0.0356	-0.4551	0.0513	7.128e-19	-----	0	1.766	4	0.7787	7093
Carnitine	5:131118492_T_C	t	c	0.9708	0.0049	0.9644	0.9794	0.4552	0.0513	7.119e-19	+++++	0	1.761	4	0.7795	7093
Carnitine	5:131095140_T_C	t	c	0.9708	0.0049	0.9644	0.9794	0.4553	0.0513	7.09e-19	+++++	0	1.76	4	0.7798	7093
Carnitine	5:131139196_T_C	t	c	0.9708	0.0049	0.9644	0.9794	0.4553	0.0513	7.041e-19	+++++	0	1.751	4	0.7815	7093
Carnitine	5:131137862_G_A	a	g	0.0292	0.0049	0.0206	0.0356	-0.4552	0.0513	7.027e-19	-----	0	1.757	4	0.7803	7093
Carnitine	5:131142748_T_C	t	c	0.9708	0.0049	0.9644	0.9794	0.4554	0.0513	6.992e-19	+++++	0	1.746	4	0.7824	7093
Carnitine	5:131099106_T_C	t	c	0.9708	0.0049	0.9644	0.9794	0.4553	0.0513	6.986e-19	+++++	0	1.762	4	0.7795	7093
Carnitine	5:131167931_T_C	t	c	0.9708	0.005	0.9644	0.9792	0.4558	0.0514	6.947e-19	+++++	0	1.737	4	0.7841	7093
Carnitine	5:131271923_C_A	a	c	0.0287	0.005	0.0207	0.0353	-0.4586	0.0517	6.945e-19	-----	0	1.699	4	0.7908	7093
Carnitine	5:131152111_T_C	t	c	0.9708	0.0049	0.9644	0.9793	0.4556	0.0513	6.929e-19	+++++	0	1.747	4	0.7822	7093
Carnitine	5:131138745_A_G	a	g	0.9709	0.0049	0.9645	0.9794	0.4558	0.0513	6.875e-19	+++++	0	1.731	4	0.7851	7093
Carnitine	5:131012007_T_C	t	c	0.971	0.0051	0.9644	0.9794	0.4578	0.0516	6.814e-19	+++++	0	1.443	4	0.8367	7093
Carnitine	5:130994884_A_G	a	g	0.971	0.0051	0.9644	0.9794	0.4579	0.0516	6.805e-19	+++++	0	1.441	4	0.8371	7093
Carnitine	5:130990074_T_C	t	c	0.971	0.0051	0.9644	0.9794	0.458	0.0516	6.715e-19	+++++	0	1.433	4	0.8384	7093
Carnitine	5:131286925_T_A	a	t	0.0287	0.005	0.0206	0.0352	-0.4588	0.0517	6.714e-19	-----	0	1.699	4	0.791	7093
Carnitine	5:131849091_T_G	t	g	0.9394	0.0027	0.9325	0.9412	0.3157	0.0356	6.69e-19	+++++	0	2.838	4	0.5854	7093
Carnitine	5:131316722_G_A	a	g	0.0286	0.005	0.0207	0.0352	-0.4609	0.0519	6.663e-19	-----	0	1.975	4	0.7404	7093
Carnitine	5:131847871_A_G	a	g	0.9393	0.0027	0.9324	0.9412	0.316	0.0356	6.585e-19	+++++	0	2.82	4	0.5883	7093
Carnitine	5:131188827_T_A	a	t	0.0292	0.005	0.0208	0.0357	-0.4564	0.0514	6.575e-19	-----	0	1.739	4	0.7837	7093
Carnitine	5:131193671_G_A	a	g	0.0292	0.005	0.0208	0.0357	-0.4564	0.0514	6.526e-19	-----	0	1.742	4	0.7831	7093
Carnitine	5:131050780_T_G	t	g	0.9708	0.0049	0.9644	0.9794	0.4565	0.0514	6.516e-19	+++++	0	1.736	4	0.7842	7093
Carnitine	5:131058338_C_T	t	c	0.0292	0.0049	0.0206	0.0356	-0.4561	0.0513	6.466e-19	-----	0	1.756	4	0.7806	7093
Carnitine	5:131204509_G_A	a	g	0.0292	0.005	0.0209	0.0358	-0.4567	0.0514	6.381e-19	-----	0	1.745	4	0.7825	7093
Carnitine	5:131209338_G_A	a	g	0.0292	0.005	0.0209	0.0357	-0.4568	0.0514	6.274e-19	-----	0	1.74	4	0.7835	7093
Carnitine	5:131027191_A_T	a	t	0.9708	0.0049	0.9643	0.9794	0.4565	0.0514	6.267e-19	+++++	0	1.754	4	0.7809	7093
Carnitine	5:131294013_C_T	t	c	0.0274	0.0047	0.0187	0.0336	-0.4712	0.053	6.256e-19	-----	0	1.501	4	0.8264	7093
Carnitine	5:130828854_T_C	t	c	0.9812	0.0041	0.9762	0.9879	0.5991	0.0674	6.247e-19	+++?+	0	0.268	3	0.966	6802
Carnitine	5:130813276_C_T	t	c	0.0188	0.0042	0.0121	0.0238	-0.599	0.0674	6.185e-19	---?-	0	0.269	3	0.9657	6802
Carnitine	5:130994863_G_A	a	g	0.0287	0.005	0.0206	0.0353	-0.4607	0.0518	6.177e-19	-----	0	1.265	4	0.8672	7093
Carnitine	5:130830617_A_G	a	g	0.9812	0.0041	0.9762	0.9879	0.5992	0.0674	6.128e-19	+++?+	0	0.269	3	0.9658	6802
Carnitine	5:130821943_G_T	t	g	0.0188	0.0041	0.0121	0.0238	-0.5992	0.0674	6.09e-19	---?-	0	0.269	3	0.9657	6802
Carnitine	5:130830759_G_A	a	g	0.0188	0.0041	0.0121	0.0238	-0.5993	0.0674	6.072e-19	---?-	0	0.268	3	0.9659	6802
Carnitine	5:130822911_C_G	c	g	0.9812	0.0041	0.9762	0.9879	0.5992	0.0674	6.069e-19	+++?+	0	0.269	3	0.9657	6802
Carnitine	5:130832758_A_G	a	g	0.9812	0.0041	0.9762	0.9879	0.5994	0.0674	6.055e-19	+++?+	0	0.269	3	0.9657	6802
Carnitine	5:130850497_G_A	a	g	0.0188	0.0041	0.0121	0.0238	-0.5995	0.0674	6.049e-19	---?-	0	0.269	3	0.9657	6802
Carnitine	5:130832996_C_G	c	g	0.9812	0.0041	0.9762	0.9879	0.5993	0.0674	6.033e-19	+++?+	0	0.27	3	0.9656	6802
Carnitine	5:130969032_A_C	a	c	0.971	0.0051	0.9644	0.9794	0.4597	0.0517	6.002e-19	+++++	0	1.435	4	0.838	7093
Carnitine	5:131220063_G_A	a	g	0.0292	0.005	0.0209	0.0357	-0.4573	0.0514	5.998e-19	-----	0	1.739	4	0.7835	7093
Carnitine	5:131242369_C_T	t	c	0.0291	0.005	0.0208	0.0357	-0.4575	0.0514	5.833e-19	-----	0	1.73	4	0.7853	7093
Carnitine	5:131261890_A_G	a	g	0.971	0.005	0.9645	0.9793	0.4576	0.0514	5.817e-19	+++++	0	1.715	4	0.788	7093
Carnitine	5:130881184_G_C	c	g	0.0189	0.0041	0.0121	0.0238	-0.6004	0.0675	5.811e-19	---?-	0	0.267	3	0.966	6802
Carnitine	5:131246696_C_T	t	c	0.029	0.005	0.0208	0.0356	-0.4576	0.0514	5.809e-19	-----	0	1.726	4	0.7859	7093
Carnitine	5:130770459_C_T	t	c	0.0285	0.005	0.0207	0.0351	-0.4609	0.0518	5.787e-19	-----	0	1.269	4	0.8667	7093
Carnitine	5:131261162_G_C	c	g	0.029	0.005	0.0207	0.0355	-0.4576	0.0514	5.774e-19	-----	0	1.717	4	0.7877	7093
Carnitine	5:131272406_G_A	a	g	0.029	0.005	0.0207	0.0355	-0.4574	0.0514	5.764e-19	-----	0	1.717	4	0.7877	7093
Carnitine	5:131249632_A_G	a	g	0.971	0.005	0.9644	0.9792	0.4577	0.0514	5.717e-19	+++++	0	1.726	4	0.786	7093
Carnitine	5:131279165_T_C	t	c	0.9711	0.005	0.9645	0.9793	0.4575	0.0514	5.653e-19	+++++	0	1.714	4	0.7881	7093
Carnitine	5:130890491_G_A	a	g	0.0189	0.0041	0.0121	0.0238	-0.6008	0.0675	5.636e-19	---?-	0	0.266	3	0.9663	6802
Carnitine	5:130916018_G_A	a	g	0.0189	0.0042	0.0121	0.0238	-0.6012	0.0675	5.514e-19	---?-	0	0.263	3	0.9669	6802
Carnitine	5:130901547_A_T	a	t	0.9811	0.0041	0.9762	0.9879	0.6012	0.0675	5.424e-19	+++?+	0	0.265	3	0.9665	6802
Carnitine	5:130863087_A_G	a	g	0.9709	0.005	0.9642	0.9793	0.4585	0.0515	5.35e-19	+++++	0	1.543	4	0.8189	7093
Carnitine	5:131174101_T_A	a	t	0.0294	0.0051	0.0208	0.0361	-0.4566	0.0513	5.32e-19	-----	0	1.865	4	0.7605	7093
Carnitine	5:130910045_G_A	a	g	0.0189	0.0041	0.0121	0.0238	-0.6015	0.0675	5.248e-19	---?-	0	0.263	3	0.9667	6802
Carnitine	5:130846355_C_T	t	c	0.019	0.0041	0.0121	0.0238	-0.5997	0.0673	5.24e-19	---?-	0	0.318	3	0.9567	6802
Carnitine	5:130911405_C_A	a	c	0.0189	0.0041	0.0121	0.0238	-0.6015	0.0675	5.231e-19	---?-	0	0.261	3	0.9671	6802
Carnitine	5:130918709_G_T	t	g	0.0189	0.0041	0.0121	0.0238	-0.6016	0.0675	5.058e-19	---?-	0	0.262	3	0.9671	6802
Carnitine	5:130919421_C_G	c	g	0.9811	0.0041	0.9762	0.9879	0.6017	0.0675	5.046e-19	+++?+	0	0.261	3	0.9671	6802
Carnitine	5:131615054_G_A	a	g	0.7883	0.0097	0.7723	0.8038	0.2021	0.0227	5.035e-19	+++++	0	1.441	4	0.8371	7093
Carnitine	5:131294966_A_G	a	g	0.9711	0.005	0.9645	0.9793	0.4587	0.0515	5.034e-19	+++++	0	1.774	4	0.7772	7093
Carnitine	5:130796547_C_T	t	c	0.0279	0.0051	0.0172	0.0344	-0.4673	0.0524	5.012e-19	-----	0	1.05	4	0.9022	7093
Carnitine	5:130919646_C_T	t	c	0.0183	0.0039	0.012	0.023	-0.6098	0.0684	4.93e-19	---?-	0	0.217	3	0.9748	6802
Carnitine	5:130936613_C_T	t	c	0.0189	0.0041	0.0121	0.0238	-0.6018	0.0675	4.869e-19	---?-	0	0.26	3	0.9673	6802
Carnitine	5:130907664_T_C	t	c	0.9712	0.005	0.9646	0.9794	0.4619	0.0518	4.614e-19	+++++	0	1.252	4	0.8694	7093
Carnitine	5:130830711_C_T	t	c	0.0183	0.0039	0.012	0.023	-0.6094	0.0683	4.477e-19	---?-	0	0.227	3	0.9732	6802
Carnitine	5:130902697_G_A	a	g	0.0192	0.0042	0.0121	0.0242	-0.6009	0.0672	3.841e-19	---?-	0	0.3	3	0.96	6802
Carnitine	5:132318989_G_A	a	g	0.006	0.002	0.0044	0.0086	-1.3331	0.1491	3.817e-19	-?-?-	37.7	3.211	2	0.2008	5618
Carnitine	5:131019326_A_G	a	g	0.9708	0.005	0.9641	0.9794	0.4594	0.0514	3.809e-19	+++++	0	1.552	4	0.8175	7093
Carnitine	5:130989002_G_A	a	g	0.0288	0.005	0.0206	0.0353	-0.4629	0.0517	3.483e-19	-----	0	1.277	4	0.8652	7093
Carnitine	5:130896714_T_C	t	c	0.9707	0.0051	0.964	0.9793	0.4603	0.0514	3.424e-19	+++++	0	1.511	4	0.8246	7093
Carnitine	10:61463768_T_C	t	c	0.8605	0.0037	0.8544	0.8642	-0.2262	0.0253	3.383e-19	-----	23.2	5.212	4	0.2663	7093
Carnitine	5:130957282_G_A	a	g	0.0294	0.0052	0.0207	0.0361	-0.4609	0.0515	3.33e-19	-----	0	1.535	4	0.8203	7093
Carnitine	5:131020089_A_C	a	c	0.9707	0.005	0.9641	0.9794	0.4599	0.0513	3.213e-19	+++++	0	1.552	4	0.8174	7093
Carnitine	5:131012258_C_T	t	c	0.0293	0.005	0.0206	0.0359	-0.4607	0.0514	3.083e-19	-----	0	1.541	4	0.8194	7093
Carnitine	5:130881737_C_A	a	c	0.0191	0.0041	0.0125	0.0239	-0.604	0.0672	2.655e-19	---?-	0	0.38	3	0.9443	6802
Carnitine	5:130881981_G_T	t	g	0.0191	0.0041	0.0125	0.0239	-0.604	0.0672	2.648e-19	---?-	0	0.381	3	0.9442	6802
Carnitine	5:130916235_G_A	a	g	0.0192	0.0042	0.0125	0.0242	-0.6046	0.0671	1.952e-19	---?-	0	0.368	3	0.9468	6802
Carnitine	5:130936652_A_G	a	g	0.9807	0.0042	0.9758	0.9875	0.6048	0.0671	1.88e-19	+++?+	0	0.366	3	0.9471	6802
Carnitine	5:130786438_G_T	t	g	0.0284	0.0052	0.019	0.0352	-0.4692	0.052	1.793e-19	-----	0	1.597	4	0.8093	7093
Carnitine	5:130784713_G_T	t	g	0.0284	0.0052	0.019	0.0352	-0.4699	0.052	1.656e-19	-----	0	1.599	4	0.8089	7093
Carnitine	5:131322638_G_A	a	g	0.0291	0.0054	0.0226	0.0362	-0.4621	0.051	1.342e-19	-----	0	3.672	4	0.4522	7093
Carnitine	10:61486286_T_C	t	c	0.5152	0.0094	0.4992	0.5246	-0.1556	0.0172	1.197e-19	-----	0	3.523	4	0.4743	7093
Carnitine	5:130800895_A_C	a	c	0.9718	0.0052	0.965	0.9811	0.4754	0.0522	8.501e-20	+++++	0	1.428	4	0.8394	7093
Carnitine	5:131329553_T_G	t	g	0.9715	0.0054	0.9644	0.9791	0.4723	0.0516	5.338e-20	+++++	0	3.284	4	0.5114	7093
Carnitine	5:131347073_G_T	t	g	0.0282	0.0051	0.0191	0.035	-0.4768	0.0519	3.86e-20	-----	0	3.073	4	0.5456	7093
Carnitine	10:61487557_G_A	a	g	0.6057	0.0069	0.596	0.6174	0.1616	0.0175	3.29e-20	+++++	14.7	4.69	4	0.3206	7093
Carnitine	10:61479385_A_G	a	g	0.394	0.007	0.3825	0.4038	-0.1627	0.0176	2.588e-20	-----	14.6	4.686	4	0.3211	7093
Carnitine	10:61464952_A_T	a	t	0.9466	0.0028	0.9438	0.9517	-0.35	0.0378	2.197e-20	-----	20.3	5.019	4	0.2854	7093
Carnitine	5:131918907_C_T	t	c	0.0267	0.0041	0.0215	0.0331	-0.5083	0.0549	2.195e-20	-----	22.8	5.179	4	0.2694	7093
Carnitine	10:61477697_C_T	t	c	0.6062	0.0066	0.5973	0.6165	0.1632	0.0176	1.869e-20	+++++	1.6	4.064	4	0.3974	7093
Carnitine	5:130790621_T_C	t	c	0.9845	0.0039	0.9801	0.9911	0.6968	0.0748	1.24e-20	+++?+	0	0.129	3	0.9881	6802
Carnitine	10:61416687_G_A	a	g	0.0525	0.0023	0.049	0.0551	0.3552	0.0381	1.086e-20	+++++	10.4	4.462	4	0.347	7093
Carnitine	5:130767795_T_C	t	c	0.9846	0.0039	0.9802	0.9911	0.7005	0.075	9.468e-21	+++?+	0	0.211	3	0.9758	6802
Carnitine	10:61426593_G_T	t	g	0.0524	0.0023	0.0489	0.0551	0.3555	0.038	9.304e-21	+++++	13.5	4.624	4	0.3281	7093
Carnitine	5:131324377_A_G	a	g	0.9672	0.0062	0.9588	0.9738	0.4507	0.0482	8.174e-21	+++++	35.9	6.239	4	0.182	7093
Carnitine	10:61411692_C_T	t	c	0.0521	0.0022	0.0488	0.0546	0.359	0.0382	6.137e-21	+++++	7.1	4.307	4	0.366	7093
Carnitine	10:61492394_G_A	a	g	0.313	0.0016	0.31	0.3148	-0.1733	0.0184	4.794e-21	-----	0	3.239	4	0.5186	7093
Carnitine	5:131163554_T_C	t	c	0.9869	0.0028	0.9838	0.9921	0.7696	0.0815	3.464e-21	+++?+	0	0.063	3	0.9959	6802
Carnitine	10:61490718_G_A	a	g	0.3129	0.0019	0.3093	0.3148	-0.1744	0.0184	3.132e-21	-----	0	3.197	4	0.5255	7093
Carnitine	10:61491998_G_A	a	g	0.313	0.002	0.3093	0.3152	-0.175	0.0184	2.041e-21	-----	0	3.188	4	0.5269	7093
Carnitine	5:131757101_A_G	a	g	0.0531	0.0042	0.0466	0.0604	-0.3582	0.0377	1.861e-21	-----	19.3	4.954	4	0.2921	7093
Carnitine	5:131756532_T_C	t	c	0.0531	0.0042	0.0466	0.0604	-0.3583	0.0377	1.813e-21	-----	19.2	4.95	4	0.2925	7093
Carnitine	5:131756058_A_G	a	g	0.0531	0.0042	0.0467	0.0604	-0.3585	0.0377	1.719e-21	-----	19.1	4.946	4	0.2928	7093
Carnitine	5:131755477_G_T	t	g	0.9469	0.0042	0.9396	0.9532	0.3587	0.0377	1.627e-21	+++++	19	4.939	4	0.2937	7093
Carnitine	5:131878882_T_C	t	c	0.9727	0.004	0.9667	0.9783	0.5107	0.0533	9.73e-22	+++++	28.2	5.572	4	0.2335	7093
Carnitine	5:131704047_C_A	a	c	0.009	0.0017	0.0071	0.0117	-0.9209	0.0955	5.289e-22	---?-	0	1.212	3	0.7501	6802
Carnitine	5:131414650_C_T	t	c	0.029	0.0044	0.019	0.0346	-0.4935	0.0511	4.634e-22	-----	5.7	4.24	4	0.3744	7093
Carnitine	10:61482737_C_T	t	c	0.3131	0.0019	0.3095	0.3151	-0.1791	0.0185	4e-22	-----	0	2.795	4	0.5927	7093
Carnitine	5:131706275_C_G	c	g	0.9909	0.0018	0.9881	0.9929	0.9174	0.0948	3.832e-22	+++?+	0	1.234	3	0.7448	6802
Carnitine	10:61484005_G_T	t	g	0.3131	0.0019	0.3095	0.3155	-0.1792	0.0185	3.723e-22	-----	0	2.856	4	0.5822	7093
Carnitine	10:61481525_T_C	t	c	0.6873	0.0021	0.6849	0.6912	0.18	0.0185	2.79e-22	+++++	0	2.982	4	0.5608	7093
Carnitine	10:61479905_G_A	a	g	0.313	0.0018	0.3096	0.3151	-0.1803	0.0186	2.612e-22	-----	0	2.721	4	0.6055	7093
Carnitine	5:131614981_G_A	a	g	0.1562	0.0116	0.1385	0.1764	-0.2255	0.0232	2.53e-22	-----	0	1.482	4	0.8298	7093
Carnitine	10:61478819_G_A	a	g	0.313	0.0018	0.3096	0.3152	-0.1807	0.0186	2.112e-22	-----	0	2.718	4	0.6061	7093
Carnitine	5:131422833_C_T	t	c	0.0289	0.0044	0.019	0.0344	-0.499	0.0512	2.043e-22	-----	11	4.494	4	0.3433	7093
Carnitine	10:61478390_A_G	a	g	0.6868	0.0018	0.6848	0.6903	0.1816	0.0185	1.258e-22	+++++	0	2.872	4	0.5794	7093
Carnitine	5:130187824_C_T	t	c	0.013	0.0028	0.0094	0.0163	-0.7903	0.0807	1.14e-22	---?-	0	1.275	3	0.7352	6802
Carnitine	5:131436364_C_T	t	c	0.0287	0.0045	0.0191	0.0344	-0.5055	0.0514	7.576e-23	-----	17.8	4.867	4	0.3012	7093
Carnitine	5:130254095_A_G	a	g	0.9873	0.003	0.9838	0.9911	0.813	0.0822	4.556e-23	+++?+	0	0.974	3	0.8076	6802
Carnitine	5:131617324_G_A	a	g	0.1473	0.0102	0.1306	0.1642	-0.2386	0.0238	1.24e-23	-----	0	2.141	4	0.7098	7093
Carnitine	5:131410779_A_G	a	g	0.9834	0.0037	0.9793	0.9903	0.7287	0.0718	3.135e-24	+++?+	0	0.526	3	0.9132	6802
Carnitine	5:131858992_C_G	c	g	0.9571	0.0026	0.9531	0.9657	0.4421	0.0422	1.011e-25	+++++	0	1.806	4	0.7713	7093
Carnitine	5:131858211_C_T	t	c	0.0429	0.0026	0.0343	0.0469	-0.4424	0.0422	9.831e-26	-----	0	1.801	4	0.7724	7093
Carnitine	5:130026391_G_C	c	g	0.0111	0.0026	0.0072	0.0139	-0.9404	0.0894	6.962e-26	---?-	0	0.177	3	0.9813	6802
Carnitine	5:131741696_A_G	a	g	0.1792	0.0138	0.1675	0.2055	-0.2308	0.0219	6.593e-26	-----	0	3.531	4	0.4731	7093
Carnitine	5:131739433_C_A	a	c	0.8209	0.0138	0.7945	0.8324	0.2314	0.0219	4.874e-26	+++++	0	3.59	4	0.4644	7093
Carnitine	10:61460254_A_G	a	g	0.9181	0.0037	0.9025	0.9221	-0.3308	0.0312	2.638e-26	-----	27.9	5.549	4	0.2355	7093
Carnitine	5:131728712_G_T	t	g	0.8211	0.0139	0.7945	0.8328	0.2322	0.0219	2.523e-26	+++++	0	3.693	4	0.4492	7093
Carnitine	10:61460554_C_A	a	c	0.0818	0.0037	0.0779	0.0972	0.3318	0.0312	2.056e-26	+++++	30.7	5.772	4	0.2168	7093
Carnitine	5:131732456_T_G	t	g	0.179	0.0136	0.1672	0.205	-0.2329	0.0218	1.533e-26	-----	0	3.568	4	0.4676	7093
Carnitine	10:61475827_C_A	a	c	0.5767	0.007	0.5628	0.5845	0.1902	0.0178	1.251e-26	+++++	0	3.648	4	0.4557	7093
Carnitine	5:131429032_C_T	t	c	0.015	0.003	0.0093	0.0183	-0.8037	0.0751	1.06e-26	---?-	0	0.609	3	0.8944	6802
Carnitine	5:131741498_C_T	t	c	0.8292	0.0128	0.805	0.8402	0.2404	0.0224	6.041e-27	+++++	0	3.83	4	0.4296	7093
Carnitine	5:131744101_A_C	a	c	0.0452	0.0015	0.0427	0.0474	-0.4366	0.0406	5.764e-27	-----	0	3.487	4	0.4799	7093
Carnitine	10:61475831_G_A	a	g	0.5783	0.0059	0.5715	0.5859	0.1923	0.0179	5.507e-27	+++++	6.3	4.271	4	0.3705	7093
Carnitine	5:131740656_A_C	a	c	0.1705	0.0125	0.1598	0.1942	-0.2409	0.0224	5.484e-27	-----	0	3.601	4	0.4627	7093
Carnitine	5:131742228_G_C	c	g	0.8292	0.0128	0.8051	0.8401	0.2407	0.0224	4.917e-27	+++++	0	3.883	4	0.4221	7093
Carnitine	5:131740448_T_C	t	c	0.1707	0.0129	0.1598	0.195	-0.2409	0.0224	4.656e-27	-----	0	3.842	4	0.4278	7093
Carnitine	5:130989800_A_G	a	g	0.9881	0.0026	0.9853	0.9936	0.9343	0.0865	3.216e-27	+++?+	0	0.746	3	0.8623	6802
Carnitine	5:131727346_G_C	c	g	0.8293	0.0129	0.805	0.8404	0.2418	0.0223	2.326e-27	+++++	0	3.926	4	0.4161	7093
Carnitine	5:131725832_G_C	c	g	0.8297	0.0126	0.8058	0.8404	0.243	0.0224	1.575e-27	+++++	0	3.695	4	0.4489	7093
Carnitine	5:131727680_T_C	t	c	0.1706	0.0129	0.1596	0.195	-0.243	0.0223	1.344e-27	-----	0	3.957	4	0.4118	7093
Carnitine	5:131729118_A_C	a	c	0.1705	0.0127	0.1596	0.1946	-0.2434	0.0223	1.075e-27	-----	0	3.81	4	0.4323	7093
Carnitine	5:131724950_T_C	t	c	0.1707	0.0129	0.1596	0.195	-0.2436	0.0223	9.347e-28	-----	0	3.979	4	0.4088	7093
Carnitine	5:131730807_T_C	t	c	0.1709	0.0125	0.1596	0.1946	-0.2434	0.0223	8.016e-28	-----	0	3.841	4	0.4279	7093
Carnitine	5:131731304_A_T	a	t	0.1709	0.0125	0.1596	0.1946	-0.2434	0.0223	7.958e-28	-----	0	3.842	4	0.4277	7093
Carnitine	5:132022764_A_G	a	g	0.9913	0.0016	0.9889	0.9933	1.1373	0.1038	5.954e-28	+++?+	0	2.283	3	0.5158	6802
Carnitine	10:61414176_G_A	a	g	0.0487	0.0034	0.0418	0.0565	-0.4579	0.0415	2.82e-28	-----	36.8	6.332	4	0.1757	7093
Carnitine	10:61425189_C_T	t	c	0.2086	0.0056	0.1977	0.2196	0.2291	0.0208	2.663e-28	+++++	0	3.812	4	0.4321	7093
Carnitine	10:61420500_C_T	t	c	0.0487	0.0034	0.0417	0.0566	-0.4583	0.0415	2.322e-28	-----	38.5	6.504	4	0.1645	7093
Carnitine	5:131612287_G_A	a	g	0.0444	0.003	0.0379	0.0477	-0.457	0.0412	1.505e-28	-----	35.5	6.201	4	0.1846	7093
Carnitine	5:131607721_C_T	t	c	0.0444	0.0031	0.0378	0.0479	-0.4582	0.0412	1.098e-28	-----	34.8	6.14	4	0.189	7093
Carnitine	10:61394137_G_A	a	g	0.227	0.007	0.208	0.2393	0.2326	0.0208	4.194e-29	+++++	0	2.105	4	0.7165	7093
Carnitine	5:131800990_G_A	a	g	0.0406	0.0031	0.0318	0.0456	-0.4917	0.0431	3.292e-30	-----	0	3.691	4	0.4495	7093
Carnitine	5:131802223_C_T	t	c	0.0406	0.0031	0.032	0.0456	-0.4916	0.043	3.058e-30	-----	0	3.697	4	0.4485	7093
Carnitine	5:131799373_G_C	c	g	0.0407	0.0031	0.0317	0.0456	-0.4912	0.043	2.856e-30	-----	0	3.671	4	0.4523	7093
Carnitine	10:61412335_A_G	a	g	0.7836	0.0069	0.7703	0.7946	-0.2351	0.0206	2.803e-30	-----	14.2	4.663	4	0.3237	7093
Carnitine	5:131790520_C_T	t	c	0.0406	0.0031	0.0314	0.0456	-0.4914	0.0429	2.477e-30	-----	0	3.534	4	0.4727	7093
Carnitine	5:131790662_G_A	a	g	0.0406	0.0031	0.0314	0.0456	-0.4916	0.0429	2.393e-30	-----	0	3.522	4	0.4746	7093
Carnitine	5:131803851_G_A	a	g	0.0406	0.0031	0.0322	0.0456	-0.4938	0.0431	1.941e-30	-----	0	3.711	4	0.4465	7093
Carnitine	5:131338023_C_A	a	c	0.0091	0.002	0.0051	0.0112	-1.1746	0.1023	1.695e-30	---?-	0	1.685	3	0.6402	6802
Carnitine	5:131777682_G_A	a	g	0.0413	0.0032	0.0314	0.0465	-0.4901	0.0426	1.246e-30	-----	0	2.811	4	0.59	7093
Carnitine	5:131728435_T_A	a	t	0.0414	0.0028	0.0342	0.0461	-0.5044	0.0426	2.373e-32	-----	0	2.215	4	0.6963	7093
Carnitine	10:61452002_A_G	a	g	0.7756	0.0078	0.761	0.7915	-0.2407	0.0203	1.534e-32	-----	0	2.478	4	0.6486	7093
Carnitine	10:61450153_C_T	t	c	0.2242	0.008	0.2065	0.239	0.2406	0.0202	1.364e-32	+++++	0	2.694	4	0.6103	7093
Carnitine	10:61452752_A_G	a	g	0.7757	0.0078	0.7609	0.7912	-0.2414	0.0203	1.189e-32	-----	0	2.47	4	0.6501	7093
Carnitine	10:61450932_C_T	t	c	0.2243	0.0079	0.2069	0.239	0.241	0.0203	1.165e-32	+++++	0	2.694	4	0.6102	7093
Carnitine	10:61471274_C_A	a	c	0.207	0.0065	0.1979	0.2161	0.2554	0.0214	8.641e-33	+++++	41.9	6.889	4	0.1419	7093
Carnitine	10:61454131_G_C	c	g	0.2243	0.0077	0.2093	0.2389	0.2424	0.0203	8.259e-33	+++++	0	2.572	4	0.6319	7093
Carnitine	10:61449512_T_C	t	c	0.7758	0.0081	0.761	0.7938	-0.2414	0.0202	8.084e-33	-----	0	2.663	4	0.6157	7093
Carnitine	10:61454823_C_T	t	c	0.2243	0.0076	0.2095	0.2388	0.2426	0.0203	7.533e-33	+++++	0	2.593	4	0.6281	7093
Carnitine	5:130647274_A_G	a	g	0.9936	0.0008	0.9929	0.9946	1.6288	0.1364	7.459e-33	+?+?+	0	0.303	2	0.8593	5618
Carnitine	10:61449817_C_A	a	c	0.2242	0.0081	0.2063	0.239	0.2416	0.0202	7.213e-33	+++++	0	2.668	4	0.6149	7093
Carnitine	10:61453957_A_G	a	g	0.7758	0.0078	0.7611	0.7908	-0.2432	0.0203	5.36e-33	-----	0	2.583	4	0.6299	7093
Carnitine	10:61452592_A_T	a	t	0.7758	0.008	0.761	0.7926	-0.243	0.0203	4.609e-33	-----	0	2.715	4	0.6067	7093
Carnitine	5:131671662_C_G	c	g	0.9596	0.0025	0.9554	0.9659	0.5203	0.0432	2.23e-33	+++++	0	2.284	4	0.6836	7093
Carnitine	5:131801220_G_A	a	g	0.015	0.003	0.0107	0.0179	-0.9028	0.0747	1.211e-33	---?-	6.4	3.206	3	0.3609	6802
Carnitine	10:61461530_G_A	a	g	0.225	0.0078	0.2109	0.2397	0.2468	0.0204	8.98e-34	+++++	0	3.514	4	0.4757	7093
Carnitine	10:61462281_A_G	a	g	0.7747	0.0077	0.7604	0.7885	-0.2472	0.0204	7.416e-34	-----	0	3.526	4	0.4739	7093
Carnitine	10:61399990_T_C	t	c	0.7385	0.0053	0.7305	0.7589	-0.2351	0.0194	7.348e-34	-----	23.7	5.24	4	0.2635	7093
Carnitine	10:61462651_G_A	a	g	0.2247	0.0076	0.2111	0.2392	0.2478	0.0204	5.086e-34	+++++	0	3.436	4	0.4876	7093
Carnitine	10:61463515_C_T	t	c	0.2082	0.0066	0.1927	0.2198	0.2586	0.0211	1.798e-34	+++++	16.2	4.77	4	0.3117	7093
Carnitine	5:131646100_C_T	t	c	0.0153	0.0029	0.0115	0.0185	-0.9023	0.0732	7.143e-35	---?-	0	1.774	3	0.6205	6802
Carnitine	10:61463484_G_T	t	g	0.2106	0.0065	0.1975	0.2218	0.2619	0.0211	2.979e-35	+++++	25.2	5.347	4	0.2535	7093
Carnitine	5:130607308_A_T	a	t	0.9923	0.0008	0.9914	0.9933	1.4742	0.1181	9.378e-36	+?+?+	0	0.438	2	0.8034	5618
Carnitine	5:130065871_G_C	c	g	0.0073	0.0015	0.0048	0.0086	-1.3951	0.1115	6.117e-36	---?-	0	2.015	3	0.5693	6802
Carnitine	5:131506451_A_C	a	c	0.9898	0.0018	0.9881	0.9935	1.1595	0.0924	4.383e-36	+++?+	0	1.678	3	0.6417	6802
Carnitine	10:61414011_G_T	t	g	0.2467	0.0069	0.2285	0.2571	0.2446	0.0195	3.684e-36	+++++	10.6	4.474	4	0.3456	7093
Carnitine	10:61423355_A_G	a	g	0.2584	0.006	0.237	0.2679	0.2429	0.0191	4.745e-37	+++++	33.4	6.007	4	0.1986	7093
Carnitine	10:61422074_T_C	t	c	0.3013	0.0049	0.2826	0.3094	0.2315	0.0182	4.609e-37	+++++	6.9	4.295	4	0.3675	7093
Carnitine	10:61428646_A_G	a	g	0.2584	0.0062	0.2347	0.2678	0.243	0.0191	3.911e-37	+++++	35.2	6.173	4	0.1866	7093
Carnitine	10:61418691_T_G	t	g	0.7417	0.0062	0.732	0.763	-0.2436	0.0191	3.79e-37	-----	33.9	6.051	4	0.1954	7093
Carnitine	10:61444748_A_G	a	g	0.2946	0.0058	0.2885	0.3054	-0.2368	0.0185	1.085e-37	-----	0	0.661	4	0.9561	7093
Carnitine	10:61475049_A_C	a	c	0.6543	0.0036	0.6467	0.6581	0.2372	0.0184	6.658e-38	+++++	0	2.676	4	0.6135	7093
Carnitine	10:61446550_A_T	a	t	0.2949	0.0059	0.2887	0.3058	-0.2377	0.0185	5.881e-38	-----	0	0.682	4	0.9536	7093
Carnitine	10:61475595_G_A	a	g	0.3455	0.0034	0.3418	0.3524	-0.2374	0.0184	4.794e-38	-----	0	2.654	4	0.6173	7093
Carnitine	10:61433292_T_G	t	g	0.2637	0.0073	0.2354	0.2739	0.2475	0.019	6.362e-39	+++++	12.5	4.569	4	0.3344	7093
Carnitine	10:61434519_G_A	a	g	0.2636	0.0073	0.2349	0.2739	0.2478	0.019	5.57e-39	+++++	13	4.598	4	0.3311	7093
Carnitine	10:61443808_A_G	a	g	0.6929	0.006	0.684	0.718	-0.237	0.0181	3.089e-39	-----	0	3.086	4	0.5436	7093
Carnitine	10:61444364_A_G	a	g	0.734	0.0076	0.7236	0.7631	-0.2518	0.019	2.761e-40	-----	0	3.884	4	0.422	7093
Carnitine	10:61409469_G_A	a	g	0.3892	0.0113	0.3714	0.4074	0.2331	0.0173	1.98e-41	+++++	42.6	6.967	4	0.1377	7093
Carnitine	5:131467589_T_C	t	c	0.9923	0.0015	0.9901	0.9957	1.5041	0.1106	4.108e-42	+++?+	0	1.192	3	0.755	6802
Carnitine	5:131705516_G_A	a	g	0.0066	0.0011	0.0045	0.0083	-1.6274	0.1191	1.614e-42	---?-	0	0.29	3	0.9619	6802
Carnitine	10:61465941_T_C	t	c	0.6381	0.0051	0.6292	0.6447	-0.2745	0.0176	5.262e-55	-----	44.1	7.161	4	0.1276	7093
Carnitine	10:61397917_C_T	t	c	0.1515	0.0047	0.1447	0.1604	-0.437	0.0239	1.643e-74	-----	46.9	7.532	4	0.1103	7093
Carnitine	10:61397399_G_A	a	g	0.1506	0.0045	0.1442	0.159	-0.4418	0.024	1.127e-75	-----	35.2	6.177	4	0.1863	7093
Carnitine	10:61437030_A_G	a	g	0.8464	0.0034	0.8386	0.8513	0.4343	0.0231	4.65e-79	+++++	45.1	7.288	4	0.1214	7093
Carnitine	10:61439289_C_T	t	c	0.1536	0.0034	0.1487	0.1612	-0.4345	0.0231	4.333e-79	-----	46.1	7.42	4	0.1153	7093
Carnitine	10:61440304_T_C	t	c	0.8464	0.0033	0.8388	0.8512	0.4347	0.0231	3.56e-79	+++++	46.3	7.453	4	0.1138	7093
Carnitine	10:61420697_G_A	a	g	0.1531	0.0041	0.1476	0.1652	-0.4389	0.0232	6.028e-80	-----	42.6	6.968	4	0.1376	7093
Carnitine	10:61420008_G_A	a	g	0.153	0.0041	0.1476	0.1653	-0.439	0.0232	5.895e-80	-----	42.3	6.938	4	0.1392	7093
Carnitine	10:61445799_A_G	a	g	0.8458	0.0013	0.8438	0.8469	0.4432	0.023	1.675e-82	+++++	46.6	7.494	4	0.112	7093
Carnitine	10:61449564_A_G	a	g	0.8459	0.0013	0.8438	0.8471	0.4434	0.023	1.183e-82	+++++	46.9	7.532	4	0.1103	7093
Carnitine	10:61445594_G_A	a	g	0.1546	0.0013	0.1534	0.1567	-0.4433	0.023	1.059e-82	-----	45.9	7.393	4	0.1165	7093
Carnitine	10:61447658_C_T	t	c	0.1545	0.0013	0.1534	0.1567	-0.4437	0.023	7.208e-83	-----	46	7.401	4	0.1162	7093
Carnitine	10:61450121_T_C	t	c	0.8459	0.0012	0.8441	0.8471	0.4443	0.023	6.854e-83	+++++	47.8	7.661	4	0.1048	7093
Carnitine	10:61451978_T_C	t	c	0.846	0.0012	0.8442	0.8472	0.4462	0.0231	2.905e-83	+++++	48.1	7.714	4	0.1026	7093
Carnitine	10:61405043_T_A	a	t	0.1674	0.0049	0.1614	0.1796	-0.4593	0.0226	5.4e-92	-----	41.6	6.85	4	0.144	7093
Carnitine	10:61399418_A_G	a	g	0.8318	0.0049	0.8203	0.8376	0.4632	0.0227	1.86e-92	+++++	39.6	6.619	4	0.1574	7093
Carnitine	10:61403131_A_G	a	g	0.8317	0.0046	0.8194	0.837	0.4616	0.0226	5.81e-93	+++++	38.1	6.462	4	0.1672	7093
Carnitine	10:61413353_A_G	a	g	0.8315	0.0044	0.8196	0.8369	0.4553	0.0222	3.33e-93	+++++	40.5	6.721	4	0.1514	7093
Carnitine	10:61429527_G_A	a	g	0.1693	0.0039	0.1648	0.1795	-0.4555	0.0222	1.64e-93	-----	47.4	7.604	4	0.1072	7093
Carnitine	10:61462114_G_A	a	g	0.2129	0.0073	0.1939	0.2262	-0.4457	0.0207	3.65e-103	-----	7.2	4.31	4	0.3657	7093
Carnitine	10:61465838_A_G	a	g	0.2211	0.0073	0.2061	0.2343	-0.4538	0.0203	4.15e-111	-----	38.7	6.524	4	0.1633	7093
Carnitine	10:61464507_C_G	c	g	0.221	0.0072	0.2064	0.2342	-0.4546	0.0203	4.06e-111	-----	38.3	6.487	4	0.1656	7093
Choline	17:17485584_G_A	a	g	0.0584	0.0044	0.0521	0.0655	-0.2034	0.0352	7.65e-09	-----	0	2.149	4	0.7083	7093
Choline	17:17492002_A_G	a	g	0.5387	0.0108	0.5188	0.568	0.0956	0.0165	7.599e-09	+++++	26.5	5.441	4	0.245	7093
Choline	17:17486519_C_G	c	g	0.5383	0.0107	0.5184	0.567	0.0957	0.0166	7.499e-09	+++++	28.6	5.604	4	0.2307	7093
Choline	17:17487576_C_T	t	c	0.0596	0.0053	0.0525	0.0691	-0.202	0.0349	7.318e-09	-----	0	2.271	4	0.686	7093
Choline	17:17492060_A_G	a	g	0.5388	0.0106	0.5195	0.5682	0.0961	0.0165	6.217e-09	+++++	25.2	5.349	4	0.2533	7093
Choline	17:17492077_G_T	t	g	0.4612	0.0106	0.4318	0.4805	-0.0962	0.0165	6.165e-09	-----	24.8	5.322	4	0.2558	7093
Choline	5:135206289_A_T	a	t	0.9111	0.0101	0.9023	0.9267	0.1695	0.0292	6.147e-09	+++++	42.6	6.969	4	0.1376	7093
Choline	17:17482727_C_T	t	c	0.0592	0.0049	0.0526	0.0677	-0.2042	0.035	5.445e-09	-----	0	2.211	4	0.697	7093
Choline	17:17487440_C_T	t	c	0.4614	0.0106	0.433	0.4811	-0.0967	0.0165	5.008e-09	-----	28.9	5.627	4	0.2288	7093
Choline	17:17460674_G_A	a	g	0.4591	0.0116	0.4291	0.4809	-0.0994	0.0166	2.182e-09	-----	26.5	5.44	4	0.2451	7093
Choline	5:135166723_T_C	t	c	0.7796	0.0111	0.7625	0.7965	0.1185	0.0197	1.714e-09	+++++	0	1.713	4	0.7883	7093
Choline	5:135166574_A_G	a	g	0.7797	0.0111	0.7625	0.7965	0.1185	0.0197	1.701e-09	+++++	0	1.72	4	0.7871	7093
Choline	5:135166553_T_G	t	g	0.7797	0.0111	0.7625	0.7965	0.1185	0.0197	1.699e-09	+++++	0	1.72	4	0.7871	7093
Choline	5:135167203_A_C	a	c	0.7796	0.0111	0.7625	0.7965	0.1185	0.0197	1.686e-09	+++++	0	1.71	4	0.7889	7093
Choline	5:135166664_C_G	c	g	0.7797	0.0111	0.7625	0.7965	0.1186	0.0197	1.68e-09	+++++	0	1.72	4	0.7871	7093
Choline	5:135167016_G_T	t	g	0.2204	0.0111	0.2035	0.2375	-0.1186	0.0197	1.672e-09	-----	0	1.712	4	0.7885	7093
Choline	5:135166905_A_G	a	g	0.7796	0.0111	0.7625	0.7965	0.1186	0.0197	1.668e-09	+++++	0	1.712	4	0.7885	7093
Choline	5:135167308_G_T	t	g	0.2204	0.0111	0.2034	0.2375	-0.1186	0.0197	1.668e-09	-----	0	1.708	4	0.7893	7093
Choline	5:135166291_G_A	a	g	0.2208	0.0113	0.2051	0.2387	-0.1186	0.0197	1.659e-09	-----	0	1.608	4	0.8073	7093
Choline	5:135166162_T_C	t	c	0.7793	0.0112	0.7617	0.7949	0.1186	0.0197	1.625e-09	+++++	0	1.62	4	0.8052	7093
Choline	5:135166210_C_T	t	c	0.2207	0.0112	0.2051	0.2383	-0.1186	0.0197	1.622e-09	-----	0	1.62	4	0.8053	7093
Choline	5:135195361_G_C	c	g	0.2182	0.0101	0.2042	0.2334	-0.1199	0.0199	1.604e-09	-----	0	1.224	4	0.8741	7093
Choline	5:135167993_G_C	c	g	0.2203	0.011	0.2034	0.2372	-0.1188	0.0197	1.541e-09	-----	0	1.686	4	0.7933	7093
Choline	5:135143106_G_A	a	g	0.6192	0.0112	0.6039	0.6354	0.1018	0.0169	1.539e-09	+++++	0	0.974	4	0.9137	7093
Choline	5:135170658_T_C	t	c	0.7796	0.011	0.763	0.7969	0.1188	0.0197	1.538e-09	+++++	0	1.676	4	0.7951	7093
Choline	5:135170981_T_C	t	c	0.7796	0.011	0.763	0.7969	0.1189	0.0197	1.492e-09	+++++	0	1.676	4	0.7952	7093
Choline	5:135169908_G_C	c	g	0.2204	0.0109	0.2032	0.2372	-0.1189	0.0197	1.489e-09	-----	0	1.655	4	0.7988	7093
Choline	5:135169553_C_G	c	g	0.7797	0.011	0.7629	0.7968	0.119	0.0197	1.444e-09	+++++	0	1.674	4	0.7954	7093
Choline	5:135143515_T_A	a	t	0.6194	0.0114	0.6036	0.6358	0.102	0.0169	1.434e-09	+++++	0	0.982	4	0.9125	7093
Choline	5:135170111_T_C	t	c	0.7797	0.0109	0.763	0.7968	0.1191	0.0197	1.421e-09	+++++	0	1.669	4	0.7963	7093
Choline	17:17476380_G_A	a	g	0.4594	0.0113	0.4283	0.4802	-0.1002	0.0166	1.416e-09	-----	31.1	5.804	4	0.2143	7093
Choline	5:135170123_C_T	t	c	0.2203	0.0109	0.2032	0.237	-0.1191	0.0197	1.406e-09	-----	0	1.668	4	0.7965	7093
Choline	5:135211601_A_G	a	g	0.8605	0.0118	0.8517	0.8805	0.1447	0.0239	1.369e-09	+++++	48.6	7.777	4	0.1001	7093
Choline	5:135143156_G_T	t	g	0.6196	0.0113	0.6041	0.636	0.1024	0.0169	1.214e-09	+++++	0	1.019	4	0.9069	7093
Choline	5:135185867_G_A	a	g	0.611	0.0122	0.5974	0.6315	0.1022	0.0168	1.093e-09	+++++	0	0.61	4	0.962	7093
Choline	5:135207962_T_C	t	c	0.8605	0.0118	0.8518	0.8805	0.1471	0.024	9.486e-10	+++++	48.6	7.775	4	0.1002	7093
Choline	5:135172079_G_T	t	g	0.6152	0.0137	0.5989	0.6349	0.1029	0.0168	9.093e-10	+++++	0	0.671	4	0.9549	7093
Choline	2:211540507_C_A	a	c	0.3054	0.0054	0.2987	0.3126	-0.1144	0.0186	8.544e-10	-----	0	3.936	4	0.4148	7093
Choline	17:17478775_C_A	a	c	0.459	0.0115	0.4266	0.4799	-0.1016	0.0166	8.417e-10	-----	26.9	5.472	4	0.2422	7093
Choline	5:135145298_A_G	a	g	0.3795	0.0114	0.3627	0.3947	-0.1037	0.0168	7.676e-10	-----	0	1.033	4	0.9047	7093
Choline	17:17520784_T_C	t	c	0.4037	0.0114	0.3887	0.4261	0.1025	0.0166	7.266e-10	+++++	0	3.626	4	0.459	7093
Choline	17:17523403_T_C	t	c	0.4037	0.0113	0.3887	0.4259	0.1025	0.0166	7.009e-10	+++++	0	3.653	4	0.455	7093
Choline	5:135181443_A_G	a	g	0.3749	0.0116	0.3522	0.3878	-0.1053	0.0169	4.681e-10	-----	0	0.441	4	0.979	7093
Choline	5:135201280_C_T	t	c	0.2039	0.0089	0.1887	0.2164	-0.1284	0.0206	4.58e-10	-----	0	1.878	4	0.7582	7093
Choline	2:211543055_T_C	t	c	0.6979	0.0071	0.6888	0.7087	0.1167	0.0187	4.482e-10	+++++	9.9	4.441	4	0.3496	7093
Choline	5:135182123_A_G	a	g	0.3749	0.0115	0.3522	0.3877	-0.1055	0.0169	4.297e-10	-----	0	0.395	4	0.9829	7093
Choline	5:135172938_C_T	t	c	0.2165	0.0119	0.1976	0.234	-0.1236	0.0198	4.155e-10	-----	0	1.782	4	0.7757	7093
Choline	17:17525476_T_C	t	c	0.4116	0.0099	0.3966	0.4267	0.1032	0.0165	4.147e-10	+++++	0	3.256	4	0.5159	7093
Choline	5:135173188_A_C	a	c	0.7835	0.0119	0.766	0.8024	0.1236	0.0198	4.132e-10	+++++	0	1.781	4	0.776	7093
Choline	5:135143566_G_A	a	g	0.2156	0.0112	0.1983	0.2339	-0.1241	0.0199	4.131e-10	-----	0	2.382	4	0.6659	7093
Choline	5:135171579_A_G	a	g	0.7835	0.0119	0.7659	0.8023	0.1236	0.0198	4.122e-10	+++++	0	1.79	4	0.7744	7093
Choline	5:135201795_A_C	a	c	0.7965	0.0089	0.7839	0.8114	0.1291	0.0207	4.11e-10	+++++	0	1.825	4	0.7678	7093
Choline	5:135201329_G_A	a	g	0.2038	0.0089	0.1886	0.2163	-0.1288	0.0206	4.089e-10	-----	0	1.858	4	0.7618	7093
Choline	5:135201164_C_T	t	c	0.2038	0.0089	0.1886	0.2163	-0.1289	0.0206	4.025e-10	-----	0	1.86	4	0.7615	7093
Choline	5:135185855_A_G	a	g	0.3755	0.0114	0.3528	0.3877	-0.1058	0.0169	3.952e-10	-----	0	0.387	4	0.9835	7093
Choline	5:135174238_T_C	t	c	0.7835	0.0119	0.7661	0.8022	0.1238	0.0198	3.886e-10	+++++	0	1.744	4	0.7826	7093
Choline	5:135185565_A_G	a	g	0.3751	0.0115	0.3527	0.3878	-0.1059	0.0169	3.867e-10	-----	0	0.394	4	0.983	7093
Choline	5:135185569_A_G	a	g	0.3751	0.0115	0.3527	0.3878	-0.1059	0.0169	3.862e-10	-----	0	0.393	4	0.983	7093
Choline	5:135187520_G_C	c	g	0.5978	0.0157	0.5815	0.6235	0.1048	0.0167	3.667e-10	+++++	0	0.191	4	0.9957	7093
Choline	5:135186075_A_G	a	g	0.3751	0.0115	0.3529	0.3875	-0.1061	0.0169	3.607e-10	-----	0	0.392	4	0.9831	7093
Choline	5:135177125_A_G	a	g	0.7835	0.0118	0.7662	0.8018	0.124	0.0198	3.54e-10	+++++	0	1.663	4	0.7974	7093
Choline	5:135178081_T_C	t	c	0.7835	0.0118	0.7663	0.8017	0.1241	0.0198	3.474e-10	+++++	0	1.654	4	0.799	7093
Choline	5:135178142_A_G	a	g	0.7835	0.0118	0.7663	0.8017	0.1241	0.0198	3.468e-10	+++++	0	1.648	4	0.8001	7093
Choline	5:135174742_C_T	t	c	0.2164	0.0118	0.1979	0.2338	-0.1242	0.0198	3.45e-10	-----	0	1.714	4	0.7882	7093
Choline	17:17492654_G_A	a	g	0.0791	0.0031	0.0738	0.084	-0.1938	0.0309	3.449e-10	-----	0	2.993	4	0.559	7093
Choline	5:135175641_G_A	a	g	0.2164	0.0118	0.198	0.2338	-0.1243	0.0198	3.366e-10	-----	0	1.694	4	0.7919	7093
Choline	5:135201771_A_G	a	g	0.7959	0.0088	0.7837	0.8113	0.13	0.0206	2.983e-10	+++++	0	1.777	4	0.7767	7093
Choline	5:135174748_T_C	t	c	0.783	0.0117	0.7659	0.8021	0.1247	0.0198	2.777e-10	+++++	0	1.664	4	0.7973	7093
Choline	5:135169853_T_A	a	t	0.2072	0.01	0.1894	0.2227	-0.1279	0.0202	2.484e-10	-----	0	1.719	4	0.7873	7093
Choline	5:135197998_G_T	t	g	0.2048	0.0093	0.1886	0.2183	-0.1299	0.0205	2.354e-10	-----	0	1.851	4	0.7632	7093
Choline	5:135166533_G_T	t	g	0.2072	0.01	0.1898	0.2228	-0.1282	0.0202	2.233e-10	-----	0	1.694	4	0.7917	7093
Choline	5:135165061_A_G	a	g	0.7925	0.01	0.7765	0.8086	0.1283	0.0202	2.165e-10	+++++	0	1.593	4	0.8101	7093
Choline	5:135167358_C_T	t	c	0.2072	0.01	0.1897	0.2228	-0.1284	0.0202	2.148e-10	-----	0	1.689	4	0.7927	7093
Choline	5:135162886_G_A	a	g	0.2076	0.0095	0.1899	0.2239	-0.1285	0.0202	2.148e-10	-----	0	1.994	4	0.7369	7093
Choline	5:135167478_A_G	a	g	0.7928	0.01	0.7772	0.8104	0.1284	0.0202	2.148e-10	+++++	0	1.689	4	0.7926	7093
Choline	5:135164233_G_A	a	g	0.2069	0.01	0.1897	0.2234	-0.1285	0.0202	2.102e-10	-----	0	1.893	4	0.7553	7093
Choline	5:135167050_C_T	t	c	0.207	0.0098	0.1897	0.2221	-0.1285	0.0202	2.083e-10	-----	0	1.679	4	0.7944	7093
Choline	17:17419338_G_C	c	g	0.5782	0.0112	0.5517	0.5995	-0.1059	0.0166	2.019e-10	-----	0	3.219	4	0.5219	7093
Choline	5:135169469_G_A	a	g	0.2072	0.0099	0.1895	0.2227	-0.1286	0.0202	2.004e-10	-----	0	1.678	4	0.7948	7093
Choline	5:135161040_C_T	t	c	0.2052	0.0107	0.1883	0.2228	-0.1292	0.0203	1.892e-10	---+-	0	2.309	4	0.6792	7093
Choline	5:135161405_G_A	a	g	0.2064	0.0099	0.1901	0.2232	-0.1291	0.0202	1.776e-10	-----	0	1.907	4	0.753	7093
Choline	17:17420151_T_C	t	c	0.4218	0.0111	0.4006	0.4486	0.1062	0.0166	1.676e-10	+++++	0	3.496	4	0.4785	7093
Choline	17:17420218_T_G	t	g	0.4218	0.0111	0.4006	0.4486	0.1062	0.0166	1.662e-10	+++++	0	3.513	4	0.4759	7093
Choline	5:135146700_C_A	a	c	0.2142	0.011	0.1976	0.2316	-0.1273	0.0199	1.539e-10	-----	0	2.303	4	0.6802	7093
Choline	5:135202199_C_G	c	g	0.4047	0.0138	0.3842	0.4186	-0.1085	0.017	1.539e-10	-----	0	0.576	4	0.9657	7093
Choline	17:17511387_A_G	a	g	0.3984	0.0121	0.3814	0.4381	0.1078	0.0167	1.12e-10	+++++	0	3.392	4	0.4945	7093
Choline	5:135188044_C_T	t	c	0.2064	0.0097	0.1875	0.2202	-0.1306	0.0202	1.087e-10	-----	0	2.122	4	0.7134	7093
Choline	17:17504609_T_C	t	c	0.3989	0.012	0.3816	0.437	0.1078	0.0167	1.056e-10	+++++	0	3.545	4	0.471	7093
Choline	5:135194223_A_G	a	g	0.7937	0.0096	0.7797	0.8116	0.1314	0.0203	1.046e-10	+++++	0	2.035	4	0.7294	7093
Choline	17:17506313_A_G	a	g	0.3986	0.012	0.3815	0.4369	0.1081	0.0167	9.808e-11	+++++	0	3.595	4	0.4636	7093
Choline	17:17421187_G_C	c	g	0.5766	0.0115	0.5471	0.5977	-0.1076	0.0166	9.627e-11	-----	0	3.202	4	0.5246	7093
Choline	5:135189775_C_T	t	c	0.5949	0.0147	0.5803	0.6166	0.1081	0.0167	9.439e-11	+++++	0	0.325	4	0.9882	7093
Choline	5:135190750_C_G	c	g	0.4051	0.0147	0.3835	0.4197	-0.1083	0.0167	8.796e-11	-----	0	0.324	4	0.9882	7093
Choline	17:17418594_A_G	a	g	0.4091	0.0112	0.3876	0.4374	0.1091	0.0168	8.545e-11	+++++	0	2.854	4	0.5826	7093
Choline	5:135191461_G_A	a	g	0.5949	0.0147	0.5804	0.6164	0.1084	0.0167	8.136e-11	+++++	0	0.323	4	0.9883	7093
Choline	17:17509687_T_C	t	c	0.3981	0.0119	0.3814	0.4378	0.1087	0.0167	7.727e-11	+++++	0	3.475	4	0.4817	7093
Choline	5:135185877_G_A	a	g	0.2074	0.0094	0.1874	0.221	-0.1317	0.0202	7.711e-11	-----	0	2.061	4	0.7246	7093
Choline	5:135187331_C_T	t	c	0.2072	0.0096	0.1875	0.2209	-0.1317	0.0202	7.324e-11	-----	0	2.059	4	0.725	7093
Choline	17:17505452_G_A	a	g	0.6016	0.0117	0.5639	0.6184	-0.1088	0.0167	7.182e-11	-----	0	3.683	4	0.4506	7093
Choline	5:135144568_G_C	c	g	0.2016	0.0102	0.1841	0.2185	-0.1331	0.0204	7.124e-11	-----	0	2.164	4	0.7057	7093
Choline	5:135141976_T_A	a	t	0.2017	0.0103	0.1842	0.2186	-0.1334	0.0204	6.715e-11	-----	0	2.17	4	0.7046	7093
Choline	17:17507308_T_C	t	c	0.3981	0.0116	0.3815	0.4361	0.109	0.0167	6.629e-11	+++++	0	3.737	4	0.4428	7093
Choline	17:17511601_T_C	t	c	0.3979	0.0121	0.3806	0.438	0.1095	0.0167	5.907e-11	+++++	0	3.366	4	0.4985	7093
Choline	5:135174488_T_A	a	t	0.2033	0.0108	0.1841	0.2195	-0.1333	0.0203	5.444e-11	-----	0	1.841	4	0.7649	7093
Choline	5:135176819_T_A	a	t	0.2033	0.0107	0.1844	0.2194	-0.1333	0.0203	5.372e-11	-----	0	1.763	4	0.7792	7093
Choline	5:135174776_T_A	a	t	0.2033	0.0108	0.1841	0.2195	-0.1334	0.0203	5.361e-11	-----	0	1.829	4	0.7671	7093
Choline	5:135171149_A_C	a	c	0.7969	0.0109	0.7803	0.816	0.1337	0.0204	4.974e-11	+++++	0	1.844	4	0.7645	7093
Choline	5:135177468_T_C	t	c	0.7967	0.0107	0.7807	0.8155	0.1336	0.0203	4.91e-11	+++++	0	1.765	4	0.7788	7093
Choline	5:135178231_T_C	t	c	0.7967	0.0107	0.7807	0.8155	0.1337	0.0203	4.796e-11	+++++	0	1.76	4	0.7798	7093
Choline	5:135172455_G_A	a	g	0.2032	0.0108	0.1839	0.2196	-0.1339	0.0203	4.693e-11	-----	0	1.862	4	0.7611	7093
Choline	5:135173233_T_C	t	c	0.7968	0.0108	0.7804	0.8161	0.1339	0.0203	4.594e-11	+++++	0	1.853	4	0.7627	7093
Choline	5:135180796_A_G	a	g	0.7966	0.0106	0.7809	0.8153	0.134	0.0203	4.447e-11	+++++	0	1.753	4	0.781	7093
Choline	5:135174472_T_C	t	c	0.7968	0.0108	0.7805	0.8159	0.1341	0.0203	4.292e-11	+++++	0	1.81	4	0.7707	7093
Choline	5:135174576_T_C	t	c	0.7968	0.0108	0.7805	0.8159	0.1341	0.0203	4.274e-11	+++++	0	1.807	4	0.7711	7093
Choline	5:135176130_C_A	a	c	0.2032	0.0107	0.1843	0.2194	-0.1343	0.0203	4.051e-11	-----	0	1.765	4	0.7788	7093
Choline	5:135176205_A_G	a	g	0.7968	0.0107	0.7806	0.8157	0.1343	0.0203	4.033e-11	+++++	0	1.76	4	0.7799	7093
Choline	17:17425002_T_C	t	c	0.4207	0.0106	0.4006	0.4443	0.11	0.0166	3.886e-11	+++++	0	3.574	4	0.4667	7093
Choline	5:135149911_T_C	t	c	0.7993	0.0102	0.7828	0.8162	0.1353	0.0204	3.468e-11	+++++	0	2.104	4	0.7167	7093
Choline	17:17426009_T_C	t	c	0.4202	0.01	0.4019	0.4443	0.1107	0.0167	3.041e-11	+++++	0	3.142	4	0.5343	7093
Choline	5:135147590_G_A	a	g	0.2006	0.0103	0.1838	0.2172	-0.1361	0.0205	2.862e-11	-----	0	2.198	4	0.6994	7093
Choline	5:135147671_T_C	t	c	0.7995	0.0102	0.7829	0.8163	0.1361	0.0205	2.816e-11	+++++	0	2.2	4	0.699	7093
Choline	5:135154703_A_G	a	g	0.7997	0.0098	0.784	0.8164	0.1362	0.0204	2.651e-11	+++++	0	2.068	4	0.7233	7093
Choline	17:17430649_T_C	t	c	0.4058	0.01	0.3871	0.4267	0.1129	0.0167	1.501e-11	+++++	0	3.912	4	0.4181	7093
Choline	17:17493810_A_G	a	g	0.414	0.0109	0.4001	0.4546	0.1129	0.0166	9.268e-12	+++++	22.9	5.189	4	0.2684	7093
Choline	17:17447138_G_A	a	g	0.5968	0.0101	0.572	0.6149	-0.1151	0.0168	8.173e-12	-----	13.9	4.644	4	0.3259	7093
Choline	17:17429927_G_A	a	g	0.5862	0.0101	0.5609	0.6049	-0.1145	0.0167	7.469e-12	-----	0	3.813	4	0.4319	7093
Choline	17:17494015_C_T	t	c	0.5958	0.0097	0.5627	0.6086	-0.1142	0.0167	6.896e-12	-----	14.1	4.654	4	0.3246	7093
Choline	17:17446103_T_C	t	c	0.4009	0.0093	0.3845	0.4244	0.116	0.0168	5.68e-12	+++++	21.4	5.09	4	0.2782	7093
Choline	17:17447859_G_T	t	g	0.5961	0.0095	0.5717	0.6136	-0.1163	0.0168	5.136e-12	-----	16.4	4.785	4	0.31	7093
Choline	17:17428278_C_T	t	c	0.463	0.0157	0.4504	0.4966	-0.1153	0.0167	4.715e-12	-----	40.8	6.758	4	0.1492	7093
Choline	17:17443090_A_G	a	g	0.4021	0.0102	0.3849	0.4308	0.1167	0.0168	4.126e-12	+++++	18.5	4.91	4	0.2966	7093
Choline	17:17438031_C_T	t	c	0.5949	0.0101	0.5668	0.6129	-0.1178	0.0168	2.419e-12	-----	17.8	4.864	4	0.3016	7093
Choline	17:17438085_T_C	t	c	0.4051	0.0101	0.3871	0.4332	0.1179	0.0168	2.382e-12	+++++	17.8	4.868	4	0.3011	7093
Choline	17:17432098_T_C	t	c	0.3953	0.0087	0.3795	0.4153	0.1189	0.0168	1.681e-12	+++++	0	3.487	4	0.4799	7093
Choline	17:17466991_A_G	a	g	0.4204	0.0103	0.4091	0.4599	0.1168	0.0165	1.6e-12	+++++	27.7	5.532	4	0.2369	7093
Choline	17:17474154_A_G	a	g	0.4203	0.0104	0.4089	0.4598	0.1168	0.0165	1.497e-12	+++++	29.5	5.671	4	0.2251	7093
Choline	17:17475567_T_C	t	c	0.4203	0.0104	0.4088	0.4594	0.1169	0.0165	1.43e-12	+++++	29.1	5.643	4	0.2274	7093
Choline	17:17472613_T_C	t	c	0.4202	0.0104	0.4088	0.4596	0.1169	0.0165	1.425e-12	+++++	29.4	5.668	4	0.2254	7093
Choline	17:17465998_T_C	t	c	0.4204	0.0103	0.4091	0.4597	0.1171	0.0165	1.406e-12	+++++	26.9	5.475	4	0.242	7093
Choline	17:17474143_C_T	t	c	0.5796	0.0104	0.5402	0.5906	-0.1169	0.0165	1.398e-12	-----	28.6	5.6	4	0.2311	7093
Choline	17:17476021_G_A	a	g	0.5797	0.0104	0.5406	0.5912	-0.117	0.0165	1.373e-12	-----	28.6	5.602	4	0.2309	7093
Choline	17:17463799_C_G	c	g	0.4203	0.0101	0.4089	0.4586	0.1174	0.0165	1.293e-12	+++++	26.4	5.437	4	0.2453	7093
Choline	17:17477384_T_C	t	c	0.4203	0.0104	0.4088	0.4593	0.1172	0.0165	1.281e-12	+++++	27.8	5.544	4	0.2359	7093
Choline	17:17470719_T_C	t	c	0.4203	0.0103	0.4092	0.4597	0.1172	0.0165	1.238e-12	+++++	28.6	5.603	4	0.2309	7093
Choline	17:17460792_C_T	t	c	0.5797	0.0101	0.5417	0.5912	-0.1177	0.0166	1.228e-12	-----	25	5.334	4	0.2547	7093
Choline	17:17478878_T_G	t	g	0.4201	0.0099	0.4088	0.4561	0.1174	0.0165	1.227e-12	+++++	27.2	5.494	4	0.2402	7093
Choline	17:17460180_T_C	t	c	0.4203	0.0101	0.4088	0.4583	0.1177	0.0166	1.224e-12	+++++	24.9	5.323	4	0.2557	7093
Choline	17:17474204_C_G	c	g	0.4239	0.01	0.4125	0.4614	0.1173	0.0165	1.139e-12	+++++	17.5	4.848	4	0.3032	7093
Choline	17:17480195_A_G	a	g	0.4182	0.0106	0.4079	0.457	0.1177	0.0165	1.112e-12	+++++	21.6	5.1	4	0.2772	7093
Choline	17:17463335_A_G	a	g	0.4238	0.0097	0.4124	0.4605	0.1177	0.0165	1.097e-12	+++++	14.9	4.698	4	0.3197	7093
Choline	17:17459035_C_G	c	g	0.4209	0.0103	0.4096	0.4599	0.1181	0.0166	1.084e-12	+++++	17.7	4.858	4	0.3022	7093
Choline	17:17475468_A_G	a	g	0.424	0.0101	0.4125	0.4614	0.1175	0.0165	1.068e-12	+++++	16.8	4.808	4	0.3076	7093
Choline	17:17459654_G_A	a	g	0.5793	0.0102	0.54	0.5904	-0.1181	0.0166	1.045e-12	-----	17.7	4.858	4	0.3021	7093
Choline	17:17462620_G_A	a	g	0.5775	0.0096	0.5415	0.589	-0.1182	0.0166	9.407e-13	-----	24.4	5.294	4	0.2584	7093
Choline	17:17478352_T_C	t	c	0.4212	0.0104	0.4086	0.4588	0.1181	0.0165	9.262e-13	+++++	0	3.963	4	0.411	7093
Choline	17:17478917_C_T	t	c	0.5759	0.0096	0.5404	0.5867	-0.1184	0.0165	7.471e-13	-----	14.7	4.691	4	0.3205	7093
Choline	17:17435071_C_T	t	c	0.4713	0.0158	0.4581	0.5059	-0.1199	0.0167	6.681e-13	-----	19.8	4.988	4	0.2885	7093
Choline	17:17434218_G_A	a	g	0.4714	0.0156	0.459	0.5055	-0.1217	0.0167	2.893e-13	-----	22.5	5.164	4	0.2709	7093
Choline	17:17439458_C_T	t	c	0.5321	0.0103	0.5137	0.5543	-0.1402	0.0167	4.006e-17	-----	48.4	7.752	4	0.1011	7093
Choline	17:17432744_G_A	a	g	0.5375	0.0113	0.5207	0.5624	-0.1407	0.0167	3.247e-17	-----	42.7	6.982	4	0.1368	7093
Deoxycarnitine	12:523134_T_C	t	c	0.7614	0.0061	0.7483	0.7746	0.1046	0.0181	7.123e-09	+++++	0	1.307	4	0.8602	7093
Deoxycarnitine	12:498875_A_G	a	g	0.9699	0.0019	0.9629	0.9718	-0.2884	0.0498	6.962e-09	-----	27.8	5.541	4	0.2361	7093
Deoxycarnitine	12:359233_A_G	a	g	0.9672	0.0012	0.9633	0.9682	-0.2605	0.0448	5.858e-09	-----	40.5	6.728	4	0.151	7093
Deoxycarnitine	10:61397917_C_T	t	c	0.1518	0.0047	0.1447	0.1604	-0.1226	0.021	5.435e-09	-----	36.3	6.284	4	0.1789	7093
Deoxycarnitine	12:340138_G_T	t	g	0.0668	0.0038	0.0615	0.0754	0.1791	0.0306	5.013e-09	+++++	20.7	5.047	4	0.2825	7093
Deoxycarnitine	12:600881_A_T	a	t	0.7774	0.0109	0.7641	0.7982	0.1051	0.0179	4.693e-09	+++++	17.6	4.855	4	0.3025	7093
Deoxycarnitine	12:389534_T_A	a	t	0.0162	0.0012	0.0147	0.0178	-0.3993	0.0678	3.767e-09	----?	0	0.046	3	0.9974	6802
Deoxycarnitine	12:598783_C_T	t	c	0.2226	0.011	0.2019	0.236	-0.1058	0.0179	3.717e-09	-----	16.7	4.801	4	0.3083	7093
Deoxycarnitine	12:522179_A_G	a	g	0.2454	0.0072	0.2322	0.2535	-0.1043	0.0177	3.473e-09	-----	0	3.439	4	0.4873	7093
Deoxycarnitine	12:597856_C_A	a	c	0.2225	0.011	0.2019	0.2359	-0.1063	0.0179	3.166e-09	-----	16.3	4.776	4	0.311	7093
Deoxycarnitine	12:522700_C_T	t	c	0.752	0.0069	0.743	0.7636	0.1049	0.0176	2.456e-09	+++++	2.8	4.116	4	0.3905	7093
Deoxycarnitine	10:61397399_G_A	a	g	0.1508	0.0045	0.1442	0.159	-0.1259	0.0211	2.373e-09	-----	32.1	5.893	4	0.2073	7093
Deoxycarnitine	12:618551_A_C	a	c	0.8753	0.0071	0.8608	0.8852	-0.1461	0.0244	2.207e-09	-----	0	2.181	4	0.7025	7093
Deoxycarnitine	12:486761_C_T	t	c	0.0234	0.003	0.0205	0.0343	-0.3394	0.0565	1.926e-09	-----	0	1.694	4	0.7918	7093
Deoxycarnitine	10:61437030_A_G	a	g	0.8462	0.0034	0.8386	0.8513	0.123	0.0203	1.354e-09	+++++	24.2	5.28	4	0.2598	7093
Deoxycarnitine	10:61439289_C_T	t	c	0.1537	0.0033	0.1487	0.1612	-0.1231	0.0203	1.307e-09	-----	24.4	5.291	4	0.2587	7093
Deoxycarnitine	10:61440304_T_C	t	c	0.8463	0.0033	0.8388	0.8512	0.1234	0.0203	1.182e-09	+++++	24.6	5.307	4	0.2572	7093
Deoxycarnitine	10:61420697_G_A	a	g	0.1533	0.0041	0.1476	0.1652	-0.1246	0.0204	9.849e-10	-----	29.4	5.664	4	0.2257	7093
Deoxycarnitine	10:61420008_G_A	a	g	0.1532	0.0041	0.1476	0.1653	-0.1247	0.0204	9.485e-10	-----	29.6	5.682	4	0.2242	7093
Deoxycarnitine	10:61445799_A_G	a	g	0.8458	0.0013	0.8438	0.8469	0.1264	0.0203	4.334e-10	+++++	0	3.247	4	0.5174	7093
Deoxycarnitine	10:61445594_G_A	a	g	0.1546	0.0013	0.1534	0.1567	-0.1267	0.0202	3.905e-10	-----	0	3.24	4	0.5184	7093
Deoxycarnitine	10:61449564_A_G	a	g	0.8459	0.0013	0.8438	0.8471	0.1272	0.0203	3.42e-10	+++++	0	3.244	4	0.5178	7093
Deoxycarnitine	10:61453455_G_C	c	g	0.154	0.0012	0.1529	0.1559	-0.1276	0.0203	3.382e-10	-----	0	3.365	4	0.4986	7093
Deoxycarnitine	12:341156_G_A	a	g	0.7846	0.0102	0.7784	0.8125	0.1142	0.0182	3.194e-10	+++++	0	1.531	4	0.8212	7093
Deoxycarnitine	10:61447658_C_T	t	c	0.1545	0.0013	0.1534	0.1567	-0.1274	0.0202	3.095e-10	-----	0	3.231	4	0.52	7093
Deoxycarnitine	12:340392_C_A	a	c	0.03	0.0023	0.0285	0.0361	-0.3083	0.0489	2.943e-10	-----	0	2.443	4	0.6549	7093
Deoxycarnitine	10:61450121_T_C	t	c	0.8459	0.0012	0.8441	0.8471	0.1281	0.0203	2.55e-10	+++++	0	3.434	4	0.4881	7093
Deoxycarnitine	11:27188693_C_T	t	c	0.0249	0.0044	0.018	0.0288	0.3166	0.0498	2.069e-10	+++++	0	1.323	4	0.8574	7093
Deoxycarnitine	10:61451978_T_C	t	c	0.846	0.0012	0.8442	0.8472	0.1292	0.0203	1.987e-10	+++++	0	3.358	4	0.4998	7093
Deoxycarnitine	11:27188489_A_C	a	c	0.9752	0.0043	0.9712	0.982	-0.3178	0.0498	1.788e-10	-----	0	1.348	4	0.8532	7093
Deoxycarnitine	11:27184014_C_G	c	g	0.9783	0.0037	0.9749	0.9834	-0.3378	0.0526	1.291e-10	-----	0	0.87	4	0.9289	7093
Deoxycarnitine	12:557254_G_A	a	g	0.3032	0.0047	0.2975	0.3113	0.1122	0.0174	1.096e-10	+++++	0	0.677	4	0.9541	7093
Deoxycarnitine	12:540544_C_G	c	g	0.7568	0.0065	0.7489	0.7776	0.1141	0.0175	6.292e-11	+++++	0	2.829	4	0.5869	7093
Deoxycarnitine	12:515584_A_G	a	g	0.9693	0.0029	0.9629	0.9743	0.3267	0.0496	4.501e-11	+++++	0	3.789	4	0.4353	7093
Deoxycarnitine	12:600317_C_G	c	g	0.8141	0.0075	0.7999	0.8288	0.127	0.0192	3.604e-11	+++++	32.4	5.921	4	0.2051	7093
Deoxycarnitine	10:61405043_T_A	a	t	0.1677	0.0049	0.1614	0.1796	-0.132	0.0198	2.92e-11	-----	23.8	5.247	4	0.2628	7093
Deoxycarnitine	10:61413353_A_G	a	g	0.8313	0.0045	0.8196	0.8369	0.1306	0.0195	2.386e-11	+++++	22.6	5.165	4	0.2708	7093
Deoxycarnitine	10:61429527_G_A	a	g	0.1695	0.0039	0.1648	0.1795	-0.1311	0.0195	1.86e-11	-----	17.6	4.855	4	0.3025	7093
Deoxycarnitine	10:61399418_A_G	a	g	0.8316	0.005	0.8203	0.8376	0.1343	0.02	1.724e-11	+++++	20	4.999	4	0.2874	7093
Deoxycarnitine	12:552214_T_C	t	c	0.7766	0.0083	0.7566	0.7912	0.1229	0.0182	1.603e-11	+++++	41.4	6.83	4	0.1451	7093
Deoxycarnitine	12:469615_C_T	t	c	0.0318	0.0026	0.0264	0.0373	-0.3243	0.048	1.454e-11	-----	0	2.549	4	0.6359	7093
Deoxycarnitine	10:61403131_A_G	a	g	0.8315	0.0047	0.8194	0.837	0.1341	0.0198	1.419e-11	+++++	25.4	5.358	4	0.2525	7093
Deoxycarnitine	12:539038_G_C	c	g	0.7457	0.0067	0.7378	0.7685	0.1157	0.0171	1.371e-11	+++++	0	2.934	4	0.569	7093
Deoxycarnitine	11:27188239_T_C	t	c	0.9672	0.0047	0.9632	0.9739	-0.2922	0.0431	1.152e-11	-----	3.8	4.16	4	0.3848	7093
Deoxycarnitine	12:556297_G_A	a	g	0.311	0.0055	0.3042	0.3172	0.1173	0.0172	9.621e-12	+++++	0	1.79	4	0.7744	7093
Deoxycarnitine	11:27186517_A_G	a	g	0.9673	0.0049	0.9631	0.9739	-0.2948	0.043	7.035e-12	-----	0	3.673	4	0.4521	7093
Deoxycarnitine	11:27186325_T_A	a	t	0.0327	0.0049	0.0261	0.0368	0.2948	0.043	6.935e-12	+++++	0	3.685	4	0.4503	7093
Deoxycarnitine	11:27185878_C_T	t	c	0.0327	0.0049	0.0261	0.0368	0.2948	0.0429	6.359e-12	+++++	0	3.67	4	0.4525	7093
Deoxycarnitine	10:61462114_G_A	a	g	0.2132	0.0076	0.1939	0.2262	-0.1248	0.0181	6.248e-12	-----	0	2.343	4	0.6729	7093
Deoxycarnitine	11:27185600_T_C	t	c	0.9673	0.0048	0.9632	0.9739	-0.2949	0.0429	6.022e-12	-----	0	3.662	4	0.4537	7093
Deoxycarnitine	11:27185465_T_A	a	t	0.0327	0.0048	0.0261	0.0368	0.2949	0.0428	5.852e-12	+++++	0	3.65	4	0.4555	7093
Deoxycarnitine	11:27185022_G_A	a	g	0.0327	0.0048	0.0261	0.0368	0.2948	0.0428	5.764e-12	+++++	0	3.642	4	0.4566	7093
Deoxycarnitine	12:343450_C_T	t	c	0.7954	0.0073	0.7888	0.8106	0.1259	0.0183	5.739e-12	+++++	0	2.225	4	0.6945	7093
Deoxycarnitine	12:538294_A_G	a	g	0.2542	0.0065	0.2328	0.2619	-0.1178	0.0171	5.708e-12	-----	0	2.596	4	0.6275	7093
Deoxycarnitine	11:27184770_C_G	c	g	0.9673	0.0048	0.9632	0.9738	-0.2947	0.0428	5.654e-12	-----	0	3.64	4	0.4569	7093
Deoxycarnitine	11:27184605_A_G	a	g	0.9673	0.0048	0.9632	0.9738	-0.2947	0.0428	5.522e-12	-----	0	3.626	4	0.459	7093
Deoxycarnitine	11:27185443_T_G	t	g	0.9673	0.0048	0.9632	0.9739	-0.2953	0.0428	5.455e-12	-----	0	3.671	4	0.4523	7093
Deoxycarnitine	11:27184221_G_A	a	g	0.0327	0.0048	0.0262	0.0368	0.2946	0.0427	5.341e-12	+++++	0	3.616	4	0.4604	7093
Deoxycarnitine	11:27183761_T_G	t	g	0.9673	0.0048	0.9632	0.9738	-0.2942	0.0426	5.175e-12	-----	0	3.592	4	0.464	7093
Deoxycarnitine	12:592524_G_A	a	g	0.2464	0.0061	0.236	0.2531	-0.1197	0.0173	4.808e-12	-----	1.3	4.052	4	0.399	7093
Deoxycarnitine	11:27181842_C_T	t	c	0.0327	0.0047	0.0262	0.0367	0.2931	0.0424	4.526e-12	+++++	0	3.508	4	0.4767	7093
Deoxycarnitine	11:27181706_A_T	a	t	0.9673	0.0047	0.9633	0.9738	-0.2933	0.0424	4.497e-12	-----	0	3.517	4	0.4753	7093
Deoxycarnitine	12:547683_T_C	t	c	0.7573	0.0081	0.7457	0.7754	0.1213	0.0175	4.328e-12	+++++	41.6	6.846	4	0.1442	7093
Deoxycarnitine	11:27181459_G_A	a	g	0.0327	0.0047	0.0262	0.0367	0.2936	0.0424	4.253e-12	+++++	0	3.53	4	0.4733	7093
Deoxycarnitine	11:27180546_G_A	a	g	0.0326	0.0047	0.0262	0.0366	0.2946	0.0424	3.633e-12	+++++	0	3.55	4	0.4703	7093
Deoxycarnitine	11:27180204_A_G	a	g	0.9674	0.0047	0.9635	0.9737	-0.2946	0.0424	3.566e-12	-----	0	3.567	4	0.4678	7093
Deoxycarnitine	11:27180197_T_C	t	c	0.9674	0.0047	0.9635	0.9737	-0.2946	0.0424	3.542e-12	-----	0	3.572	4	0.467	7093
Deoxycarnitine	11:27173421_T_C	t	c	0.9673	0.0047	0.963	0.9736	-0.2933	0.0422	3.466e-12	-----	0	3.581	4	0.4656	7093
Deoxycarnitine	11:27179613_G_A	a	g	0.0326	0.0046	0.0263	0.0365	0.2949	0.0424	3.371e-12	+++++	0	3.577	4	0.4662	7093
Deoxycarnitine	11:27179451_G_A	a	g	0.0326	0.0046	0.0263	0.0363	0.2951	0.0424	3.34e-12	+++++	0	3.605	4	0.4621	7093
Deoxycarnitine	11:27174137_T_C	t	c	0.9673	0.0047	0.9631	0.9736	-0.2936	0.0421	3.241e-12	-----	0	3.554	4	0.4697	7093
Deoxycarnitine	11:27179357_G_A	a	g	0.0326	0.0046	0.0263	0.0364	0.2952	0.0424	3.182e-12	+++++	0	3.593	4	0.4638	7093
Deoxycarnitine	11:27177398_C_T	t	c	0.0326	0.0047	0.0263	0.0365	0.2949	0.0423	3.063e-12	+++++	0	3.582	4	0.4656	7093
Deoxycarnitine	12:343632_C_T	t	c	0.7992	0.0066	0.7931	0.8164	0.1287	0.0185	3.04e-12	++++-	0	2.927	4	0.5701	7093
Deoxycarnitine	11:27178851_T_C	t	c	0.9674	0.0046	0.9637	0.9737	-0.2955	0.0424	3.037e-12	-----	0	3.609	4	0.4615	7093
Deoxycarnitine	11:27175134_T_A	a	t	0.0327	0.0047	0.0264	0.0368	0.294	0.0421	3.028e-12	+++++	0	3.543	4	0.4713	7093
Deoxycarnitine	11:27175207_T_C	t	c	0.9673	0.0047	0.9632	0.9736	-0.2942	0.0422	2.999e-12	-----	0	3.505	4	0.4771	7093
Deoxycarnitine	11:27177204_A_G	a	g	0.9674	0.0047	0.9634	0.9737	-0.2948	0.0423	2.993e-12	-----	0	3.571	4	0.4672	7093
Deoxycarnitine	11:27179157_G_A	a	g	0.0326	0.0046	0.0263	0.0363	0.2955	0.0423	2.988e-12	+++++	0	3.605	4	0.4621	7093
Deoxycarnitine	11:27177375_C_T	t	c	0.0326	0.0047	0.0263	0.0365	0.2951	0.0423	2.975e-12	+++++	0	3.581	4	0.4656	7093
Deoxycarnitine	11:27176226_C_T	t	c	0.0327	0.0047	0.0263	0.0367	0.2945	0.0422	2.967e-12	+++++	0	3.554	4	0.4698	7093
Deoxycarnitine	11:27175359_G_T	t	g	0.0327	0.0047	0.0264	0.0368	0.2941	0.0421	2.954e-12	+++++	0	3.541	4	0.4717	7093
Deoxycarnitine	11:27178779_G_T	t	g	0.0326	0.0046	0.0263	0.0363	0.2956	0.0423	2.953e-12	+++++	0	3.611	4	0.4611	7093
Deoxycarnitine	11:27176530_A_G	a	g	0.9673	0.0047	0.9634	0.9737	-0.2946	0.0422	2.952e-12	-----	0	3.556	4	0.4694	7093
Deoxycarnitine	11:27175451_C_T	t	c	0.0327	0.0047	0.0264	0.0368	0.2942	0.0421	2.918e-12	+++++	0	3.537	4	0.4723	7093
Deoxycarnitine	11:27175480_C_A	a	c	0.0327	0.0047	0.0264	0.0368	0.2942	0.0421	2.915e-12	+++++	0	3.537	4	0.4722	7093
Deoxycarnitine	11:27176665_G_A	a	g	0.0327	0.0047	0.0264	0.0366	0.2949	0.0422	2.871e-12	+++++	0	3.565	4	0.4681	7093
Deoxycarnitine	12:489113_T_C	t	c	0.9654	0.0034	0.9568	0.9729	0.3232	0.0463	2.831e-12	+++++	0	2.91	4	0.5729	7093
Deoxycarnitine	12:606173_C_A	a	c	0.8329	0.007	0.8189	0.8462	0.1411	0.0202	2.755e-12	+++++	23.7	5.242	4	0.2634	7093
Deoxycarnitine	12:337395_A_G	a	g	0.9443	0.0041	0.9388	0.9508	0.2324	0.0332	2.454e-12	+++++	36.6	6.311	4	0.1771	7093
Deoxycarnitine	11:27188829_T_C	t	c	0.9684	0.005	0.9639	0.9755	-0.3082	0.0439	2.141e-12	-----	2.8	4.114	4	0.3907	7093
Deoxycarnitine	12:543764_C_T	t	c	0.2587	0.0091	0.2386	0.2775	-0.122	0.0173	1.983e-12	-----	37.1	6.359	4	0.1739	7093
Deoxycarnitine	12:519793_A_G	a	g	0.3553	0.0111	0.3296	0.3691	-0.1153	0.0164	1.782e-12	-----	31.5	5.837	4	0.2116	7093
Deoxycarnitine	12:535812_G_A	a	g	0.2621	0.0105	0.2397	0.2818	-0.1228	0.0174	1.772e-12	-----	37	6.347	4	0.1747	7093
Deoxycarnitine	12:539984_C_T	t	c	0.2511	0.0087	0.2317	0.2687	-0.1237	0.0175	1.601e-12	-----	29.2	5.653	4	0.2266	7093
Deoxycarnitine	12:541583_C_T	t	c	0.2603	0.0091	0.2398	0.2796	-0.1227	0.0173	1.391e-12	-----	38.7	6.527	4	0.1631	7093
Deoxycarnitine	11:27182688_G_A	a	g	0.0329	0.0047	0.0265	0.0368	0.3014	0.0424	1.159e-12	+++++	9.8	4.433	4	0.3506	7093
Deoxycarnitine	12:339048_C_T	t	c	0.0327	0.003	0.031	0.0455	-0.3063	0.0429	9.596e-13	-----	0	2.911	4	0.5729	7093
Deoxycarnitine	11:27188409_T_G	t	g	0.9681	0.005	0.9639	0.9756	-0.3129	0.0436	7.424e-13	-----	0.7	4.03	4	0.402	7093
Deoxycarnitine	12:534389_A_G	a	g	0.7398	0.0096	0.7194	0.7606	0.126	0.0174	4.831e-13	+++++	39.4	6.599	4	0.1587	7093
Deoxycarnitine	11:27186489_G_A	a	g	0.032	0.0051	0.0246	0.0364	0.3152	0.0435	4.22e-13	+++++	0	3.575	4	0.4666	7093
Deoxycarnitine	12:573322_T_G	t	g	0.8103	0.0124	0.7822	0.8356	0.1409	0.0194	3.855e-13	+++++	0	3.662	4	0.4537	7093
Deoxycarnitine	12:422780_A_G	a	g	0.952	0.0024	0.9502	0.9592	-0.2936	0.0403	3.109e-13	-----	18.7	4.919	4	0.2957	7093
Deoxycarnitine	11:27185840_C_A	a	c	0.0319	0.0052	0.0245	0.0364	0.3169	0.0434	2.971e-13	+++++	0	3.577	4	0.4663	7093
Deoxycarnitine	11:27185783_A_G	a	g	0.9681	0.0052	0.9636	0.9755	-0.3169	0.0434	2.945e-13	-----	0	3.58	4	0.4658	7093
Deoxycarnitine	10:61464507_C_G	c	g	0.2215	0.0073	0.2064	0.2342	-0.1302	0.0178	2.697e-13	-----	0	2.224	4	0.6947	7093
Deoxycarnitine	11:27184602_T_C	t	c	0.9681	0.0051	0.9637	0.9755	-0.3165	0.0433	2.652e-13	-----	0	3.532	4	0.473	7093
Deoxycarnitine	10:61465838_A_G	a	g	0.2215	0.0074	0.2061	0.2343	-0.1302	0.0178	2.472e-13	-----	0	2.206	4	0.698	7093
Deoxycarnitine	11:27183495_G_C	c	g	0.0319	0.0051	0.0245	0.0363	0.3157	0.0431	2.43e-13	+++++	0	3.49	4	0.4794	7093
Deoxycarnitine	11:27160503_C_T	t	c	0.0315	0.0049	0.0244	0.0362	0.316	0.0432	2.409e-13	+++++	0	3.588	4	0.4647	7093
Deoxycarnitine	11:27183034_A_G	a	g	0.9681	0.005	0.9637	0.9754	-0.3151	0.043	2.319e-13	-----	0	3.462	4	0.4837	7093
Deoxycarnitine	11:27181301_G_T	t	g	0.0319	0.005	0.0246	0.0362	0.315	0.0429	2.044e-13	+++++	0	3.441	4	0.4869	7093
Deoxycarnitine	11:27180445_T_C	t	c	0.9682	0.005	0.9639	0.9754	-0.3157	0.0429	1.793e-13	-----	0	3.469	4	0.4827	7093
Deoxycarnitine	12:339320_G_A	a	g	0.0764	0.0059	0.0684	0.0828	-0.2091	0.0284	1.734e-13	-----	0	1.602	4	0.8084	7093
Deoxycarnitine	11:27167483_C_T	t	c	0.0319	0.005	0.0248	0.0364	0.3145	0.0427	1.694e-13	+++++	0	3.729	4	0.4439	7093
Deoxycarnitine	11:27172375_T_A	a	t	0.0319	0.005	0.0248	0.0365	0.3146	0.0427	1.679e-13	+++++	0	3.535	4	0.4726	7093
Deoxycarnitine	11:27168812_G_A	a	g	0.032	0.005	0.0247	0.0367	0.3153	0.0427	1.553e-13	+++++	0	3.725	4	0.4445	7093
Deoxycarnitine	11:27162963_C_A	a	c	0.0319	0.0049	0.0248	0.0364	0.3153	0.0427	1.53e-13	+++++	0	3.768	4	0.4382	7093
Deoxycarnitine	11:27160508_T_C	t	c	0.9682	0.0049	0.9636	0.9752	-0.316	0.0427	1.439e-13	-----	0	3.752	4	0.4407	7093
Deoxycarnitine	11:27159847_C_T	t	c	0.0319	0.0049	0.0248	0.0364	0.3158	0.0427	1.434e-13	+++++	0	3.796	4	0.4344	7093
Deoxycarnitine	11:27175507_C_T	t	c	0.0319	0.005	0.0247	0.0363	0.3155	0.0427	1.413e-13	+++++	0	3.461	4	0.4839	7093
Deoxycarnitine	11:27157684_C_T	t	c	0.0319	0.0049	0.0248	0.0364	0.316	0.0427	1.344e-13	+++++	0	3.813	4	0.4319	7093
Deoxycarnitine	11:27158132_G_A	a	g	0.0319	0.0049	0.0248	0.0364	0.3159	0.0427	1.338e-13	+++++	0	3.803	4	0.4334	7093
Deoxycarnitine	12:484772_C_T	t	c	0.0619	0.0039	0.0568	0.0702	0.2582	0.0349	1.319e-13	+++++	0	1.918	4	0.7509	7093
Deoxycarnitine	11:27158033_G_A	a	g	0.0319	0.0049	0.0248	0.0364	0.316	0.0427	1.309e-13	+++++	0	3.809	4	0.4325	7093
Deoxycarnitine	11:27155868_C_A	a	c	0.0319	0.0049	0.0248	0.0364	0.3163	0.0427	1.287e-13	+++++	0	3.83	4	0.4295	7093
Deoxycarnitine	11:27163335_T_C	t	c	0.968	0.005	0.9633	0.9752	-0.316	0.0427	1.286e-13	-----	0	3.861	4	0.4251	7093
Deoxycarnitine	11:27156582_G_C	c	g	0.0319	0.0049	0.0248	0.0364	0.3163	0.0427	1.238e-13	+++++	0	3.828	4	0.4298	7093
Deoxycarnitine	11:27155885_C_T	t	c	0.0319	0.0049	0.0248	0.0364	0.3164	0.0427	1.222e-13	+++++	0	3.833	4	0.4291	7093
Deoxycarnitine	11:27154381_C_T	t	c	0.032	0.005	0.0249	0.0365	0.3163	0.0427	1.218e-13	+++++	0	3.837	4	0.4285	7093
Deoxycarnitine	11:27154342_G_A	a	g	0.0319	0.0049	0.0248	0.0364	0.3166	0.0427	1.182e-13	+++++	0	3.849	4	0.4269	7093
Deoxycarnitine	11:27153638_C_A	a	c	0.0318	0.0049	0.0248	0.0364	0.3168	0.0427	1.172e-13	+++++	0	3.864	4	0.4247	7093
Deoxycarnitine	11:27154216_G_C	c	g	0.0319	0.0049	0.0248	0.0364	0.3167	0.0427	1.163e-13	+++++	0	3.853	4	0.4263	7093
Deoxycarnitine	11:27153844_T_C	t	c	0.9682	0.0049	0.9636	0.9752	-0.3168	0.0427	1.135e-13	-----	0	3.862	4	0.425	7093
Deoxycarnitine	11:27153134_A_G	a	g	0.9682	0.0049	0.9637	0.9752	-0.3171	0.0427	1.081e-13	-----	0	3.882	4	0.4222	7093
Deoxycarnitine	11:27150262_C_T	t	c	0.0318	0.0048	0.0248	0.0363	0.318	0.0427	9.392e-14	+++++	0	3.932	4	0.4152	7093
Deoxycarnitine	12:532357_C_G	c	g	0.7445	0.0092	0.7265	0.7643	0.1321	0.0177	8.949e-14	+++++	45.1	7.288	4	0.1214	7093
Deoxycarnitine	11:27147124_T_C	t	c	0.9682	0.0048	0.9638	0.9749	-0.3186	0.0427	8.475e-14	-----	1.7	4.069	4	0.3968	7093
Deoxycarnitine	12:532348_A_G	a	g	0.7443	0.0093	0.7264	0.7643	0.1324	0.0177	7.789e-14	+++++	45	7.267	4	0.1224	7093
Deoxycarnitine	11:27145154_T_G	t	g	0.9682	0.0048	0.9638	0.9749	-0.3189	0.0426	7.617e-14	-----	1.8	4.074	4	0.396	7093
Deoxycarnitine	11:27144314_A_G	a	g	0.9682	0.0048	0.9638	0.9749	-0.3193	0.0427	7.283e-14	-----	0.9	4.036	4	0.4012	7093
Deoxycarnitine	11:27142470_T_C	t	c	0.9686	0.0044	0.9646	0.9748	-0.3211	0.0429	6.676e-14	-----	9.3	4.41	4	0.3534	7093
Deoxycarnitine	11:27109015_A_G	a	g	0.9683	0.0045	0.9646	0.9746	-0.3197	0.0426	5.981e-14	-----	4.6	4.191	4	0.3808	7093
Deoxycarnitine	11:27143672_C_T	t	c	0.0314	0.0044	0.0252	0.0353	0.322	0.0429	5.785e-14	+++++	4.8	4.2	4	0.3796	7093
Deoxycarnitine	11:27137513_T_C	t	c	0.9686	0.0044	0.9647	0.9748	-0.3221	0.0429	5.756e-14	-----	4.9	4.207	4	0.3787	7093
Deoxycarnitine	11:27137460_A_G	a	g	0.9686	0.0044	0.9647	0.9748	-0.3221	0.0429	5.721e-14	-----	5	4.208	4	0.3785	7093
Deoxycarnitine	11:27141750_G_C	c	g	0.0314	0.0044	0.0252	0.0354	0.322	0.0429	5.698e-14	+++++	4.7	4.197	4	0.38	7093
Deoxycarnitine	11:27139907_G_A	a	g	0.0314	0.0044	0.0252	0.0353	0.3221	0.0429	5.655e-14	+++++	4.9	4.208	4	0.3786	7093
Deoxycarnitine	11:27139483_G_A	a	g	0.0314	0.0044	0.0252	0.0353	0.3221	0.0428	5.614e-14	+++++	4.8	4.201	4	0.3795	7093
Deoxycarnitine	11:27139068_G_A	a	g	0.0314	0.0044	0.0252	0.0353	0.3221	0.0428	5.548e-14	+++++	4.9	4.207	4	0.3787	7093
Deoxycarnitine	11:27137868_G_T	t	g	0.0314	0.0044	0.0252	0.0353	0.3222	0.0428	5.522e-14	+++++	4.9	4.208	4	0.3786	7093
Deoxycarnitine	11:27137385_G_A	a	g	0.0314	0.0044	0.0252	0.0353	0.3222	0.0428	5.398e-14	+++++	5.1	4.216	4	0.3776	7093
Deoxycarnitine	11:27136304_C_A	a	c	0.0314	0.0044	0.0252	0.0354	0.3223	0.0428	5.309e-14	+++++	5.4	4.226	4	0.3762	7093
Deoxycarnitine	11:27135439_C_T	t	c	0.0314	0.0044	0.0252	0.0354	0.3223	0.0428	5.259e-14	+++++	5.3	4.226	4	0.3763	7093
Deoxycarnitine	11:27135307_C_A	a	c	0.0314	0.0044	0.0253	0.0354	0.3223	0.0428	5.259e-14	+++++	5.3	4.226	4	0.3763	7093
Deoxycarnitine	11:27134632_A_T	a	t	0.9686	0.0044	0.9646	0.9747	-0.3223	0.0428	5.21e-14	-----	5.4	4.229	4	0.3759	7093
Deoxycarnitine	11:27103965_G_C	c	g	0.0317	0.0045	0.0255	0.0354	0.3212	0.0426	4.98e-14	+++++	5.2	4.219	4	0.3772	7093
Deoxycarnitine	11:27129547_G_A	a	g	0.0315	0.0044	0.0253	0.0354	0.3224	0.0428	4.945e-14	+++++	5.9	4.251	4	0.3731	7093
Deoxycarnitine	11:27128351_C_T	t	c	0.0315	0.0044	0.0253	0.0354	0.3224	0.0428	4.893e-14	+++++	6.2	4.263	4	0.3716	7093
Deoxycarnitine	11:27126925_C_T	t	c	0.0315	0.0044	0.0253	0.0354	0.3224	0.0428	4.815e-14	+++++	6.2	4.265	4	0.3713	7093
Deoxycarnitine	11:27126823_C_T	t	c	0.0315	0.0044	0.0253	0.0354	0.3224	0.0428	4.811e-14	+++++	6.2	4.265	4	0.3713	7093
Deoxycarnitine	11:27136592_T_C	t	c	0.9685	0.0044	0.9645	0.9746	-0.3227	0.0428	4.767e-14	-----	5.6	4.238	4	0.3747	7093
Deoxycarnitine	11:27124597_C_T	t	c	0.0315	0.0044	0.0253	0.0354	0.3224	0.0428	4.707e-14	+++++	6.4	4.274	4	0.3702	7093
Deoxycarnitine	12:580237_A_G	a	g	0.8201	0.0096	0.7962	0.8369	0.149	0.0198	4.697e-14	+++++	29.9	5.709	4	0.2219	7093
Deoxycarnitine	11:27121154_C_G	c	g	0.9685	0.0044	0.9646	0.9747	-0.3224	0.0427	4.54e-14	-----	6.6	4.283	4	0.369	7093
Deoxycarnitine	11:27119562_C_T	t	c	0.0316	0.0045	0.0253	0.0354	0.3223	0.0427	4.517e-14	+++++	6.7	4.286	4	0.3687	7093
Deoxycarnitine	11:27105798_C_T	t	c	0.0318	0.0045	0.0255	0.0354	0.3218	0.0426	4.2e-14	+++++	6.1	4.259	4	0.3721	7093
Deoxycarnitine	12:367902_C_T	t	c	0.2136	0.0064	0.1953	0.2193	-0.1379	0.018	2.022e-14	-----	5.4	4.229	4	0.3758	7093
Deoxycarnitine	12:435239_T_C	t	c	0.7059	0.0109	0.6931	0.7376	0.1297	0.0167	7.435e-15	+++++	16.8	4.806	4	0.3078	7093
Deoxycarnitine	11:27116741_A_C	a	c	0.9675	0.0048	0.9634	0.9745	-0.3289	0.0422	6.054e-15	-----	0	3.501	4	0.4777	7093
Deoxycarnitine	11:27101415_T_C	t	c	0.9674	0.0048	0.9634	0.9743	-0.3308	0.0422	4.738e-15	-----	0	3.539	4	0.4719	7093
Deoxycarnitine	11:27094220_C_T	t	c	0.0327	0.0047	0.0258	0.0366	0.3331	0.0424	4.058e-15	+++++	0	3.598	4	0.4631	7093
Deoxycarnitine	12:348241_C_T	t	c	0.8231	0.0061	0.8168	0.8412	0.1603	0.0203	2.431e-15	+++++	0	2.375	4	0.6671	7093
Deoxycarnitine	10:61467182_G_T	t	g	0.7635	0.0076	0.75	0.7764	0.1375	0.0173	2.06e-15	+++++	0	2.433	4	0.6567	7093
Deoxycarnitine	10:61468589_G_T	t	g	0.7638	0.0079	0.7504	0.7781	0.1396	0.0174	8.744e-16	+++++	0	2.264	4	0.6873	7093
Deoxycarnitine	12:373120_T_C	t	c	0.7965	0.0059	0.7923	0.8144	0.1467	0.0182	8.445e-16	+++++	25.2	5.348	4	0.2534	7093
Deoxycarnitine	10:61469090_C_T	t	c	0.7641	0.0076	0.7513	0.7782	0.1404	0.0174	6.374e-16	+++++	0	2.24	4	0.6918	7093
Deoxycarnitine	10:61469538_T_C	t	c	0.236	0.0075	0.2219	0.2483	-0.1406	0.0174	6.17e-16	-----	0	2.234	4	0.6928	7093
Deoxycarnitine	12:452232_G_A	a	g	0.1967	0.007	0.1728	0.2024	-0.1514	0.0187	5.608e-16	-----	0	3.351	4	0.5009	7093
Deoxycarnitine	12:372438_G_A	a	g	0.2053	0.0056	0.1904	0.2094	-0.1475	0.0182	5.247e-16	-----	17.6	4.852	4	0.3028	7093
Deoxycarnitine	12:433900_G_A	a	g	0.1968	0.0068	0.1726	0.2019	-0.1509	0.0186	5.173e-16	-----	0	3.542	4	0.4715	7093
Deoxycarnitine	12:452325_C_A	a	c	0.1967	0.0069	0.1728	0.2025	-0.1516	0.0187	5.138e-16	-----	0	3.422	4	0.4898	7093
Deoxycarnitine	12:468019_C_T	t	c	0.8051	0.0064	0.7997	0.8272	0.1527	0.0188	4.676e-16	+++++	0	3.926	4	0.4161	7093
Deoxycarnitine	12:370914_A_G	a	g	0.7658	0.0068	0.7616	0.7799	0.1427	0.0176	4.359e-16	+++++	0	3.161	4	0.5313	7093
Deoxycarnitine	12:471476_C_G	c	g	0.1969	0.0069	0.1742	0.2025	-0.1531	0.0188	3.837e-16	-----	0	3.399	4	0.4934	7093
Deoxycarnitine	12:428693_G_T	t	g	0.1939	0.0064	0.1698	0.1993	-0.1521	0.0186	3.098e-16	-----	0	3.945	4	0.4135	7093
Deoxycarnitine	12:405043_G_A	a	g	0.194	0.0064	0.1699	0.1995	-0.152	0.0186	3.095e-16	-----	0.2	4.007	4	0.4051	7093
Deoxycarnitine	12:397404_C_A	a	c	0.1941	0.0064	0.1699	0.1995	-0.1519	0.0186	3.079e-16	-----	0	3.993	4	0.4069	7093
Deoxycarnitine	12:400466_A_C	a	c	0.8059	0.0064	0.8005	0.8301	0.152	0.0186	2.967e-16	+++++	0	3.993	4	0.407	7093
Deoxycarnitine	12:457843_C_G	c	g	0.8045	0.0069	0.7987	0.8281	0.154	0.0188	2.832e-16	+++++	0	3.391	4	0.4946	7093
Deoxycarnitine	12:466176_A_G	a	g	0.194	0.0065	0.1714	0.1999	-0.1544	0.0188	2.421e-16	-----	0	3.693	4	0.4491	7093
Deoxycarnitine	12:467036_T_C	t	c	0.194	0.0065	0.1715	0.1999	-0.1544	0.0188	2.385e-16	-----	0	3.694	4	0.4489	7093
Deoxycarnitine	12:371786_A_G	a	g	0.7631	0.0066	0.7589	0.7764	0.1439	0.0175	1.882e-16	+++++	0	3.276	4	0.5127	7093
Deoxycarnitine	12:496695_G_A	a	g	0.8059	0.0064	0.8002	0.8248	0.1562	0.019	1.802e-16	+++++	0	3.996	4	0.4066	7093
Deoxycarnitine	12:494186_T_C	t	c	0.1938	0.0065	0.1733	0.1997	-0.1559	0.0189	1.72e-16	-----	0	3.779	4	0.4368	7093
Deoxycarnitine	12:495558_G_C	c	g	0.8062	0.0065	0.8003	0.8267	0.1563	0.0189	1.557e-16	+++++	0	3.845	4	0.4274	7093
Deoxycarnitine	12:495939_C_T	t	c	0.131	0.0044	0.1216	0.1401	0.2128	0.0249	1.152e-17	+++++	0	2.257	4	0.6886	7093
Deoxycarnitine	12:345950_T_C	t	c	0.1066	0.0048	0.0901	0.1129	-0.205	0.0238	6.286e-18	-----	46.7	7.499	4	0.1118	7093
Deoxycarnitine	12:425390_T_A	a	t	0.1318	0.0033	0.1242	0.1383	0.2168	0.0246	1.099e-18	+++++	0	3.364	4	0.4989	7093
Deoxycarnitine	12:546013_A_G	a	g	0.5251	0.0072	0.5117	0.5344	-0.1357	0.0152	3.868e-19	-----	36.7	6.322	4	0.1764	7093
Deoxycarnitine	12:449672_C_T	t	c	0.1537	0.0074	0.1464	0.1679	0.2091	0.0232	2.076e-19	+++++	0	2.715	4	0.6066	7093
Deoxycarnitine	12:546036_G_C	c	g	0.5014	0.0083	0.4957	0.5209	0.1362	0.0151	1.771e-19	+++++	13.5	4.622	4	0.3283	7093
Deoxycarnitine	12:546840_A_G	a	g	0.4998	0.0088	0.479	0.5064	-0.1369	0.0151	1.041e-19	-----	6.5	4.279	4	0.3696	7093
Deoxycarnitine	12:508859_G_T	t	g	0.76	0.0079	0.7529	0.7752	0.1636	0.0179	7.378e-20	+++++	0	3.837	4	0.4285	7093
Deoxycarnitine	12:497910_T_G	t	g	0.2264	0.0061	0.2097	0.2319	-0.1669	0.018	1.828e-20	-----	0	3.47	4	0.4824	7093
[truncated: 426 more rows]

## Sheet: Supplemenatry Table 7 
Supplementary Table 7. Index of lead genetic variants and genomic loci these variants are assigned to (novel findings highlighted).
Metabolite	No	GenomicLocus	uniqID	rsID	chr	pos	p	nIndSigSNPs	IndSigSNPs
Betaine	1	1	2:211540507:A:C	rs1047891	2	211540507	8.622e-22	9	rs1047891;rs7684;rs72944180;rs2371031;rs4673553;rs957749;rs34723134
Betaine	2	2	5:78306575:C:T	rs10514152	5	78306575	5.435e-14	4	rs10514152;rs62377919;rs76262502;rs163132
Betaine	3	2	5:78361893:A:G	rs10065798	5	78361893	1.339e-37	14	rs10065798;rs10069549;rs7700970;rs4421087;rs617219;rs7732681;rs336524;rs114065374;rs163132;rs9293761;rs42418;rs62377919;rs62377919;rs2445887;rs17223387
Betaine	4	2	5:78406685:C:T	rs10044894	5	78406685	9.354e-11	2	rs10044894;rs10069549
Betaine	5	2	5:78469204:G:T	rs77977678	5	78469204	3.299e-10	1	rs77977678
Betaine	6	2	5:78582833:C:T	rs11959628	5	78582833	4.144e-11	4	rs11959628;rs7732681;rs4421087;rs617219
Betaine	7	2	5:78759592:C:T	rs73122368	5	78759592	6.401e-12	3	rs73122368;rs149047010;rs138604972
Betaine	8	3	6:42904274:G:T	rs6458312	6	42904274	9.018e-20	5	rs6458312;rs6907751;rs2007950;rs6901007;rs4711731
Betaine	9	4	6:160543148:C:T	rs12208357	6	160543148	7.573e-13	3	rs12208357
Betaine	10	5	12:279586:C:T	rs10744538	12	279586	1.194e-17	13	rs10744538;rs2291918;rs2291917;rs559759;rs12302339;rs518685;rs2284329;12:268399:A:G;rs11061684;rs10848455;rs3817018;rs3817017;rs3847946
Betaine	11	5	12:289589:A:G	rs76937875	12	289589	5.707e-09	4	rs76937875;rs12302339;rs3817017;rs3847946
Betaine	12	5	12:313173:G:T	rs111309051	12	313173	5.864e-09	1	rs111309051
Betaine	13	5	12:320920:A:T	12:320920:A:T	12	320920	2.218e-41	10	12:320920:A:T;rs3847946;rs2291917;rs559759;rs12302339;rs518685;rs2284329;rs7967868;rs188609;rs2072536
Betaine	14	5	12:332362:C:T	rs2289954	12	332362	3.034e-10	1	rs2289954
Deoxycarnitine	1	1	10:61469538:C:T	rs1171614	10	61469538	6.17e-16	2	rs1171614;rs11510917
Deoxycarnitine	2	2	11:27094220:C:T	rs147289644	11	27094220	4.058e-15	1	rs147289644
Deoxycarnitine	3	3	12:337395:A:G	rs75611255	12	337395	2.454e-12	8	rs75611255;rs505574;rs2300131;rs1155942;rs10082788;rs12301816;rs10848961
Deoxycarnitine	4	3	12:339048:C:T	rs77960318	12	339048	9.596e-13	2	rs77960318;rs523169
Deoxycarnitine	5	3	12:339320:A:G	rs7132236	12	339320	1.734e-13	2	rs7132236;rs7960324
Deoxycarnitine	6	3	12:340138:G:T	rs111699036	12	340138	5.013e-09	3	rs111699036;rs111918306;rs11613626
Deoxycarnitine	7	3	12:345175:C:T	rs2080402	12	345175	9.9e-99	20	rs2080402;rs7960324;rs1003452;rs505574;rs523169;rs512147;rs527118;rs11062344;rs11613626;rs2300131;rs1155942;rs10082788;rs12301816;rs4980900;rs12231564;rs10848961;rs4980909;rs488192;rs511230
Deoxycarnitine	8	3	12:389534:A:T	rs191832946	12	389534	3.767e-09	1	rs191832946
Deoxycarnitine	9	3	12:484772:C:T	rs145879352	12	484772	1.319e-13	5	rs145879352;rs73032470;rs11062344;rs75835529
Deoxycarnitine	10	3	12:489113:C:T	rs118139499	12	489113	2.831e-12	7	rs118139499;rs11062840;12:340392:A:C;rs505574;rs523169;rs512147;rs527118
Deoxycarnitine	11	3	12:580237:A:G	rs73049834	12	580237	4.697e-14	8	rs73049834;rs215227;rs215233;rs523169;rs512147;rs527118;rs11062840;rs4980900
Choline	1	1	2:211543055:C:T	rs715	2	211543055	4.482e-10	1	rs715
Choline	2	2	5:135154703:A:G	rs75423543	5	135154703	2.651e-11	4	rs75423543;rs4976375;rs6889141;rs57847999
Choline	3	3	17:17432744:A:G	rs4646396	17	17432744	3.247e-17	4	rs4646396;rs4646346;rs3760188;rs11869492
Choline	4	3	17:17492654:A:G	rs77911758	17	17492654	3.449e-10	1	rs77911758
Carnitine	1	1	5:129492766:A:G	rs147126505	5	129492766	8.186e-12	3	rs147126505;rs530037562;rs150819854
Carnitine	2	1	5:130020680:A:G	rs74703473	5	130020680	1.059e-14	7	rs74703473;rs150819854;rs17689125;rs17515734;rs147117425;rs530037562;rs78780822
Carnitine	3	1	5:130065871:C:G	rs541709179	5	130065871	6.117e-36	5	rs541709179;rs149459958;rs78843957;rs192497898;rs145934793
Carnitine	4	1	5:130137357:C:T	rs13357247	5	130137357	2.268e-16	12	rs13357247;rs4334878;rs149459958;rs10036513;rs74666984;rs6596025;rs77762705;rs147117425;rs10054049;rs78843957;rs145934793;rs113126099
Carnitine	5	1	5:130521521:A:G	rs111877031	5	130521521	2.686e-09	6	rs111877031;rs77762705;rs186016014;rs78780822;rs150819854;rs17689125
Carnitine	6	1	5:131302662:C:T	rs17211893	5	131302662	1.652e-11	5	rs17211893;5:131932268:C:T;rs17594831;rs17515734;rs186016014
Carnitine	7	1	5:131633355:C:T	rs419291	5	131633355	1.657e-16	5	rs419291;rs274547;rs3843503;rs157577;rs10463891
Carnitine	8	1	5:131671662:C:G	rs12777	5	131671662	2.23e-33	13	rs12777;rs274547;rs75244569;rs2069822;rs74666984;rs6596025;rs147117425;rs10054049;rs2069626;rs10065631;rs115596925;rs162900;rs76008642
Carnitine	9	1	5:131704047:A:C	rs191860149	5	131704047	5.289e-22	8	rs191860149;rs151112152;5:131932268:C:T;rs17594831;rs17515734;rs147117425;rs186016014;rs17618350
Carnitine	10	1	5:131705516:A:G	rs57262206	5	131705516	1.614e-42	4	rs57262206;rs141197607;rs115596925;rs76008642
Carnitine	11	1	5:131741851:A:T	rs114134063	5	131741851	6.017e-15	7	rs114134063;rs151112152;5:131932268:C:T;rs147117425;rs186016014;rs17618350;rs274547
Carnitine	12	1	5:132022764:A:G	rs144972383	5	132022764	5.954e-28	8	rs144972383;rs182262708;rs190862697;rs141197607;rs2069626;rs115596925;rs76008642;rs2069822
Carnitine	13	1	5:132056526:A:G	rs142752151	5	132056526	5.702e-13	6	rs142752151;rs17594831;rs541082078;rs186016014;rs151112152;5:131932268:C:T
Carnitine	14	2	5:150679610:C:T	rs74823953	5	150679610	9.16e-16	3	rs74823953;rs143370068;rs72794144
Carnitine	15	3	10:61387281:C:G	rs6481472	10	61387281	3.253e-14	1	rs6481472
Carnitine	16	3	10:61390152:A:G	rs34363868	10	61390152	3.727e-17	2	rs34363868;rs11006681
Carnitine	17	3	10:61396234:A:G	rs116899466	10	61396234	2.112e-13	2	rs116899466;rs79293016
Carnitine	18	3	10:61409469:A:G	rs10826337	10	61409469	1.98e-41	8	rs10826337;rs11006681;rs1171659;rs61863104;rs715941;rs12573838;rs1171618;rs1171613
Carnitine	19	3	10:61409585:C:G	rs146037667	10	61409585	1.278e-10	2	rs146037667;rs74631345
Carnitine	20	3	10:61411692:C:T	rs2893808	10	61411692	6.137e-21	6	rs2893808;rs147171500;rs187365884;rs1171656;rs61863104;rs12573838
Carnitine	21	3	10:61420500:C:T	rs117097631	10	61420500	2.322e-28	3	rs117097631;rs11006681;rs1171656
Carnitine	22	3	10:61437088:A:C	rs533847615	10	61437088	1.161e-09	1	rs533847615
Carnitine	23	3	10:61464507:C:G	rs1171620	10	61464507	4.06e-111	7	rs1171620;rs1171618;rs11006681;rs74631345;rs1171659;rs1171656;rs715941
Carnitine	24	3	10:61465778:C:T	rs72815856	10	61465778	1.768e-10	2	rs72815856;rs12573838
Carnitine	25	3	10:61472085:A:G	rs77747345	10	61472085	2.037e-10	3	rs77747345;rs61863104;rs12573838
Carnitine	26	3	10:61475595:A:G	rs56303410	10	61475595	4.794e-38	7	rs56303410;rs1171610;rs2671613;rs7893844;rs2090125;rs4948367;rs1171618
Carnitine	27	3	10:61506677:C:T	rs1171591	10	61506677	6.948e-10	1	rs1171591
Carnitine	28	3	10:61632652:C:T	10:61632652:C:T	10	61632652	2.704e-12	2	10:61632652:C:T;rs146567668
Carnitine	29	3	10:61784928:G:T	rs7068231	10	61784928	2.883e-11	5	rs7068231;rs10994148;rs7906905;rs2671613;rs10761417
TMAO_betaine	1	1	5:78323482:C:G	rs16876336	5	78323482	1.249e-12	5	rs16876336;rs248380;rs6875201;rs9293761;rs2445887
TMAO_betaine	2	1	5:78429594:A:C	rs617219	5	78429594	4.019e-09	3	rs617219;rs2445887;rs248380
TMAO_betaine	3	2	12:318366:C:T	rs4980866	12	318366	7.193e-09	1	rs4980866
TMAO_carnitine	1	1	5:129669837:A:G	rs145934793	5	129669837	1.93e-09	3	rs145934793;rs140669838;rs184127512
TMAO_carnitine	2	1	5:130989800:A:G	rs78843957	5	130989800	2.241e-09	7	rs78843957;rs141197607;rs2069626;rs115596925;rs76008642;rs140669838;rs184127512
TMAO_carnitine	3	1	5:131467589:C:T	rs143746337	5	131467589	1.468e-16	5	rs143746337;rs115596925;rs76008642;rs184127512;rs141197607
TMAO_carnitine	4	1	5:131671662:C:G	rs12777	5	131671662	1.404e-09	5	rs12777;rs2069626;rs115596925;rs60492295;rs76008642
TMAO_carnitine	5	2	10:61403131:A:G	rs11510917	10	61403131	5.035e-13	2	rs11510917;rs1171614
TMAO_deoxycarnitine	1	1	12:345175:C:T	rs2080402	12	345175	1.293e-18	4	rs2080402;rs55876072;rs512147;rs531709

## Sheet: Supplemenatry Table 8 
Supplementary Table 8. All genetic variants in linkage disequilibrium with any of independent significant genetic variants and their functional annotation.
Metabolite	uniqID	rsID	chr	pos	non_effect_allele	effect_allele	MAF	gwasP	beta	se	r2	IndSigSNP	GenomicLocus	nearestGene	dist	func	CADD	RegulomeDB	minChrState	commonChrState	posMapFilt	eqtlMapFilt	ciMapFilt
Choline	2:211540507:A:C	rs1047891	2	211540507	C	A	0.3012	8.544e-10	-0.1144	0.0186	0.898184	rs715	1	CPS1	0	exonic	20.8	6	4	15	1	0	0
Choline	2:211543055:C:T	rs715	2	211543055	C	T	0.2913	4.482e-10	0.1167	0.0187	1	rs715	1	CPS1	0	UTR3	6.914	7	4	15	1	0	0
Choline	5:135118668:A:AG	rs143062017	5	135118668	A	AG	0.1262	NA	NA	NA	0.619875	rs75423543	2	AC011431.2	18249	intergenic	1.532	NA	13	15	0	0	0
Choline	5:135141976:A:T	rs4976452	5	135141976	T	A	0.1879	6.715e-11	-0.1334	0.0204	1	rs75423543	2	AC114296.1	1693	intergenic	2.672	6	14	15	0	0	0
Choline	5:135143029:T:TATC	rs78655031	5	135143029	TATC	T	0.3708	NA	NA	NA	0.830791	rs4976375	2	AC114296.1	2746	intergenic	11.41	NA	14	15	0	0	0
Choline	5:135143106:A:G	rs10053250	5	135143106	G	A	0.3708	1.539e-09	0.1018	0.0169	0.830791	rs4976375	2	AC114296.1	2823	intergenic	12.15	6	14	15	0	0	0
Choline	5:135143156:G:T	rs10053264	5	135143156	G	T	0.3698	1.214e-09	0.1024	0.0169	0.827905	rs4976375	2	AC114296.1	2873	intergenic	7.423	7	14	15	0	0	0
Choline	5:135143515:A:T	rs6871922	5	135143515	T	A	0.3708	1.434e-09	0.102	0.0169	0.830791	rs4976375	2	AC114296.1	3232	intergenic	7.553	6	14	15	0	0	0
Choline	5:135143566:A:G	rs73789193	5	135143566	G	A	0.2087	4.131e-10	-0.1241	0.0199	0.887278	rs75423543	2	AC114296.1	3283	intergenic	10.62	7	14	15	0	0	0
Choline	5:135144568:C:G	rs11950221	5	135144568	G	C	0.1879	7.124e-11	-0.1331	0.0204	1	rs75423543	2	RP11-119J18.1	3787	intergenic	2.658	6	9	15	0	0	0
Choline	5:135145298:A:G	rs34659503	5	135145298	G	A	0.3708	7.676e-10	-0.1037	0.0168	0.830791	rs4976375	2	RP11-119J18.1	3057	intergenic	6.072	6	9	15	0	0	0
Choline	5:135146700:A:C	rs11960212	5	135146700	C	A	0.2087	1.539e-10	-0.1273	0.0199	0.887278	rs75423543	2	RP11-119J18.1	1655	intergenic	4.812	6	5	15	0	0	0
Choline	5:135147590:A:G	rs113415111	5	135147590	G	A	0.1879	2.862e-11	-0.1361	0.0205	1	rs75423543	2	RP11-119J18.1	765	upstream	4.801	7	5	15	0	0	0
Choline	5:135147671:C:T	rs12516288	5	135147671	C	T	0.1879	2.816e-11	0.1361	0.0205	1	rs75423543	2	RP11-119J18.1	684	upstream	12.71	6	5	15	0	0	0
Choline	5:135149911:C:T	rs55798312	5	135149911	C	T	0.1879	3.468e-11	0.1353	0.0204	1	rs75423543	2	RP11-119J18.1	0	ncRNA_intronic	3.728	5	2	15	0	0	0
Choline	5:135154703:A:G	rs75423543	5	135154703	G	A	0.1879	2.651e-11	0.1362	0.0204	1	rs75423543	2	RP11-119J18.1	0	ncRNA_intronic	0.483	5	5	15	0	0	0
Choline	5:135161405:A:G	rs4976478	5	135161405	G	A	0.1928	1.776e-10	-0.1291	0.0202	0.969797	rs75423543	2	RP11-119J18.1	0	ncRNA_intronic	0.034	5	5	14	1	0	0
Choline	5:135162886:A:G	rs9986271	5	135162886	G	A	0.1938	2.148e-10	-0.1285	0.0202	0.963911	rs75423543	2	RP11-119J18.1	614	downstream	1.511	5	5	14	1	0	0
Choline	5:135164233:A:G	rs4976480	5	135164233	G	A	0.1938	2.102e-10	-0.1285	0.0202	0.963911	rs75423543	2	RP11-119J18.1	1961	intergenic	5.561	5	5	14	1	0	0
Choline	5:135165061:A:G	rs55973833	5	135165061	G	A	0.1958	2.165e-10	0.1283	0.0202	0.95229	rs75423543	2	RP11-119J18.1	2789	intergenic	4.014	5	5	14	1	0	0
Choline	5:135166162:C:T	rs59014327	5	135166162	C	T	0.2147	1.625e-09	0.1186	0.0197	0.856767	rs75423543	2	RP11-119J18.1	3890	intergenic	6.609	3a	5	14	1	0	0
Choline	5:135166210:C:T	rs61004174	5	135166210	C	T	0.2147	1.622e-09	-0.1186	0.0197	0.856767	rs75423543	2	RP11-119J18.1	3938	intergenic	4.266	4	5	14	1	0	0
Choline	5:135166291:A:G	rs59267769	5	135166291	G	A	0.2147	1.659e-09	-0.1186	0.0197	0.856767	rs75423543	2	RP11-119J18.1	4019	intergenic	3.497	3a	5	14	1	0	0
Choline	5:135166533:G:T	rs76183337	5	135166533	G	T	0.1958	2.233e-10	-0.1282	0.0202	0.95229	rs75423543	2	SLC25A48	3804	intergenic	0.735	5	5	14	1	0	0
Choline	5:135166553:G:T	rs56012354	5	135166553	G	T	0.2147	1.699e-09	0.1185	0.0197	0.856767	rs75423543	2	SLC25A48	3784	intergenic	3.917	5	5	14	1	0	0
Choline	5:135166574:A:G	rs17738526	5	135166574	G	A	0.2147	1.701e-09	0.1185	0.0197	0.856767	rs75423543	2	SLC25A48	3763	intergenic	1.543	5	5	14	1	0	0
Choline	5:135166664:C:G	rs55674104	5	135166664	G	C	0.2147	1.68e-09	0.1186	0.0197	0.856767	rs75423543	2	SLC25A48	3673	intergenic	0.066	6	5	14	1	0	0
Choline	5:135166723:C:T	rs55883620	5	135166723	C	T	0.2147	1.714e-09	0.1185	0.0197	0.856767	rs75423543	2	SLC25A48	3614	intergenic	4.082	7	5	14	1	0	0
Choline	5:135166905:A:G	rs714091	5	135166905	G	A	0.2147	1.668e-09	0.1186	0.0197	0.856767	rs75423543	2	SLC25A48	3432	intergenic	3.329	NA	5	14	1	0	0
Choline	5:135167050:C:T	rs714089	5	135167050	C	T	0.1958	2.083e-10	-0.1285	0.0202	0.95229	rs75423543	2	SLC25A48	3287	intergenic	0.34	NA	5	14	1	0	0
Choline	5:135167203:A:C	rs11950083	5	135167203	C	A	0.2147	1.686e-09	0.1185	0.0197	0.856767	rs75423543	2	SLC25A48	3134	intergenic	5.442	7	5	14	1	0	0
Choline	5:135167308:G:T	rs11956751	5	135167308	G	T	0.2147	1.668e-09	-0.1186	0.0197	0.856767	rs75423543	2	SLC25A48	3029	intergenic	1.522	5	5	14	1	0	0
Choline	5:135167358:C:T	rs11956708	5	135167358	C	T	0.1958	2.148e-10	-0.1284	0.0202	0.95229	rs75423543	2	SLC25A48	2979	intergenic	0.53	5	5	14	1	0	0
Choline	5:135167478:A:G	rs12515184	5	135167478	G	A	0.1958	2.148e-10	0.1284	0.0202	0.95229	rs75423543	2	SLC25A48	2859	intergenic	1.003	5	5	14	1	0	0
Choline	5:135167993:C:G	rs12521010	5	135167993	G	C	0.2147	1.541e-09	-0.1188	0.0197	0.856767	rs75423543	2	SLC25A48	2344	intergenic	0.241	5	5	14	1	0	0
Choline	5:135169469:A:G	rs11242301	5	135169469	G	A	0.1958	2.004e-10	-0.1286	0.0202	0.95229	rs75423543	2	SLC25A48	868	upstream	5.163	5	5	13	1	0	0
Choline	5:135169553:C:G	rs11242302	5	135169553	G	C	0.2147	1.444e-09	0.119	0.0197	0.856767	rs75423543	2	SLC25A48	784	upstream	8.32	5	5	13	1	0	0
Choline	5:135169853:A:T	rs76217270	5	135169853	T	A	0.1958	2.484e-10	-0.1279	0.0202	0.95229	rs75423543	2	SLC25A48	484	upstream	6.07	5	2	13	1	0	0
Choline	5:135169908:C:G	rs17169210	5	135169908	G	C	0.2147	1.489e-09	-0.1189	0.0197	0.856767	rs75423543	2	SLC25A48	429	upstream	5.474	4	2	13	1	0	0
Choline	5:135170111:C:T	rs12514887	5	135170111	C	T	0.2147	1.421e-09	0.1191	0.0197	0.856767	rs75423543	2	SLC25A48	226	upstream	7.139	4	1	13	1	0	0
Choline	5:135170123:C:T	rs12522445	5	135170123	C	T	0.2147	1.406e-09	-0.1191	0.0197	0.856767	rs75423543	2	SLC25A48	214	upstream	0.654	4	1	13	1	0	0
Choline	5:135170658:C:T	rs17738773	5	135170658	C	T	0.2147	1.538e-09	0.1188	0.0197	0.856767	rs75423543	2	SLC25A48	0	intronic	8.766	4	1	10	1	0	0
Choline	5:135170981:C:T	rs17738826	5	135170981	C	T	0.2147	1.492e-09	0.1189	0.0197	0.856767	rs75423543	2	SLC25A48	0	intronic	8.501	2b	1	10	1	0	0
Choline	5:135171052:G:GA	rs146148125	5	135171052	G	GA	0.1958	NA	NA	NA	0.95229	rs75423543	2	SLC25A48	0	intronic	6.043	NA	1	13	1	0	0
Choline	5:135171149:A:C	rs17687689	5	135171149	C	A	0.1918	4.974e-11	0.1337	0.0204	0.963611	rs75423543	2	SLC25A48	0	intronic	9.639	4	1	13	1	0	0
Choline	5:135171579:A:G	rs73789200	5	135171579	G	A	0.2117	4.122e-10	0.1236	0.0198	0.871296	rs75423543	2	SLC25A48	0	intronic	11.03	5	1	13	1	0	0
Choline	5:135172047:C:CT	rs534850365	5	135172047	C	CT	0.169	NA	NA	NA	0.77603	rs75423543	2	SLC25A48	0	intronic	0.094	NA	1	14	1	0	0
Choline	5:135172079:G:T	rs11738241	5	135172079	G	T	0.3837	9.093e-10	0.1029	0.0168	0.901761	rs4976375	2	SLC25A48	0	intronic	0.069	5	1	14	1	0	0
Choline	5:135172455:A:G	rs12513723	5	135172455	G	A	0.1928	4.693e-11	-0.1339	0.0203	0.969797	rs75423543	2	SLC25A48	0	intronic	0.487	7	5	14	1	0	0
Choline	5:135172750:A:AT	rs11320274	5	135172750	AT	A	0.2137	NA	NA	NA	0.853296	rs75423543	2	SLC25A48	0	intronic	1.903	NA	5	14	1	0	0
Choline	5:135172938:C:T	rs6885670	5	135172938	C	T	0.2117	4.155e-10	-0.1236	0.0198	0.871296	rs75423543	2	SLC25A48	0	intronic	0.96	5	2	14	1	0	0
Choline	5:135173188:A:C	rs6890039	5	135173188	C	A	0.2117	4.132e-10	0.1236	0.0198	0.871296	rs75423543	2	SLC25A48	0	intronic	5.162	5	5	14	1	0	0
Choline	5:135173233:C:T	rs6871218	5	135173233	C	T	0.1928	4.594e-11	0.1339	0.0203	0.969797	rs75423543	2	SLC25A48	0	intronic	4.882	5	5	14	1	0	0
Choline	5:135174238:C:T	rs6877013	5	135174238	C	T	0.2117	3.886e-10	0.1238	0.0198	0.871296	rs75423543	2	SLC25A48	0	intronic	1.281	7	5	14	1	0	0
Choline	5:135174472:C:T	rs111256891	5	135174472	C	T	0.1928	4.292e-11	0.1341	0.0203	0.969797	rs75423543	2	SLC25A48	0	intronic	3.629	6	5	14	1	0	0
Choline	5:135174488:A:T	5:135174488:A:T	5	135174488	T	A	0.1928	5.444e-11	-0.1333	0.0203	0.969797	rs75423543	2	SLC25A48	0	intronic	4.08	7	5	14	1	0	0
Choline	5:135174576:C:T	rs115161686	5	135174576	C	T	0.1928	4.274e-11	0.1341	0.0203	0.969797	rs75423543	2	SLC25A48	0	intronic	4.838	7	5	14	1	0	0
Choline	5:135174742:C:T	rs4320253	5	135174742	C	T	0.2117	3.45e-10	-0.1242	0.0198	0.871296	rs75423543	2	SLC25A48	0	intronic	2.889	7	5	14	1	0	0
Choline	5:135174748:C:T	rs4401568	5	135174748	C	T	0.2137	2.777e-10	0.1247	0.0198	0.853296	rs75423543	2	SLC25A48	0	intronic	0.63	6	5	14	1	0	0
Choline	5:135174776:A:T	rs75571193	5	135174776	T	A	0.1928	5.361e-11	-0.1334	0.0203	0.969797	rs75423543	2	SLC25A48	0	intronic	0.302	6	5	14	1	0	0
Choline	5:135175641:A:G	rs4254897	5	135175641	G	A	0.2117	3.366e-10	-0.1243	0.0198	0.871296	rs75423543	2	SLC25A48	0	intronic	1.241	7	5	14	1	0	0
Choline	5:135176130:A:C	rs56273735	5	135176130	C	A	0.1928	4.051e-11	-0.1343	0.0203	0.969797	rs75423543	2	SLC25A48	0	intronic	2.408	7	5	14	1	0	0
Choline	5:135176205:A:G	rs56166274	5	135176205	G	A	0.1928	4.033e-11	0.1343	0.0203	0.969797	rs75423543	2	SLC25A48	0	intronic	4.029	7	5	14	1	0	0
Choline	5:135176819:A:T	rs4976484	5	135176819	T	A	0.1938	5.372e-11	-0.1333	0.0203	0.963911	rs75423543	2	SLC25A48	0	intronic	3.859	5	5	14	1	0	0
Choline	5:135177125:A:G	rs6596268	5	135177125	G	A	0.2117	3.54e-10	0.124	0.0198	0.871296	rs75423543	2	SLC25A48	0	intronic	0.005	7	5	14	1	0	0
Choline	5:135177399:G:T	rs4246800	5	135177399	G	T	0.3837	NA	NA	NA	0.901761	rs4976375	2	SLC25A48	0	intronic	2.705	5	5	14	1	0	0
Choline	5:135177468:C:T	rs12153016	5	135177468	C	T	0.1928	4.91e-11	0.1336	0.0203	0.969797	rs75423543	2	SLC25A48	0	intronic	2.974	6	5	14	1	0	0
Choline	5:135178081:C:T	rs6596269	5	135178081	C	T	0.2117	3.474e-10	0.1241	0.0198	0.871296	rs75423543	2	SLC25A48	0	intronic	7.215	6	5	14	1	0	0
Choline	5:135178142:A:G	rs6596270	5	135178142	G	A	0.2117	3.468e-10	0.1241	0.0198	0.871296	rs75423543	2	SLC25A48	0	exonic	9.457	6	5	14	1	0	0
Choline	5:135178231:C:T	rs2304076	5	135178231	C	T	0.1928	4.796e-11	0.1337	0.0203	0.969797	rs75423543	2	SLC25A48	0	intronic	3.738	5	5	14	1	0	0
Choline	5:135180796:A:G	rs79755691	5	135180796	G	A	0.1928	4.447e-11	0.134	0.0203	0.969797	rs75423543	2	SLC25A48	0	intronic	3.346	6	5	15	1	0	0
Choline	5:135181443:A:G	rs4246801	5	135181443	G	A	0.3708	4.681e-10	-0.1053	0.0169	0.865743	rs4976375	2	SLC25A48	0	intronic	2.221	6	5	15	1	0	0
Choline	5:135182123:A:G	rs4976493	5	135182123	G	A	0.3708	4.297e-10	-0.1055	0.0169	0.865743	rs4976375	2	SLC25A48	0	intronic	2.187	5	5	15	1	0	0
Choline	5:135185565:A:G	rs6870487	5	135185565	G	A	0.3698	3.867e-10	-0.1059	0.0169	0.862707	rs4976375	2	SLC25A48	0	intronic	3.966	5	5	15	1	0	0
Choline	5:135185569:A:G	rs6870496	5	135185569	G	A	0.3698	3.862e-10	-0.1059	0.0169	0.862707	rs4976375	2	SLC25A48	0	intronic	1.761	5	5	15	1	0	0
Choline	5:135185855:A:G	rs4976497	5	135185855	G	A	0.3708	3.952e-10	-0.1058	0.0169	0.865743	rs4976375	2	SLC25A48	0	intronic	2.659	7	5	15	1	0	0
Choline	5:135185867:A:G	rs4976498	5	135185867	G	A	0.3907	1.093e-09	0.1022	0.0168	0.933501	rs4976375	2	SLC25A48	0	intronic	2.134	7	5	15	1	0	0
Choline	5:135185877:A:G	rs12522259	5	135185877	G	A	0.1998	7.711e-11	-0.1317	0.0202	0.91915	rs75423543	2	SLC25A48	0	intronic	0.807	6	5	15	1	0	0
Choline	5:135186075:A:G	rs2304077	5	135186075	G	A	0.3708	3.607e-10	-0.1061	0.0169	0.865743	rs4976375	2	SLC25A48	0	intronic	3.192	5	5	15	1	0	0
Choline	5:135187331:C:T	rs56382048	5	135187331	C	T	0.1998	7.324e-11	-0.1317	0.0202	0.91915	rs75423543	2	SLC25A48	0	intronic	6.504	5	2	15	1	0	0
Choline	5:135187520:C:G	rs7721974	5	135187520	G	C	0.4006	3.667e-10	0.1048	0.0167	0.969825	rs4976375	2	SLC25A48	0	intronic	0.49	5	2	15	1	0	0
Choline	5:135188044:C:T	rs12513938	5	135188044	C	T	0.1998	1.087e-10	-0.1306	0.0202	0.91915	rs75423543	2	SLC25A48	0	intronic	1.839	5	5	15	1	0	0
Choline	5:135189775:C:T	rs4976503	5	135189775	C	T	0.4085	9.439e-11	0.1081	0.0167	1	rs4976375	2	SLC25A48	0	intronic	0.619	7	5	15	1	0	0
Choline	5:135190750:C:G	rs6859088	5	135190750	G	C	0.4085	8.796e-11	-0.1083	0.0167	1	rs4976375	2	SLC25A48	0	intronic	0.117	6	4	15	1	0	0
Choline	5:135191461:A:G	rs4976375	5	135191461	G	A	0.4085	8.136e-11	0.1084	0.0167	1	rs4976375	2	SLC25A48	0	intronic	0.794	7	4	15	1	0	0
Choline	5:135193780:G:GTTGT	rs148947193	5	135193780	G	GTTGT	0.4085	NA	NA	NA	1	rs4976375	2	SLC25A48	0	intronic	3	NA	5	15	1	0	0
Choline	5:135194223:A:G	rs12523450	5	135194223	G	A	0.2008	1.046e-10	0.1314	0.0203	0.91372	rs75423543	2	SLC25A48	0	intronic	0.701	5	5	15	1	0	0
Choline	5:135195361:C:G	rs12515289	5	135195361	G	C	0.2177	1.604e-09	-0.1199	0.0199	0.824014	rs75423543	2	SLC25A48	0	intronic	4.385	5	5	15	1	0	0
Choline	5:135197998:G:T	rs11953030	5	135197998	G	T	0.1988	2.354e-10	-0.1299	0.0205	0.913021	rs75423543	2	SLC25A48	0	intronic	0.834	5	7	15	1	0	0
Choline	5:135201164:C:T	rs4976511	5	135201164	C	T	0.1988	4.025e-10	-0.1289	0.0206	0.913021	rs75423543	2	SLC25A48	0	intronic	8.116	5	5	15	1	0	0
Choline	5:135201280:C:T	rs4613701	5	135201280	C	T	0.1988	4.58e-10	-0.1284	0.0206	0.913021	rs75423543	2	SLC25A48	0	intronic	6.872	5	5	15	1	0	0
Choline	5:135201329:A:G	rs4246805	5	135201329	G	A	0.1988	4.089e-10	-0.1288	0.0206	0.913021	rs75423543	2	SLC25A48	0	intronic	4.313	7	5	15	1	0	0
Choline	5:135201771:A:G	rs4487482	5	135201771	G	A	0.2008	2.983e-10	0.13	0.0206	0.892579	rs75423543	2	SLC25A48	0	intronic	6.747	5	5	15	1	0	0
Choline	5:135201795:A:C	rs80177493	5	135201795	C	A	0.1988	4.11e-10	0.1291	0.0207	0.913021	rs75423543	2	SLC25A48	0	intronic	1.862	5	5	15	1	0	0
Choline	5:135202199:C:G	rs4976512	5	135202199	G	C	0.4105	1.539e-10	-0.1085	0.017	0.968952	rs4976375	2	SLC25A48	0	intronic	2.244	7	5	15	1	0	0
Choline	5:135203513:A:G	rs4272127	5	135203513	G	A	0.3449	1.12e-07	-0.0935	0.0176	0.718004	rs4976375	2	SLC25A48	0	intronic	1.548	4	5	15	1	0	0
Choline	5:135204350:T:TACAC	rs71819151	5	135204350	TACAC	T	0.1571	NA	NA	NA	0.679709	rs75423543	2	SLC25A48	0	intronic	0.943	NA	5	15	1	0	0
Choline	5:135205555:C:T	rs6865122	5	135205555	C	T	0.08946	2.989e-07	0.1414	0.0276	0.852567	rs6889141	2	SLC25A48	0	intronic	3.249	5	2	15	1	0	0
Choline	5:135206289:A:T	rs6889141	5	135206289	T	A	0.07654	6.147e-09	0.1695	0.0292	1	rs6889141	2	SLC25A48	0	intronic	5.676	5	5	15	1	0	0
Choline	5:135207870:C:T	rs11960025	5	135207870	T	C	0.1332	NA	NA	NA	1	rs57847999	2	SLC25A48	0	UTR3	3.547	7	5	15	1	0	0
Choline	5:135207962:C:T	rs57847999	5	135207962	C	T	0.1332	9.486e-10	0.1471	0.024	1	rs57847999	2	SLC25A48	0	UTR3	5.175	5	5	15	1	0	0
Choline	5:135208923:C:G	rs76452314	5	135208923	G	C	0.08946	5.18e-07	0.1377	0.0274	0.852567	rs6889141	2	SLC25A48	0	intronic	4.509	5	5	15	1	0	0
Choline	5:135209181:G:T	rs79064508	5	135209181	G	T	0.07654	1.123e-08	-0.1658	0.029	1	rs6889141	2	SLC25A48	0	intronic	6.709	5	5	15	1	0	0
Choline	5:135209556:A:G	rs78883056	5	135209556	G	A	0.07654	1.239e-08	-0.1652	0.029	1	rs6889141	2	SLC25A48	0	intronic	2.803	5	5	15	1	0	0
Choline	5:135211437:A:C	rs76826387	5	135211437	C	A	0.05169	2.03e-06	-0.1679	0.0353	0.67555	rs6889141	2	SLC25A48	0	UTR3	3.517	5	5	14	1	0	0
Choline	5:135211466:C:T	rs7717673	5	135211466	C	T	0.09145	8.923e-07	-0.1342	0.0273	0.833073	rs6889141	2	SLC25A48	0	UTR3	0.961	5	5	14	1	0	0
Choline	5:135211601:A:G	rs7717839	5	135211601	G	A	0.1342	1.369e-09	0.1447	0.0239	0.991458	rs57847999	2	SLC25A48	0	UTR3	0.034	5	5	14	1	0	0
Choline	5:135211687:G:T	rs7718387	5	135211687	G	T	0.09145	8.613e-07	-0.1343	0.0273	0.833073	rs6889141	2	SLC25A48	0	UTR3	2.841	7	5	14	1	0	0
Choline	5:135212281:A:G	rs154649	5	135212281	G	A	0.09145	9.119e-07	0.1341	0.0273	0.833073	rs6889141	2	SLC25A48	0	intronic	4.365	NA	5	14	1	0	0
Choline	5:135212750:C:T	rs25900	5	135212750	C	T	0.08946	6.797e-07	-0.1358	0.0273	0.852567	rs6889141	2	SLC25A48	0	intronic	3.545	NA	5	14	1	0	0
Choline	5:135213151:A:T	5:135213151:A:T	5	135213151	T	A	0.07654	1.567e-08	0.164	0.029	1	rs6889141	2	SLC25A48	0	intronic	4.126	5	5	14	1	0	0
Choline	5:135213205:G:T	rs25898	5	135213205	G	T	0.09145	8.699e-07	-0.1346	0.0274	0.833073	rs6889141	2	SLC25A48	0	intronic	0.33	NA	5	14	1	0	0
Choline	5:135214267:C:T	rs31566	5	135214267	C	T	0.09145	9.072e-07	0.1346	0.0274	0.833073	rs6889141	2	SLC25A48	0	intronic	0.311	NA	5	14	1	0	0
Choline	5:135214426:A:T	rs25897	5	135214426	T	A	0.09145	9.209e-07	0.1346	0.0274	0.833073	rs6889141	2	SLC25A48	0	intronic	4.76	5	5	14	1	0	0
Choline	5:135215298:A:T	rs55692048	5	135215298	A	T	0.1412	NA	NA	NA	0.641252	rs57847999	2	SLC25A48	0	intronic	0.324	7	5	14	1	0	0
Choline	5:135216536:C:T	rs27426	5	135216536	C	T	0.07654	2.59e-08	-0.1626	0.0292	1	rs6889141	2	SLC25A48	0	intronic	3.249	NA	5	14	1	0	0
Choline	5:135216794:C:G	rs27427	5	135216794	G	C	0.09046	1.361e-06	-0.1338	0.0277	0.842725	rs6889141	2	SLC25A48	0	intronic	0.832	5	2	14	1	0	0
Choline	5:135216860:C:T	rs417168	5	135216860	C	T	0.1769	2.474e-08	0.1236	0.0222	0.699631	rs57847999	2	SLC25A48	0	intronic	3.671	NA	5	14	1	0	0
Choline	5:135216861:A:G	rs442281	5	135216861	G	A	0.1769	2.391e-08	-0.1238	0.0222	0.699631	rs57847999	2	SLC25A48	0	intronic	4.1	NA	5	14	1	0	0
Choline	17:17418594:A:G	rs4646405	17	17418594	G	A	0.4066	8.545e-11	0.1091	0.0168	0.624736	rs4646396	3	PEMT	0	intronic	2.444	NA	2	15	1	0	0
Choline	17:17419338:C:G	rs2168345	17	17419338	G	C	0.4155	2.019e-10	-0.1059	0.0166	0.649493	rs4646396	3	PEMT	0	intronic	1.923	5	1	7	1	0	0
Choline	17:17420151:C:T	rs4244592	17	17420151	C	T	0.4145	1.676e-10	0.1062	0.0166	0.646048	rs4646396	3	PEMT	0	intronic	4.493	NA	1	5	1	0	0
Choline	17:17420218:G:T	rs4244593	17	17420218	G	T	0.4145	1.662e-10	0.1062	0.0166	0.646048	rs4646396	3	PEMT	0	intronic	0.501	NA	1	5	1	0	0
Choline	17:17421187:C:G	rs4646402	17	17421187	G	C	0.4155	9.627e-11	-0.1076	0.0166	0.655987	rs4646346	3	PEMT	0	intronic	0.999	5	1	5	1	0	0
Choline	17:17422768:G:T	rs748196	17	17422768	G	T	0.4732	NA	NA	NA	0.80169	rs4646396	3	PEMT	0	intronic	9.099	NA	1	5	1	0	0
Choline	17:17424499:C:G	rs9908984	17	17424499	G	C	0.4553	NA	NA	NA	0.669326	rs3760188	3	PEMT	0	intronic	1.28	6	4	5	1	0	0
Choline	17:17425002:C:T	rs12935886	17	17425002	C	T	0.4095	3.886e-11	0.11	0.0166	0.641731	rs4646346	3	PEMT	0	intronic	4.648	7	4	5	1	0	0
Choline	17:17425631:C:T	rs897453	17	17425631	C	T	0.4513	NA	NA	NA	0.650568	rs3760188	3	PEMT	0	exonic	0.237	5	4	15	1	0	0
Choline	17:17426009:C:T	rs746899	17	17426009	C	T	0.4095	3.041e-11	0.1107	0.0167	0.641731	rs4646346	3	PEMT	0	intronic	4.227	4	4	15	1	0	0
Choline	17:17426127:A:T	rs746900	17	17426127	A	T	0.4811	NA	NA	NA	0.790022	rs4646396	3	PEMT	0	intronic	0.013	4	4	15	1	0	0
Choline	17:17428278:C:T	rs11869142	17	17428278	C	T	0.4513	4.715e-12	-0.1153	0.0167	0.682925	rs3760188	3	PEMT	0	intronic	1.13	7	5	15	1	0	0
Choline	17:17429927:A:G	rs4244594	17	17429927	G	A	0.4085	7.469e-12	-0.1145	0.0167	0.716585	rs4646346	3	PEMT	0	intronic	0.029	NA	2	15	1	0	0
Choline	17:17430649:C:T	rs4924922	17	17430649	C	T	0.3976	1.501e-11	0.1129	0.0167	0.676769	rs4646346	3	PEMT	0	intronic	0.142	7	2	15	1	0	0
Choline	17:17432098:C:T	rs4646397	17	17432098	C	T	0.3748	1.681e-12	0.1189	0.0168	0.764423	rs4646346	3	PEMT	0	intronic	1.507	NA	5	15	1	0	0
Choline	17:17432744:A:G	rs4646396	17	17432744	G	A	0.4563	3.247e-17	-0.1407	0.0167	1	rs4646396	3	PEMT	0	intronic	0.181	NA	5	15	1	0	0
Choline	17:17433777:C:T	rs12945144	17	17433777	T	C	0.4632	NA	NA	NA	0.965343	rs4646396	3	PEMT	0	intronic	8.963	7	5	15	1	0	0
Choline	17:17434218:A:G	rs35656361	17	17434218	G	A	0.4632	2.893e-13	-0.1217	0.0167	0.776097	rs3760188	3	PEMT	0	intronic	2.571	6	5	15	1	0	0
Choline	17:17435071:C:T	rs11078388	17	17435071	C	T	0.4632	6.681e-13	-0.1199	0.0167	0.776097	rs3760188	3	PEMT	0	intronic	11.78	6	5	15	1	0	0
Choline	17:17437048:C:CT	rs35298651	17	17437048	C	CT	0.3946	NA	NA	NA	0.777209	rs4646346	3	PEMT	0	intronic	1.316	NA	5	15	1	0	0
Choline	17:17438031:C:T	rs9892560	17	17438031	C	T	0.3857	2.419e-12	-0.1178	0.0168	0.800001	rs4646346	3	PEMT	0	intronic	2.454	6	5	15	1	0	0
Choline	17:17438085:C:T	rs9894321	17	17438085	C	T	0.3857	2.382e-12	0.1179	0.0168	0.800001	rs4646346	3	PEMT	0	intronic	4.109	7	5	15	1	0	0
Choline	17:17438318:A:G	rs12941371	17	17438318	A	G	0.4632	NA	NA	NA	0.965281	rs4646396	3	PEMT	0	intronic	1.744	7	5	15	1	0	0
Choline	17:17439458:C:T	rs750546	17	17439458	C	T	0.4672	4.006e-17	-0.1402	0.0167	0.950304	rs4646396	3	PEMT	0	intronic	0.373	2b	2	15	1	0	0
Choline	17:17439793:C:T	rs936108	17	17439793	T	C	0.4652	NA	NA	NA	0.9656	rs4646396	3	PEMT	0	intronic	0.209	NA	2	15	1	0	0
Choline	17:17440516:A:G	rs4646395	17	17440516	A	G	0.4632	NA	NA	NA	0.957536	rs4646396	3	PEMT	0	intronic	0.41	NA	5	15	1	0	0
Choline	17:17440595:A:C	rs4646394	17	17440595	C	A	0.4602	NA	NA	NA	0.945759	rs4646396	3	PEMT	0	intronic	3.17	NA	5	15	1	0	0
Choline	17:17441359:A:C	rs4646392	17	17441359	A	C	0.4632	NA	NA	NA	0.957536	rs4646396	3	PEMT	0	intronic	1.128	NA	5	15	1	0	0
Choline	17:17441369:C:G	rs4646391	17	17441369	G	C	0.4632	NA	NA	NA	0.957536	rs4646396	3	PEMT	0	intronic	2.564	4	5	15	1	0	0
Choline	17:17443090:A:G	rs4646390	17	17443090	G	A	0.3817	4.126e-12	0.1167	0.0168	0.801065	rs4646346	3	PEMT	0	intronic	3.646	NA	5	15	1	0	0
Choline	17:17444349:A:C	rs4646389	17	17444349	A	C	0.4622	NA	NA	NA	0.945932	rs4646396	3	PEMT	0	intronic	1.432	NA	5	15	1	0	0
Choline	17:17444369:A:G	rs4646388	17	17444369	A	G	0.4642	NA	NA	NA	0.953848	rs4646396	3	PEMT	0	intronic	0.781	NA	5	15	1	0	0
Choline	17:17444584:G:T	rs4646387	17	17444584	T	G	0.4622	NA	NA	NA	0.945932	rs4646396	3	PEMT	0	intronic	4.287	NA	5	15	1	0	0
Choline	17:17444874:A:G	rs11651620	17	17444874	A	G	0.4632	NA	NA	NA	0.949822	rs4646396	3	PEMT	0	intronic	1.393	5	5	15	1	0	0
Choline	17:17445537:C:T	rs75459764	17	17445537	C	T	0.4722	NA	NA	NA	0.89843	rs4646396	3	PEMT	0	intronic	0.05	6	5	15	1	0	0
Choline	17:17445538:A:G	rs77148834	17	17445538	G	A	0.4622	NA	NA	NA	0.945932	rs4646396	3	PEMT	0	intronic	3.795	6	5	15	1	0	0
Choline	17:17445541:C:T	rs76279970	17	17445541	T	C	0.4722	NA	NA	NA	0.89843	rs4646396	3	PEMT	0	intronic	3.503	6	5	15	1	0	0
Choline	17:17445546:C:T	rs80097125	17	17445546	T	C	0.4722	NA	NA	NA	0.89843	rs4646396	3	PEMT	0	intronic	4.024	7	5	15	1	0	0
Choline	17:17445547:A:G	rs12940673	17	17445547	G	A	0.4722	NA	NA	NA	0.89843	rs4646396	3	PEMT	0	intronic	4.938	7	5	15	1	0	0
Choline	17:17445551:T:TC	rs11348592	17	17445551	T	TC	0.4722	NA	NA	NA	0.89843	rs4646396	3	PEMT	0	intronic	0.472	NA	5	15	1	0	0
Choline	17:17445559:A:T	rs6502602	17	17445559	T	A	0.4722	NA	NA	NA	0.89843	rs4646396	3	PEMT	0	intronic	0.789	7	5	15	1	0	0
Choline	17:17445680:G:T	rs6502603	17	17445680	T	G	0.4622	NA	NA	NA	0.945932	rs4646396	3	PEMT	0	intronic	5.23	5	4	15	1	0	0
Choline	17:17446103:C:T	rs747770	17	17446103	C	T	0.3807	5.68e-12	0.116	0.0168	0.790392	rs4646346	3	PEMT	0	intronic	3.205	5	4	15	1	0	0
Choline	17:17447138:A:G	rs9894588	17	17447138	G	A	0.3847	8.173e-12	-0.1151	0.0168	0.79751	rs4646346	3	PEMT	0	intronic	0.198	5	5	15	1	0	0
Choline	17:17447859:G:T	rs8080165	17	17447859	G	T	0.3857	5.136e-12	-0.1163	0.0168	0.800001	rs4646346	3	PEMT	0	intronic	0.469	7	5	15	1	0	0
Choline	17:17448594:C:T	rs3744117	17	17448594	C	T	0.06064	6.265e-05	-0.1627	0.0407	0.606672	rs77911758	3	PEMT	0	intronic	0.053	NA	4	15	1	0	0
Choline	17:17448691:A:G	rs4646385	17	17448691	G	A	0.4543	NA	NA	NA	0.91535	rs4646396	3	PEMT	0	intronic	6.03	NA	4	15	1	0	0
Choline	17:17452512:A:G	rs9893179	17	17452512	A	G	0.4642	NA	NA	NA	0.946041	rs4646396	3	PEMT	0	intronic	1.156	6	5	15	1	0	0
Choline	17:17452631:A:G	rs143293117	17	17452631	G	A	0.07058	3.805e-08	-0.1934	0.0352	0.670837	rs77911758	3	PEMT	0	intronic	8.011	6	5	15	1	0	0
Choline	17:17453067:C:T	rs11656215	17	17453067	T	C	0.4771	NA	NA	NA	0.876499	rs4646396	3	PEMT	0	intronic	0.285	4	5	15	1	0	0
Choline	17:17454883:C:T	rs4646383	17	17454883	C	T	0.07256	1.563e-08	-0.1983	0.0351	0.715715	rs77911758	3	PEMT	0	intronic	0.172	NA	2	15	1	0	0
Choline	17:17455469:C:T	rs57417963	17	17455469	C	T	0.07256	1.539e-08	0.1984	0.0351	0.715715	rs77911758	3	PEMT	0	intronic	7.713	7	5	15	1	0	0
Choline	17:17455778:A:T	rs58810148	17	17455778	T	A	0.07256	1.529e-08	0.1984	0.0351	0.715715	rs77911758	3	PEMT	0	intronic	0.06	5	5	15	1	0	0
Choline	17:17455871:G:T	rs58956930	17	17455871	G	T	0.07256	1.528e-08	0.1984	0.0351	0.715715	rs77911758	3	PEMT	0	intronic	1.719	5	2	15	1	0	0
Choline	17:17456290:C:T	rs4646381	17	17456290	C	T	0.07256	1.519e-08	-0.1985	0.0351	0.715715	rs77911758	3	PEMT	0	intronic	3.839	NA	2	15	1	0	0
Choline	17:17456604:A:G	rs4646380	17	17456604	G	A	0.07356	1.524e-08	-0.1985	0.0351	0.70431	rs77911758	3	PEMT	0	intronic	0.036	NA	2	15	1	0	0
Choline	17:17456643:A:G	rs4646379	17	17456643	G	A	0.07256	1.533e-08	-0.1986	0.0351	0.715715	rs77911758	3	PEMT	0	intronic	0.032	NA	2	15	1	0	0
Choline	17:17459035:C:G	rs4244596	17	17459035	G	C	0.3936	1.084e-12	0.1181	0.0166	0.963277	rs4646346	3	PEMT	0	intronic	1.327	4	2	15	1	0	0
Choline	17:17459654:A:G	rs7221487	17	17459654	G	A	0.3936	1.045e-12	-0.1181	0.0166	0.963277	rs4646346	3	PEMT	0	intronic	1.594	3a	4	15	1	0	0
Choline	17:17459692:C:CT	rs11301881	17	17459692	C	CT	0.3946	NA	NA	NA	0.925738	rs4646346	3	PEMT	0	intronic	1.514	NA	4	15	1	0	0
Choline	17:17460180:C:T	rs4646372	17	17460180	C	T	0.3917	1.224e-12	0.1177	0.0166	0.955304	rs4646346	3	PEMT	0	intronic	3.792	NA	4	15	1	0	0
Choline	17:17460674:A:G	rs4646371	17	17460674	G	A	0.4573	2.182e-09	-0.0994	0.0166	0.988782	rs3760188	3	PEMT	0	intronic	6.502	NA	4	15	1	0	0
Choline	17:17460792:C:T	rs4646370	17	17460792	C	T	0.3917	1.228e-12	-0.1177	0.0166	0.955304	rs4646346	3	PEMT	0	intronic	0.76	NA	4	15	1	0	0
Choline	17:17461186:G:T	rs60343188	17	17461186	G	T	0.07256	1.41e-08	-0.1988	0.0351	0.715715	rs77911758	3	PEMT	0	intronic	5.489	5	4	15	1	0	0
Choline	17:17461822:C:CA	rs11292697	17	17461822	C	CA	0.4145	NA	NA	NA	0.87469	rs4646346	3	PEMT	0	intronic	1.273	NA	2	15	1	0	0
Choline	17:17462014:C:CAAAA	rs59107938	17	17462014	CAAAA	C	0.4732	NA	NA	NA	0.873557	rs3760188	3	PEMT	0	intronic	0.395	NA	5	15	1	0	0
Choline	17:17462148:G:T	rs74997466	17	17462148	G	T	0.07256	1.397e-08	-0.1989	0.0351	0.715715	rs77911758	3	PEMT	0	intronic	3.382	5	5	15	1	0	0
Choline	17:17462620:A:G	rs11654842	17	17462620	G	A	0.3946	9.407e-13	-0.1182	0.0166	0.967224	rs4646346	3	PEMT	0	intronic	0.264	5	5	15	1	0	0
Choline	17:17463335:A:G	rs4646369	17	17463335	G	A	0.3996	1.097e-12	0.1177	0.0165	0.98757	rs4646346	3	PEMT	0	intronic	2.138	NA	5	15	1	0	0
Choline	17:17463480:C:G	rs56656484	17	17463480	G	C	0.07256	1.375e-08	-0.1989	0.035	0.715715	rs77911758	3	PEMT	0	intronic	0.166	4	5	15	1	0	0
Choline	17:17463799:C:G	rs8082417	17	17463799	G	C	0.3926	1.293e-12	0.1174	0.0165	0.959204	rs4646346	3	PEMT	0	intronic	3.241	5	5	15	1	0	0
Choline	17:17463884:A:G	rs58146226	17	17463884	G	A	0.07256	1.37e-08	-0.199	0.035	0.715715	rs77911758	3	PEMT	0	intronic	0.048	5	5	15	1	0	0
Choline	17:17464828:A:G	rs1531100	17	17464828	A	G	0.4692	NA	NA	NA	0.80966	rs4646396	3	PEMT	0	intronic	6.589	NA	4	15	1	0	0
Choline	17:17465458:A:G	rs4646368	17	17465458	A	G	0.4692	NA	NA	NA	0.809047	rs4646396	3	PEMT	0	intronic	4.84	NA	2	15	1	0	0
Choline	17:17465998:C:T	rs8079427	17	17465998	C	T	0.3917	1.406e-12	0.1171	0.0165	0.955304	rs4646346	3	PEMT	0	intronic	0.158	6	4	5	1	0	0
Choline	17:17466414:C:T	rs4646367	17	17466414	C	T	0.07256	1.329e-08	0.1991	0.035	0.715715	rs77911758	3	PEMT	0	intronic	8.483	NA	2	5	1	0	0
Choline	17:17466991:A:G	rs897451	17	17466991	G	A	0.3907	1.6e-12	0.1168	0.0165	0.959584	rs4646346	3	PEMT	0	intronic	4.665	NA	5	5	1	0	0
Choline	17:17467357:C:CT	rs5819618	17	17467357	CT	C	0.4573	NA	NA	NA	0.988782	rs3760188	3	PEMT	0	intronic	1.553	NA	5	5	1	0	0
Choline	17:17467501:A:G	rs744925	17	17467501	A	G	0.4702	NA	NA	NA	0.813152	rs4646396	3	PEMT	0	intronic	2.478	NA	5	5	1	0	0
Choline	17:17467687:G:GC	rs34201475	17	17467687	GC	G	0.4692	NA	NA	NA	0.80966	rs4646396	3	PEMT	0	intronic	10.53	NA	5	5	1	0	0
Choline	17:17467783:C:T	rs4646365	17	17467783	T	C	0.4692	NA	NA	NA	0.80966	rs4646396	3	PEMT	0	intronic	10.89	NA	5	5	1	0	0
Choline	17:17470609:C:T	rs4646359	17	17470609	T	C	0.4692	NA	NA	NA	0.80966	rs4646396	3	PEMT	0	intronic	1.653	NA	2	7	1	0	0
Choline	17:17470708:A:G	rs4646358	17	17470708	G	A	0.4692	NA	NA	NA	0.80966	rs4646396	3	PEMT	0	intronic	0.481	NA	2	7	1	0	0
Choline	17:17470719:C:T	rs4646357	17	17470719	C	T	0.3917	1.238e-12	0.1172	0.0165	0.955304	rs4646346	3	PEMT	0	intronic	0.759	NA	2	7	1	0	0
Choline	17:17471175:A:G	rs4646356	17	17471175	A	G	0.4702	NA	NA	NA	0.813152	rs4646396	3	PEMT	0	intronic	2.271	NA	1	7	1	0	0
Choline	17:17471373:A:C	rs4646354	17	17471373	A	C	0.3917	NA	NA	NA	0.955304	rs4646346	3	PEMT	0	intronic	1.135	NA	2	7	1	0	0
Choline	17:17472613:C:T	rs4244598	17	17472613	C	T	0.3907	1.425e-12	0.1169	0.0165	0.959584	rs4646346	3	PEMT	0	intronic	1.436	NA	2	5	1	0	0
Choline	17:17473014:C:T	rs75035298	17	17473014	C	T	0.07256	1.348e-08	-0.2006	0.0353	0.693101	rs77911758	3	PEMT	0	intronic	0.708	5	2	5	1	0	0
Choline	17:17473853:C:T	rs4646352	17	17473853	T	C	0.4692	NA	NA	NA	0.80966	rs4646396	3	PEMT	0	intronic	2.124	NA	2	5	1	0	0
Choline	17:17474143:C:T	rs4646351	17	17474143	C	T	0.3907	1.398e-12	-0.1169	0.0165	0.959584	rs4646346	3	PEMT	0	intronic	2.097	NA	2	5	1	0	0
Choline	17:17474154:A:G	rs4646350	17	17474154	G	A	0.3887	1.497e-12	0.1168	0.0165	0.951909	rs4646346	3	PEMT	0	intronic	7.612	NA	2	5	1	0	0
Choline	17:17474204:C:G	rs4646349	17	17474204	G	C	0.3986	1.139e-12	0.1173	0.0165	0.991748	rs4646346	3	PEMT	0	intronic	4.906	5	2	5	1	0	0
Choline	17:17474307:A:G	rs4646348	17	17474307	G	A	0.07356	1.26e-08	-0.1993	0.035	0.70431	rs77911758	3	PEMT	0	intronic	3.158	NA	2	5	1	0	0
Choline	17:17475025:G:GT	rs35067579	17	17475025	G	GT	0.5	NA	NA	NA	0.642487	rs4646346	3	PEMT	0	intronic	0.109	NA	2	5	1	0	0
Choline	17:17475350:G:T	rs897450	17	17475350	G	T	0.4702	NA	NA	NA	0.806015	rs4646396	3	PEMT	0	intronic	2.485	NA	4	5	1	0	0
Choline	17:17475468:A:G	rs729975	17	17475468	G	A	0.3996	1.068e-12	0.1175	0.0165	0.995855	rs4646346	3	PEMT	0	intronic	0.201	NA	4	5	1	0	0
Choline	17:17475567:C:T	rs729974	17	17475567	C	T	0.3917	1.43e-12	0.1169	0.0165	0.963475	rs4646346	3	PEMT	0	intronic	5.076	NA	4	5	1	0	0
Choline	17:17476021:A:G	rs7209113	17	17476021	G	A	0.3917	1.373e-12	-0.117	0.0165	0.963475	rs4646346	3	PEMT	0	intronic	2.926	5	1	5	1	0	0
Choline	17:17476380:A:G	rs12936632	17	17476380	G	A	0.4563	1.416e-09	-0.1002	0.0166	0.985054	rs3760188	3	PEMT	0	intronic	3.918	6	4	5	1	0	0
Choline	17:17476914:C:T	rs12939945	17	17476914	C	T	0.4692	NA	NA	NA	0.802551	rs4646396	3	PEMT	0	intronic	4.308	7	2	5	1	0	0
Choline	17:17477384:C:T	rs12948060	17	17477384	C	T	0.3917	1.281e-12	0.1172	0.0165	0.963475	rs4646346	3	PEMT	0	intronic	6.965	5	2	5	1	0	0
Choline	17:17477579:A:AC	rs139970591	17	17477579	AC	A	0.4702	NA	NA	NA	0.799572	rs4646396	3	PEMT	0	intronic	0.519	NA	1	5	1	0	0
Choline	17:17477847:C:T	rs11871667	17	17477847	T	C	0.4692	NA	NA	NA	0.802551	rs4646396	3	PEMT	0	intronic	2.942	7	2	5	1	0	0
Choline	17:17478195:C:G	rs70959694	17	17478195	G	C	0.07356	1.23e-08	-0.1993	0.035	0.70431	rs77911758	3	PEMT	0	intronic	1.18	5	2	5	1	0	0
Choline	17:17478352:C:T	rs11078389	17	17478352	C	T	0.3976	9.262e-13	0.1181	0.0165	0.987614	rs4646346	3	PEMT	0	intronic	6.536	5	2	5	1	0	0
Choline	17:17478390:C:T	rs11867345	17	17478390	T	C	0.4692	NA	NA	NA	0.802551	rs4646396	3	PEMT	0	intronic	5.375	5	2	5	1	0	0
Choline	17:17478775:A:C	rs35104205	17	17478775	C	A	0.4563	8.417e-10	-0.1016	0.0166	0.985054	rs3760188	3	PEMT	0	intronic	4.521	5	2	4	1	0	0
Choline	17:17478878:G:T	rs4646347	17	17478878	G	T	0.3917	1.227e-12	0.1174	0.0165	0.963475	rs4646346	3	PEMT	0	intronic	2.654	NA	2	4	1	0	0
Choline	17:17478917:C:T	rs4646346	17	17478917	C	T	0.4006	7.471e-13	-0.1184	0.0165	1	rs4646346	3	PEMT	0	intronic	6.434	NA	2	4	1	0	0
Choline	17:17480195:A:G	rs2124344	17	17480195	G	A	0.3917	1.112e-12	0.1177	0.0165	0.955304	rs4646346	3	PEMT	0	intronic	2.331	NA	2	4	1	0	0
Choline	17:17482727:C:T	rs58356850	17	17482727	C	T	0.07058	5.445e-09	-0.2042	0.035	0.739417	rs77911758	3	PEMT	0	intronic	1.706	7	4	5	1	0	0
Choline	17:17485584:A:G	rs2278952	17	17485584	G	A	0.06958	7.65e-09	-0.2034	0.0352	0.728186	rs77911758	3	PEMT	0	UTR5	0.205	NA	1	5	1	0	0
Choline	17:17486519:C:G	rs12325817	17	17486519	G	C	0.4612	7.499e-09	0.0957	0.0166	0.996248	rs3760188	3	PEMT	0	intronic	1.436	7	4	5	1	0	0
Choline	17:17487440:C:T	rs3760188	17	17487440	C	T	0.4602	5.008e-09	-0.0967	0.0165	1	rs3760188	3	PEMT	0	intronic	0.982	NA	4	5	1	0	0
Choline	17:17487576:C:T	rs3760187	17	17487576	C	T	0.07058	7.318e-09	-0.202	0.0349	0.739417	rs77911758	3	PEMT	0	intronic	6.186	NA	4	5	1	0	0
Choline	17:17492002:A:G	rs4924999	17	17492002	G	A	0.4612	7.599e-09	0.0956	0.0165	0.981361	rs3760188	3	PEMT	0	intronic	3.374	7	4	5	1	0	0
Choline	17:17492060:A:G	rs4646344	17	17492060	G	A	0.4602	6.217e-09	0.0961	0.0165	0.985023	rs3760188	3	PEMT	0	intronic	5.921	NA	4	5	1	0	0
Choline	17:17492077:G:T	rs4646343	17	17492077	G	T	0.4592	6.165e-09	-0.0962	0.0165	0.988731	rs3760188	3	PEMT	0	intronic	2.796	NA	4	5	1	0	0
Choline	17:17492654:A:G	rs77911758	17	17492654	G	A	0.09046	3.449e-10	-0.1938	0.0309	1	rs77911758	3	PEMT	0	intronic	5.043	7	4	5	1	0	0
Choline	17:17493086:C:T	rs4244599	17	17493086	C	T	0.4791	0.0005619	0.0566	0.0164	0.628442	rs4646346	3	PEMT	0	intronic	2.016	NA	2	5	1	0	0
Choline	17:17493272:A:G	rs4646342	17	17493272	G	A	0.4513	1.202e-06	-0.081	0.0167	0.836557	rs3760188	3	PEMT	0	intronic	0.621	NA	2	5	1	0	0
Choline	17:17493810:A:G	rs4646341	17	17493810	G	A	0.3956	9.268e-12	0.1129	0.0166	0.839132	rs4646346	3	PEMT	0	intronic	6.1	NA	1	2	1	0	0
Choline	17:17494015:C:T	rs4646340	17	17494015	C	T	0.3926	6.896e-12	-0.1142	0.0167	0.81238	rs4646346	3	PEMT	0	intronic	2.795	NA	1	2	1	0	0
Choline	17:17494545:G:GACA	rs4646338	17	17494545	GACA	G	0.4592	NA	NA	NA	0.907034	rs3760188	3	PEMT	0	intronic	3.345	NA	1	1	1	0	0
Choline	17:17499544:C:T	rs12937108	17	17499544	C	T	0.3837	2.442e-05	-0.0714	0.0169	0.667243	rs3760188	3	RP11-524F11.2	0	ncRNA_intronic	3.261	7	5	15	1	0	0
Choline	17:17502222:G:T	rs12452584	17	17502222	G	T	0.4642	3.93e-08	0.0914	0.0166	0.866428	rs3760188	3	RP11-524F11.2	0	ncRNA_intronic	1.912	6	5	15	1	0	0
Choline	17:17502453:C:T	rs12951181	17	17502453	C	T	0.3837	3.011e-05	0.0706	0.0169	0.667243	rs3760188	3	RP11-524F11.2	0	ncRNA_intronic	14.71	5	5	15	1	0	0
Choline	17:17503206:A:G	rs12941217	17	17503206	G	A	0.3837	3.269e-05	-0.0702	0.0169	0.667243	rs3760188	3	RP11-524F11.2	0	ncRNA_intronic	1.785	5	5	15	1	0	0
Choline	17:17503729:C:T	rs12603596	17	17503729	C	T	0.08549	1.031e-06	0.1606	0.0329	0.604512	rs77911758	3	RP11-524F11.2	0	ncRNA_intronic	2.389	6	5	15	1	0	0
Choline	17:17504609:C:T	rs11867208	17	17504609	C	T	0.3847	1.056e-10	0.1078	0.0167	0.766312	rs4646346	3	RP11-524F11.2	0	ncRNA_intronic	1.395	4	5	15	1	0	0
Choline	17:17504856:A:G	rs11869600	17	17504856	G	A	0.3857	2.905e-05	-0.0706	0.0169	0.65931	rs3760188	3	RP11-524F11.2	0	ncRNA_intronic	0.304	5	5	15	1	0	0
Choline	17:17505452:A:G	rs9895955	17	17505452	G	A	0.3837	7.182e-11	-0.1088	0.0167	0.763128	rs4646346	3	RP11-524F11.2	0	ncRNA_intronic	2.429	6	5	15	0	0	0
Choline	17:17506313:A:G	rs6502609	17	17506313	G	A	0.3847	9.808e-11	0.1081	0.0167	0.766312	rs4646346	3	RP11-524F11.2	0	ncRNA_intronic	0.04	5	5	15	0	0	0
Choline	17:17507308:C:T	rs7215833	17	17507308	C	T	0.3827	6.629e-11	0.109	0.0167	0.759972	rs4646346	3	RP11-524F11.2	0	ncRNA_intronic	0.165	5	5	15	0	0	0
Choline	17:17507905:A:G	rs35851484	17	17507905	G	A	0.3867	3.255e-05	0.0702	0.0169	0.661303	rs3760188	3	RP11-524F11.2	0	ncRNA_intronic	3.566	5	5	15	0	0	0
Choline	17:17508878:C:G	rs12939598	17	17508878	G	C	0.3857	4.092e-05	0.0694	0.0169	0.65931	rs3760188	3	RP11-524F11.2	0	ncRNA_intronic	5.209	3a	2	15	0	0	0
Choline	17:17509010:A:C	rs12946845	17	17509010	C	A	0.3857	3.333e-05	0.0701	0.0169	0.65931	rs3760188	3	RP11-524F11.2	0	ncRNA_intronic	5.252	3a	2	15	0	0	0
Choline	17:17509063:A:T	rs12949336	17	17509063	T	A	0.3867	3.484e-05	-0.07	0.0169	0.661303	rs3760188	3	RP11-524F11.2	0	ncRNA_intronic	1.768	4	2	15	0	0	0
Choline	17:17509687:C:T	rs11078390	17	17509687	C	T	0.3837	7.727e-11	0.1087	0.0167	0.763128	rs4646346	3	RP11-524F11.2	0	ncRNA_intronic	0.351	5	2	15	0	0	0
Choline	17:17509721:A:C	rs12949039	17	17509721	C	A	0.3857	3.311e-05	0.0702	0.0169	0.65931	rs3760188	3	RP11-524F11.2	0	ncRNA_intronic	4.826	5	2	15	0	0	0
Choline	17:17511203:C:T	rs12950093	17	17511203	C	T	0.3857	3.442e-05	-0.0701	0.0169	0.65931	rs3760188	3	RP11-524F11.2	0	ncRNA_intronic	5.746	7	5	15	0	0	0
Choline	17:17511387:A:G	rs1809206	17	17511387	G	A	0.3847	1.12e-10	0.1078	0.0167	0.766312	rs4646346	3	RP11-524F11.2	0	ncRNA_intronic	0.023	NA	5	15	0	0	0
Choline	17:17511601:C:T	rs897458	17	17511601	C	T	0.3837	5.907e-11	0.1095	0.0167	0.763128	rs4646346	3	RP11-524F11.2	0	ncRNA_intronic	2.915	NA	5	15	0	0	0
Choline	17:17511709:A:T	17:17511709:A:T	17	17511709	T	A	0.06262	NA	NA	NA	0.627147	rs4646396	3	RP11-524F11.2	0	ncRNA_intronic	0.632	6	5	15	0	0	0
Choline	17:17511709:G:T	17:17511709:G:T	17	17511709	G	T	0.4473	NA	NA	NA	0.627147	rs4646396	3	RP11-524F11.2	0	NA	0.604	NA	5	15	0	0	0
Choline	17:17511992:C:T	rs12952281	17	17511992	C	T	0.3847	3.531e-05	-0.0701	0.017	0.656359	rs3760188	3	RP11-524F11.2	0	ncRNA_intronic	1.515	7	5	15	0	0	0
Choline	17:17512768:C:T	rs12946063	17	17512768	C	T	0.3857	4.729e-05	0.069	0.0169	0.646561	rs3760188	3	RP11-524F11.2	0	ncRNA_intronic	4.04	4	1	15	0	0	0
Choline	17:17513189:A:G	rs12952629	17	17513189	G	A	0.3857	4.504e-05	-0.0691	0.0169	0.646561	rs3760188	3	RP11-524F11.2	0	ncRNA_intronic	6.179	7	5	15	0	0	0
Choline	17:17513295:C:T	rs12937187	17	17513295	C	T	0.3867	3.925e-05	0.0694	0.0169	0.643209	rs3760188	3	RP11-524F11.2	0	ncRNA_intronic	3.099	7	5	15	0	0	0
Choline	17:17513404:A:G	rs34664666	17	17513404	G	A	0.3867	5.002e-05	-0.0686	0.0169	0.643209	rs3760188	3	RP11-524F11.2	0	ncRNA_intronic	0.011	6	5	15	0	0	0
Choline	17:17514848:A:G	rs9898216	17	17514848	A	G	0.3857	NA	NA	NA	0.769162	rs11869492	3	RP11-524F11.2	1048	intergenic	0.859	5	5	15	0	0	0
Choline	17:17520784:C:T	rs62066209	17	17520784	C	T	0.3897	7.266e-10	0.1025	0.0166	0.971023	rs11869492	3	RP11-524F11.2	6984	intergenic	1.918	7	5	15	0	0	0
Choline	17:17523403:C:T	rs2882463	17	17523403	C	T	0.3887	7.009e-10	0.1025	0.0166	0.967023	rs11869492	3	RP11-524F11.2	9603	intergenic	1.056	7	5	15	0	0	0
Choline	17:17525476:C:T	rs11869492	17	17525476	C	T	0.3946	4.147e-10	0.1032	0.0165	1	rs11869492	3	RP11-524F11.2	11676	intergenic	1.172	6	2	15	0	0	0
Choline	17:17529042:C:T	rs7219757	17	17529042	C	T	0.4513	0.0001864	0.061	0.0163	0.782172	rs11869492	3	RP11-524F11.2	15242	intergenic	0.155	6	5	15	0	0	0
Choline	17:17529113:A:G	rs7218582	17	17529113	G	A	0.4523	0.0001599	0.0616	0.0163	0.786237	rs11869492	3	RP11-524F11.2	15313	intergenic	0.465	7	5	15	0	0	0
Choline	17:17531215:A:C	rs8076796	17	17531215	C	A	0.4523	0.0001846	0.061	0.0163	0.786237	rs11869492	3	RP11-524F11.2	17415	intergenic	1.409	7	5	15	0	0	0
Choline	17:17531709:A:G	rs62066213	17	17531709	G	A	0.4622	3.4e-07	-0.0842	0.0165	0.678716	rs3760188	3	RP11-524F11.2	17909	intergenic	1.079	7	1	15	0	0	0
Choline	17:17531791:C:T	rs9630706	17	17531791	C	T	0.4622	3.456e-07	-0.0842	0.0165	0.678716	rs3760188	3	RP11-524F11.2	17991	intergenic	1.478	7	1	15	0	0	0
Choline	17:17533249:T:TG	rs34988972	17	17533249	T	TG	0.4692	NA	NA	NA	0.600402	rs11869492	3	RP11-524F11.2	19449	intergenic	0.235	NA	5	15	0	0	0
Choline	17:17533750:C:T	rs7213809	17	17533750	C	T	0.4503	0.0001646	0.0615	0.0163	0.778146	rs11869492	3	RP11-524F11.2	19950	intergenic	0.241	7	5	15	0	0	0
Choline	17:17534207:C:T	rs12453926	17	17534207	C	T	0.4523	0.0001902	0.0609	0.0163	0.786237	rs11869492	3	RP11-524F11.2	20407	intergenic	1.942	3a	5	15	0	0	0
Choline	17:17534729:A:C	rs8074794	17	17534729	C	A	0.4523	0.0001835	0.0611	0.0163	0.786237	rs11869492	3	RP11-524F11.2	20929	intergenic	1.024	1f	5	15	0	0	0
Choline	17:17535645:C:G	rs7223804	17	17535645	G	C	0.05765	3.736e-08	-0.2092	0.038	0.618898	rs77911758	3	RP11-524F11.2	21845	intergenic	0.172	6	2	15	0	0	0
Choline	17:17538008:A:C	rs9890064	17	17538008	C	A	0.4533	0.0002886	-0.0591	0.0163	0.777828	rs11869492	3	RP11-524F11.2	24208	intergenic	1.855	5	5	15	0	0	0
Choline	17:17541750:A:G	rs9901291	17	17541750	G	A	0.4433	0.0001527	0.0621	0.0164	0.71482	rs11869492	3	RP11-524F11.2	27950	intergenic	0.988	5	5	15	0	0	0
Choline	17:17543033:C:T	rs11078392	17	17543033	C	T	0.4423	0.0001082	-0.0636	0.0164	0.704079	rs11869492	3	RP11-524F11.2	29233	intergenic	2.112	5	5	15	0	0	0
Choline	17:17543846:C:T	rs9891340	17	17543846	C	T	0.492	0.0006017	0.0565	0.0165	0.608189	rs11869492	3	RP11-524F11.2	30046	intergenic	4.026	6	5	15	0	0	0
Choline	17:17607317:C:T	rs8071107	17	17607317	C	T	0.3489	1.444e-06	0.0828	0.0172	0.602828	rs11869492	3	RAI1	0	intronic	0.201	5	4	5	1	0	0
Choline	17:17612187:C:T	rs77745346	17	17612187	C	T	0.06561	1.548e-07	-0.1915	0.0365	0.613662	rs77911758	3	RAI1	0	intronic	1.011	5	4	5	1	0	0
Choline	17:17612910:G:T	rs2882552	17	17612910	G	T	0.3489	2.181e-06	0.0814	0.0172	0.602828	rs11869492	3	RAI1	0	intronic	0.264	2b	3	5	1	0	0
Choline	17:17619859:C:T	rs4074643	17	17619859	C	T	0.3489	1.666e-06	0.0823	0.0172	0.602828	rs11869492	3	RAI1	0	intronic	5.717	5	2	5	1	0	0
Choline	17:17678602:C:G	rs7217590	17	17678602	G	C	0.06759	1.86e-07	0.1845	0.0354	0.6133	rs77911758	3	RAI1	0	intronic	0.181	6	4	5	1	0	0
Choline	17:17680560:G:T	rs941445	17	17680560	G	T	0.06759	1.638e-07	-0.1852	0.0354	0.6133	rs77911758	3	RAI1:SMCR5	00:00:00	ncRNA_exonic	1.741	NA	4	5	1	0	0
Choline	17:17687897:A:G	rs12451589	17	17687897	G	A	0.0666	1.705e-07	0.1851	0.0354	0.624566	rs77911758	3	RAI1	0	intronic	0.645	5	1	7	1	0	0
Betaine	2:211540507:A:C	rs1047891	2	211540507	C	A	0.3012	8.622e-22	-0.1786	0.0186	1	rs1047891	1	CPS1	0	exonic	20.8	6	4	15	1	0	0
Betaine	2:211543055:C:T	rs715	2	211543055	C	T	0.2913	4.042e-21	0.1763	0.0187	0.898184	rs1047891	1	CPS1	0	UTR3	6.914	7	4	15	1	0	0
Betaine	2:211543147:G:T	rs7684	2	211543147	G	T	0.4095	4.87e-09	-0.1017	0.0174	1	rs7684	1	CPS1	0	UTR3	4.915	6	4	15	1	0	0
Betaine	2:211543401:C:G	rs12476133	2	211543401	G	C	0.2644	4.306e-07	-0.0948	0.0188	0.783087	rs957749	1	CPS1	0	UTR3	2.473	7	4	15	1	0	0
Betaine	2:211544114:C:T	rs13388400	2	211544114	C	T	0.2734	1.032e-06	-0.0912	0.0187	0.752133	rs957749	1	CPS1	282	downstream	1.312	5	4	15	1	0	0
Betaine	2:211549856:A:G	rs55932961	2	211549856	G	A	0.17	1.709e-10	-0.141	0.0221	0.986382	rs72944180	1	CPS1	6024	intergenic	0.929	5	5	15	1	0	0
Betaine	2:211559536:A:G	rs7424145	2	211559536	G	A	0.17	1.471e-10	-0.1403	0.0219	1	rs72944180	1	CPS1	15704	intergenic	2.035	7	5	15	0	0	0
Betaine	2:211560510:C:T	rs13427306	2	211560510	C	T	0.2575	1.564e-07	-0.0971	0.0185	0.805949	rs957749	1	CPS1	16678	intergenic	6.132	7	14	15	0	0	0
Betaine	2:211562924:C:T	rs72944180	2	211562924	C	T	0.17	1.024e-10	-0.1411	0.0218	1	rs72944180	1	CPS1	19092	intergenic	2.264	7	5	15	0	0	0
Betaine	2:211563878:C:T	rs12475956	2	211563878	C	T	0.2744	1.935e-07	-0.0957	0.0184	0.756091	rs957749	1	CPS1	20046	intergenic	5.797	6	5	15	0	0	0
Betaine	2:211564821:A:G	rs4619536	2	211564821	G	A	0.3757	4.782e-08	-0.0926	0.017	0.882787	rs2371031	1	CPS1	20989	intergenic	5.375	7	5	15	0	0	0
Betaine	2:211564900:A:G	rs4608460	2	211564900	G	A	0.3757	4.667e-08	-0.0927	0.017	0.882787	rs2371031	1	CPS1	21068	intergenic	3.653	7	5	15	0	0	0
Betaine	2:211564911:C:T	rs4530296	2	211564911	C	T	0.3588	3.804e-08	0.093	0.0169	0.932799	rs2371031	1	CPS1	21079	intergenic	6.976	7	5	15	0	0	0
Betaine	2:211564997:A:T	rs4477843	2	211564997	T	A	0.3688	5.979e-08	0.0918	0.0169	0.901073	rs2371031	1	CPS1	21165	intergenic	14.19	6	5	15	0	0	0
Betaine	2:211565259:C:T	rs10192656	2	211565259	C	T	0.3688	6.939e-08	-0.0913	0.0169	0.901073	rs2371031	1	CPS1	21427	intergenic	1.657	7	5	15	0	0	0
Betaine	2:211565470:C:G	rs12473077	2	211565470	G	C	0.3588	3.638e-08	0.0931	0.0169	0.932799	rs2371031	1	CPS1	21638	intergenic	0.601	7	5	15	0	0	0
Betaine	2:211565692:C:T	rs4673546	2	211565692	C	T	0.17	1.29e-10	-0.1397	0.0217	1	rs72944180	1	CPS1	21860	intergenic	0.911	7	5	15	0	0	0
Betaine	2:211565772:A:G	rs10932350	2	211565772	G	A	0.3688	6.44e-08	-0.0915	0.0169	0.901073	rs2371031	1	CPS1	21940	intergenic	2.927	7	5	15	0	0	0
Betaine	2:211565999:G:T	rs2371026	2	211565999	G	T	0.3588	3.47e-08	-0.0932	0.0169	0.932799	rs2371031	1	CPS1	22167	intergenic	1.823	7	5	15	0	0	0
Betaine	2:211566074:C:T	rs2371027	2	211566074	C	T	0.327	3.051e-07	0.0894	0.0175	0.811716	rs2371031	1	CPS1	22242	intergenic	5.074	7	5	15	0	0	0
Betaine	2:211566343:A:T	rs4560045	2	211566343	T	A	0.1899	7.054e-09	-0.1225	0.0212	0.878267	rs72944180	1	CPS1	22511	intergenic	11.59	6	5	15	0	0	0
Betaine	2:211566911:A:G	rs10932351	2	211566911	G	A	0.3539	2.378e-08	0.0943	0.0169	0.945536	rs2371031	1	CPS1	23079	intergenic	1.448	5	5	15	0	0	0
Betaine	2:211567790:A:G	rs13422990	2	211567790	G	A	0.2535	7.435e-08	0.099	0.0184	0.789679	rs957749	1	CPS1	23958	intergenic	1.376	7	5	15	0	0	0
Betaine	2:211568055:A:T	rs10167685	2	211568055	T	A	0.3539	2.357e-08	-0.0943	0.0169	0.945536	rs2371031	1	CPS1	24223	intergenic	0.838	6	5	15	0	0	0
Betaine	2:211568414:A:C	rs2371028	2	211568414	C	A	0.2525	9.859e-08	0.0981	0.0184	0.794718	rs957749	1	CPS1	24582	intergenic	2.346	7	5	15	0	0	0
Betaine	2:211568889:C:T	rs2371029	2	211568889	C	T	0.3539	2.313e-08	0.0944	0.0169	0.945536	rs2371031	1	CPS1	25057	intergenic	6.54	6	5	15	0	0	0
Betaine	2:211568913:C:T	rs4517917	2	211568913	C	T	0.3539	2.215e-08	-0.0945	0.0169	0.945536	rs2371031	1	CPS1	25081	intergenic	9.222	7	5	15	0	0	0
Betaine	2:211569399:C:T	rs12613336	2	211569399	C	T	0.1899	8.136e-09	0.1216	0.0211	0.878267	rs72944180	1	CPS1	25567	intergenic	15.23	7	5	15	0	0	0
Betaine	2:211569722:A:G	rs2371030	2	211569722	G	A	0.3598	3.07e-08	-0.0934	0.0169	0.936701	rs2371031	1	CPS1	25890	intergenic	5.636	7	5	15	0	0	0
Betaine	2:211569839:A:T	rs7586579	2	211569839	T	A	0.2575	1.071e-07	-0.0977	0.0184	0.823887	rs957749	1	CPS1	26007	intergenic	15.47	6	5	15	0	0	0
Betaine	2:211570074:A:C	rs2371031	2	211570074	C	A	0.3678	3.562e-09	0.0992	0.0168	1	rs2371031	1	CPS1	26242	intergenic	21.2	6	5	15	0	0	0
Betaine	2:211570759:C:T	rs2887916	2	211570759	C	T	0.2594	7.161e-08	0.099	0.0184	0.813873	rs957749	1	CPS1	26927	intergenic	0.297	7	5	15	0	0	0
Betaine	2:211570917:C:T	rs72946069	2	211570917	C	T	0.1779	2.017e-10	0.1375	0.0216	0.948668	rs72944180	1	CPS1	27085	intergenic	2.316	7	5	15	0	0	0
Betaine	2:211571015:A:G	rs13000743	2	211571015	G	A	0.329	2.631e-07	-0.0898	0.0174	0.818369	rs2371031	1	CPS1	27183	intergenic	2.656	5	5	15	0	0	0
Betaine	2:211571627:C:T	rs4673548	2	211571627	C	T	0.3708	4.213e-09	0.0987	0.0168	0.980284	rs2371031	1	CPS1	27795	intergenic	1.385	7	5	15	0	0	0
Betaine	2:211571641:A:G	rs13006513	2	211571641	G	A	0.2575	7.69e-08	-0.0988	0.0184	0.823887	rs957749	1	CPS1	27809	intergenic	3.785	7	5	15	0	0	0
Betaine	2:211571933:A:G	rs16844825	2	211571933	G	A	0.1779	2.077e-10	0.1374	0.0216	0.948668	rs72944180	1	CPS1	28101	intergenic	5.136	7	5	15	0	0	0
Betaine	2:211572464:A:G	rs2371032	2	211572464	A	G	0.3668	NA	NA	NA	0.996014	rs2371031	1	CPS1	28632	intergenic	2.586	6	5	15	0	0	0
Betaine	2:211572501:C:T	rs1319591	2	211572501	C	T	0.3241	5.545e-07	0.0871	0.0174	0.82523	rs2371031	1	CPS1	28669	intergenic	2.462	NA	5	15	0	0	0
Betaine	2:211573391:G:T	rs2216403	2	211573391	G	T	0.3708	1.45e-08	-0.095	0.0168	0.980284	rs2371031	1	CPS1	29559	intergenic	15.26	NA	5	15	0	0	0
Betaine	2:211573464:C:T	rs2193618	2	211573464	C	T	0.3708	1.451e-08	0.095	0.0168	0.980284	rs2371031	1	CPS1	29632	intergenic	2.306	NA	5	15	0	0	0
Betaine	2:211573559:A:G	rs2193617	2	211573559	G	A	0.1769	8.008e-10	-0.1338	0.0218	0.941902	rs72944180	1	CPS1	29727	intergenic	0.813	NA	5	15	0	0	0
Betaine	2:211573706:A:C	rs2193616	2	211573706	C	A	0.3579	8.837e-08	-0.0901	0.0168	0.929187	rs2371031	1	CPS1	29874	intergenic	0.626	NA	5	15	0	0	0
Betaine	2:211575123:A:G	rs11892610	2	211575123	G	A	0.1779	9.212e-10	0.1329	0.0217	0.936451	rs72944180	1	CPS1	31291	intergenic	3.65	3a	5	15	0	0	0
Betaine	2:211575134:A:T	rs10184528	2	211575134	T	A	0.3708	1.458e-08	0.095	0.0168	0.980284	rs2371031	1	CPS1	31302	intergenic	3.738	3a	5	15	0	0	0
Betaine	2:211575193:G:GA	rs55811200	2	211575193	G	GA	0.332	NA	NA	NA	0.781185	rs2371031	1	CPS1	31361	intergenic	0.489	NA	5	15	0	0	0
Betaine	2:211575322:C:G	rs4672590	2	211575322	G	C	0.3708	1.439e-08	-0.095	0.0168	0.980284	rs2371031	1	CPS1	31490	intergenic	0.81	6	5	15	0	0	0
Betaine	2:211575735:C:G	rs10211079	2	211575735	G	C	0.3588	8.489e-08	0.0902	0.0168	0.932928	rs2371031	1	CPS1	31903	intergenic	1.284	5	5	15	0	0	0
Betaine	2:211575748:C:G	rs10211086	2	211575748	G	C	0.3708	1.454e-08	0.095	0.0168	0.980284	rs2371031	1	CPS1	31916	intergenic	0.176	5	5	15	0	0	0
Betaine	2:211576368:A:AC	rs142799697	2	211576368	A	AC	0.174	NA	NA	NA	0.933117	rs72944180	1	CPS1	32536	intergenic	2.68	NA	5	15	0	0	0
Betaine	2:211576375:C:T	rs10177123	2	211576375	C	T	0.4622	NA	NA	NA	0.715146	rs2371031	1	CPS1	32543	intergenic	0.213	6	5	15	0	0	0
Betaine	2:211576458:A:G	rs2111713	2	211576458	G	A	0.3718	1.447e-08	-0.095	0.0168	0.984262	rs2371031	1	CPS1	32626	intergenic	2.981	NA	5	15	0	0	0
Betaine	2:211578153:A:G	rs2371034	2	211578153	G	A	0.329	5.624e-07	-0.0869	0.0174	0.818369	rs2371031	1	CPS1	34321	intergenic	10.03	4	5	15	0	0	0
Betaine	2:211579104:A:ATC	rs3060546	2	211579104	ATC	A	0.1769	NA	NA	NA	0.941902	rs72944180	1	CPS1	35272	intergenic	1.445	NA	5	15	0	0	0
Betaine	2:211580064:A:ATTAT	rs150947893	2	211580064	ATTAT	A	0.1769	NA	NA	NA	0.941902	rs72944180	1	CPS1	36232	intergenic	16.14	NA	5	15	0	0	0
Betaine	2:211580219:A:G	rs2287416	2	211580219	G	A	0.328	5.613e-07	0.0869	0.0174	0.815235	rs2371031	1	CPS1	36387	intergenic	4.794	NA	5	15	0	0	0
Betaine	2:211581142:C:T	rs3815630	2	211581142	C	T	0.1769	6.742e-10	0.1337	0.0217	0.941902	rs72944180	1	CPS1	37310	intergenic	6.705	NA	5	15	0	0	0
Betaine	2:211581245:C:T	rs16844839	2	211581245	C	T	0.1769	7.541e-10	-0.1334	0.0217	0.941902	rs72944180	1	CPS1	37413	intergenic	2.365	6	5	15	0	0	0
Betaine	2:211583022:C:T	rs10490322	2	211583022	C	T	0.1769	6.106e-10	-0.1344	0.0217	0.941902	rs72944180	1	CPS1	39190	intergenic	3.895	7	5	15	0	0	0
Betaine	2:211583101:C:T	rs72946100	2	211583101	C	T	0.1769	6.157e-10	-0.1344	0.0217	0.941902	rs72944180	1	CPS1	39269	intergenic	15.02	6	5	15	0	0	0
Betaine	2:211583253:A:G	rs10490323	2	211583253	G	A	0.1769	6.086e-10	-0.1344	0.0217	0.941902	rs72944180	1	CPS1	39421	intergenic	3.264	5	5	15	0	0	0
Betaine	2:211583281:A:C	rs12473296	2	211583281	C	A	0.3579	7.248e-08	0.0905	0.0168	0.929035	rs2371031	1	CPS1	39449	intergenic	11.15	5	5	15	0	0	0
Betaine	2:211583332:A:G	rs12998879	2	211583332	G	A	0.3588	7.259e-08	-0.0905	0.0168	0.932928	rs2371031	1	CPS1	39500	intergenic	13.69	3a	5	15	0	0	0
Betaine	2:211586445:C:T	rs72933859	2	211586445	C	T	0.175	6.123e-10	-0.1345	0.0217	0.915646	rs72944180	1	CPS1	42613	intergenic	0.426	7	5	15	0	0	0
Betaine	2:211587631:C:T	rs16844862	2	211587631	C	T	0.174	6.192e-10	-0.1345	0.0217	0.921827	rs72944180	1	CPS1	43799	intergenic	3.28	7	9	15	0	0	0
Betaine	2:211588178:C:T	rs72933867	2	211588178	T	C	0.175	NA	NA	NA	0.915646	rs72944180	1	CPS1	44346	intergenic	2.955	6	13	15	0	0	0
Betaine	2:211588614:A:T	rs60285414	2	211588614	T	A	0.175	5.84e-10	-0.1346	0.0217	0.915646	rs72944180	1	CPS1	44782	intergenic	0.925	7	14	15	0	0	0
Betaine	2:211589023:A:AAAG	rs71395593	2	211589023	AAAG	A	0.328	NA	NA	NA	0.815235	rs2371031	1	CPS1	45191	intergenic	6.072	NA	14	15	0	0	0
Betaine	2:211589050:A:G	rs72933873	2	211589050	G	A	0.175	6.145e-10	-0.1345	0.0217	0.915646	rs72944180	1	CPS1	45218	intergenic	0.137	6	14	15	0	0	0
Betaine	2:211590507:A:G	rs72933879	2	211590507	G	A	0.1759	6.733e-10	0.1339	0.0217	0.909523	rs72944180	1	CPS1	46675	intergenic	5.045	NA	14	15	0	0	0
Betaine	2:211591454:G:GA	rs76409314	2	211591454	GA	G	0.175	NA	NA	NA	0.915646	rs72944180	1	CPS1	47622	intergenic	0.428	NA	14	15	0	0	0
Betaine	2:211593081:C:G	rs1019393	2	211593081	G	C	0.3588	NA	NA	NA	0.932928	rs2371031	1	CPS1	49249	intergenic	0.294	6	14	15	0	0	0
Betaine	2:211593082:A:C	rs1019392	2	211593082	C	A	0.3588	NA	NA	NA	0.932928	rs2371031	1	CPS1	49250	intergenic	1.341	NA	14	15	0	0	0
Betaine	2:211593337:G:T	rs56038715	2	211593337	G	T	0.1779	6.545e-10	-0.1341	0.0217	0.93573	rs72944180	1	CPS1	49505	intergenic	1.333	6	14	15	0	0	0
Betaine	2:211593436:C:T	rs56404001	2	211593436	C	T	0.1789	6.529e-10	-0.1341	0.0217	0.929616	rs72944180	1	CPS1	49604	intergenic	1.505	6	9	15	0	0	0
Betaine	2:211593520:A:G	rs1024898	2	211593520	G	A	0.327	5.146e-07	0.0872	0.0174	0.812127	rs2371031	1	CPS1	49688	intergenic	0.843	6	9	15	0	0	0
Betaine	2:211593659:G:T	rs56090331	2	211593659	G	T	0.1789	6.636e-10	-0.1341	0.0217	0.929616	rs72944180	1	CPS1	49827	intergenic	0.694	7	14	15	0	0	0
Betaine	2:211593938:A:G	rs1024896	2	211593938	G	A	0.3579	7.896e-08	-0.0903	0.0168	0.929187	rs2371031	1	CPS1	50106	intergenic	3.111	NA	14	15	0	0	0
Betaine	2:211595900:C:T	rs72933889	2	211595900	C	T	0.1769	9.213e-10	-0.1333	0.0218	0.92771	rs72944180	1	CPS1	52068	intergenic	2.564	7	9	15	0	0	0
Betaine	2:211596456:C:CAAAG	rs112469352	2	211596456	CAAAG	C	0.1769	NA	NA	NA	0.92771	rs72944180	1	CPS1	52624	intergenic	2.869	NA	7	15	0	0	0
Betaine	2:211596498:A:G	rs11680929	2	211596498	G	A	0.1769	7.369e-10	-0.1341	0.0218	0.92771	rs72944180	1	CPS1	52666	intergenic	1.054	7	7	15	0	0	0
Betaine	2:211598061:A:G	rs66826907	2	211598061	G	A	0.1869	1.066e-07	-0.1149	0.0216	0.832345	rs72944180	1	CPS1	54229	intergenic	0.969	6	9	15	0	0	0
Betaine	2:211598400:C:T	rs10490324	2	211598400	C	T	0.175	2.845e-09	-0.1321	0.0222	0.902079	rs72944180	1	CPS1	54568	intergenic	0.606	7	9	15	0	0	0
Betaine	2:211599246:A:G	rs72933893	2	211599246	G	A	0.175	3.079e-09	0.1315	0.0222	0.902079	rs72944180	1	CPS1	55414	intergenic	1.121	6	9	15	0	0	0
Betaine	2:211599474:C:CA	rs141987823	2	211599474	C	CA	0.1859	NA	NA	NA	0.824398	rs72944180	1	CPS1	55642	intergenic	0.845	NA	9	15	0	0	0
Betaine	2:211599621:C:T	rs10932352	2	211599621	C	T	0.1869	1.133e-07	-0.1144	0.0216	0.832345	rs72944180	1	CPS1	55789	intergenic	1.652	6	9	15	0	0	0
Betaine	2:211599685:A:G	rs4673552	2	211599685	G	A	0.2734	2.866e-08	-0.1003	0.0181	0.919647	rs957749	1	CPS1	55853	intergenic	1.579	3b	9	15	0	0	0
Betaine	2:211599746:C:T	rs10192282	2	211599746	C	T	0.1869	1.163e-07	-0.1143	0.0216	0.832345	rs72944180	1	CPS1	55914	intergenic	1.378	3b	9	15	0	0	0
Betaine	2:211600061:C:T	rs10932353	2	211600061	C	T	0.1869	1.146e-07	-0.1144	0.0216	0.832345	rs72944180	1	CPS1	56229	intergenic	0.437	7	9	15	0	0	0
Betaine	2:211600311:A:G	rs10932355	2	211600311	G	A	0.1869	1.15e-07	0.1143	0.0216	0.832345	rs72944180	1	CPS1	56479	intergenic	6.181	7	9	15	0	0	0
Betaine	2:211600911:A:ATTT	rs201429396	2	211600911	ATTT	A	0.175	NA	NA	NA	0.902079	rs72944180	1	CPS1	57079	intergenic	0.808	NA	14	15	0	0	0
Betaine	2:211600911:ATT:ATTT	rs546589730	2	211600911	ATTT	ATT	0.1034	NA	NA	NA	0.902079	rs72944180	1	CPS1	57079	NA	NA	NA	14	15	0	0	0
Betaine	2:211600911:ATTT:ATTTT	rs557806577	2	211600911	ATTT	ATTTT	0.1004	NA	NA	NA	0.902079	rs72944180	1	CPS1	57079	NA	NA	NA	14	15	0	0	0
Betaine	2:211600911:AT:ATTT	rs549129343	2	211600911	ATTT	AT	0.01292	NA	NA	NA	0.902079	rs72944180	1	CPS1	57079	NA	NA	NA	14	15	0	0	0
Betaine	2:211601116:C:T	rs2160847	2	211601116	C	T	0.1869	1.153e-07	0.1143	0.0216	0.832345	rs72944180	1	CPS1	57284	intergenic	0.184	NA	14	15	0	0	0
Betaine	2:211601239:A:T	rs7421152	2	211601239	T	A	0.1879	1.16e-07	0.1143	0.0216	0.826874	rs72944180	1	CPS1	57407	intergenic	0.428	7	14	15	0	0	0
Betaine	2:211602416:C:T	rs16844874	2	211602416	C	T	0.175	3.083e-09	0.1314	0.0222	0.902079	rs72944180	1	CPS1	58584	intergenic	1.726	6	9	15	0	0	0
Betaine	2:211602746:G:T	rs67868327	2	211602746	G	T	0.1869	1.17e-07	-0.1144	0.0216	0.832345	rs72944180	1	CPS1	58914	intergenic	1.654	7	14	15	0	0	0
Betaine	2:211603471:A:G	rs4513233	2	211603471	G	A	0.175	3.109e-09	-0.1315	0.0222	0.902079	rs72944180	1	CPS1	59639	intergenic	5.32	7	14	15	0	0	0
Betaine	2:211604005:A:G	rs17777738	2	211604005	G	A	0.1869	1.184e-07	-0.1143	0.0216	0.832345	rs72944180	1	CPS1	60173	intergenic	2.291	7	14	15	0	0	0
Betaine	2:211604450:A:C	rs57548804	2	211604450	C	A	0.1829	1.027e-07	-0.1147	0.0215	0.803296	rs72944180	1	CPS1	60618	intergenic	0.587	7	14	15	0	0	0
Betaine	2:211605442:A:G	rs75682318	2	211605442	G	A	0.1819	1.04e-07	0.1146	0.0215	0.808896	rs72944180	1	CPS1	61610	intergenic	0.393	6	14	15	0	0	0
Betaine	2:211605494:C:CT	rs142844838	2	211605494	CT	C	0.1948	NA	NA	NA	0.74176	rs72944180	1	CPS1	61662	intergenic	1.831	NA	14	15	0	0	0
Betaine	2:211605844:A:G	rs55781041	2	211605844	G	A	0.1829	1.044e-07	-0.1148	0.0216	0.803296	rs72944180	1	CPS1	62012	intergenic	1.646	7	14	15	0	0	0
Betaine	2:211605897:G:T	rs13000755	2	211605897	G	T	0.2724	4.724e-08	0.0984	0.018	0.915139	rs957749	1	CPS1	62065	intergenic	1.306	7	14	15	0	0	0
Betaine	2:211606024:C:T	rs56298236	2	211606024	C	T	0.171	2.551e-09	-0.1322	0.0222	0.87416	rs72944180	1	CPS1	62192	intergenic	0.731	7	14	15	0	0	0
Betaine	2:211606119:A:G	rs56320616	2	211606119	G	A	0.171	2.543e-09	-0.1322	0.0222	0.87416	rs72944180	1	CPS1	62287	intergenic	7.632	7	14	15	0	0	0
Betaine	2:211607873:G:T	rs56364701	2	211607873	G	T	0.171	2.951e-09	0.1316	0.0222	0.87416	rs72944180	1	CPS1	64041	intergenic	4.536	7	9	15	0	0	0
Betaine	2:211608286:A:C	rs57364222	2	211608286	C	A	0.171	2.999e-09	-0.1315	0.0222	0.87416	rs72944180	1	CPS1	64454	intergenic	1.395	7	9	15	0	0	0
Betaine	2:211608379:G:T	rs4673553	2	211608379	G	T	0.4583	1.437e-14	0.1277	0.0166	1	rs4673553	1	CPS1	64547	intergenic	6.389	7	9	15	0	0	0
Betaine	2:211609284:G:GC	rs147407725	2	211609284	GC	G	0.1829	NA	NA	NA	0.803296	rs72944180	1	CPS1	65452	intergenic	0.539	NA	9	15	0	0	0
Betaine	2:211609901:C:G	rs10490325	2	211609901	G	C	0.171	2.747e-09	0.1317	0.0221	0.87416	rs72944180	1	CPS1	66069	intergenic	1.89	7	9	15	0	0	0
Betaine	2:211610639:C:CTG	rs10531187	2	211610639	CTG	C	0.171	NA	NA	NA	0.87416	rs72944180	1	CPS1	66807	intergenic	16.68	NA	9	15	0	0	0
Betaine	2:211614638:G:T	rs10206976	2	211614638	G	T	0.168	9.804e-09	-0.1273	0.0222	0.866694	rs72944180	1	CPS1	70806	intergenic	0.305	6	9	15	0	0	0
Betaine	2:211616894:A:G	rs2216405	2	211616894	G	A	0.17	3.101e-09	0.1312	0.0221	0.880448	rs72944180	1	CPS1	73062	intergenic	16.7	NA	9	15	0	0	0
Betaine	2:211617598:A:G	rs2287412	2	211617598	G	A	0.2724	3.366e-08	0.0994	0.018	0.914977	rs957749	1	CPS1	73766	intergenic	0.305	NA	7	15	0	0	0
Betaine	2:211620581:A:G	rs957749	2	211620581	G	A	0.2863	6.219e-09	-0.103	0.0177	1	rs957749	1	CPS1	76749	intergenic	4.962	7	14	15	0	0	0
Betaine	2:211623969:C:T	rs35394656	2	211623969	C	T	0.169	9.801e-09	0.1271	0.0222	0.861134	rs72944180	1	CPS1	80137	intergenic	0.983	7	14	15	0	0	0
Betaine	2:211626075:A:G	rs149981938	2	211626075	G	A	0.17	3.658e-09	0.1306	0.0221	0.880448	rs72944180	1	CPS1	82243	intergenic	1.022	6	14	15	0	0	0
Betaine	2:211626542:A:C	rs113205253	2	211626542	C	A	0.168	NA	NA	NA	0.866694	rs72944180	1	CPS1	82710	intergenic	0.464	6	14	15	0	0	0
Betaine	2:211628929:A:G	rs1073974	2	211628929	G	A	0.2744	1.362e-08	-0.1027	0.0181	0.914784	rs957749	1	CPS1	85097	intergenic	3.424	NA	5	15	0	0	0
Betaine	2:211633770:C:T	rs1558935	2	211633770	C	T	0.2753	1.85e-08	-0.1017	0.0181	0.909824	rs957749	1	CPS1	89938	intergenic	7.647	NA	5	15	0	0	0
Betaine	2:211635487:A:G	rs10932359	2	211635487	G	A	0.17	2.118e-09	-0.1314	0.0219	0.842274	rs72944180	1	CPS1	91655	intergenic	0.009	7	14	15	0	0	0
Betaine	2:211637695:C:T	rs10166381	2	211637695	C	T	0.173	4.613e-09	-0.1286	0.0219	0.798276	rs72944180	1	CPS1	93863	intergenic	1.556	7	14	15	0	0	0
Betaine	2:211640732:T:TA	rs34235983	2	211640732	TA	T	0.2744	NA	NA	NA	0.905328	rs957749	1	CPS1	96900	intergenic	0.471	NA	9	15	0	0	0
Betaine	2:211642360:C:T	rs78087469	2	211642360	C	T	0.167	5.878e-09	-0.128	0.022	0.823098	rs72944180	1	CPS1	98528	intergenic	15.33	6	13	15	0	0	0
Betaine	2:211644461:C:T	rs12997044	2	211644461	C	T	0.2594	5.392e-08	-0.0993	0.0183	0.831903	rs957749	1	CPS1	100629	intergenic	2.053	7	9	15	0	0	0
Betaine	2:211644647:G:T	rs10172053	2	211644647	G	T	0.168	5.48e-09	0.1279	0.0219	0.829455	rs72944180	1	CPS1	100815	intergenic	2.73	7	9	15	0	0	0
Betaine	2:211644673:C:G	rs34355132	2	211644673	G	C	0.2575	6.11e-08	-0.0989	0.0183	0.832931	rs957749	1	CPS1	100841	intergenic	0.498	7	9	15	0	0	0
Betaine	2:211651217:A:AT	rs75379045	2	211651217	A	AT	0.173	NA	NA	NA	0.812977	rs72944180	1	CPS1	107385	intergenic	1.527	NA	9	15	0	0	0
Betaine	2:211651923:C:T	rs72941839	2	211651923	C	T	0.169	1.484e-08	0.1245	0.022	0.835847	rs72944180	1	CPS1	108091	intergenic	5.013	6	9	15	0	0	0
Betaine	2:211652153:C:T	rs112206077	2	211652153	C	T	0.168	1.455e-08	-0.1247	0.022	0.829455	rs72944180	1	CPS1	108321	intergenic	1.312	6	9	15	0	0	0
Betaine	2:211652980:G:GA	rs144821230	2	211652980	G	GA	0.168	NA	NA	NA	0.829455	rs72944180	1	CPS1	109148	intergenic	1.175	NA	9	15	0	0	0
Betaine	2:211655965:A:G	rs6758081	2	211655965	G	A	0.2137	6.526e-10	-0.1179	0.0191	0.797053	rs34723134	1	CPS1	112133	intergenic	5.819	7	9	15	0	0	0
Betaine	2:211669719:A:C	rs9679519	2	211669719	C	A	0.2237	8.724e-09	0.1094	0.019	0.838424	rs34723134	1	CPS1	125887	intergenic	3.512	6	5	15	0	0	0
Betaine	2:211672061:C:T	rs16824978	2	211672061	C	T	0.2306	3.099e-09	0.1119	0.0189	0.850107	rs34723134	1	CPS1	128229	intergenic	0.839	6	5	15	0	0	0
Betaine	2:211672506:A:G	rs12613948	2	211672506	A	G	0.2535	NA	NA	NA	0.906198	rs34723134	1	CPS1	128674	intergenic	0.018	5	5	15	0	0	0
Betaine	2:211673049:A:G	rs13012874	2	211673049	G	A	0.2565	4.126e-11	0.1218	0.0185	1	rs34723134	1	CPS1	129217	intergenic	2.083	6	9	15	0	0	0
Betaine	2:211673377:A:G	rs34723134	2	211673377	G	A	0.2565	3.796e-11	-0.122	0.0185	1	rs34723134	1	CPS1	129545	intergenic	4.434	6	9	15	0	0	0
Betaine	2:211673442:C:G	rs35564529	2	211673442	G	C	0.2565	4.718e-11	0.1216	0.0185	1	rs34723134	1	CPS1	129610	intergenic	0.023	5	9	15	0	0	0
Betaine	5:78273088:C:T	rs2052549	5	78273088	C	T	0.2296	1.071e-07	-0.1018	0.0192	0.704758	rs163132	2	ARSB	0	intronic	0.9	NA	5	15	1	0	0
Betaine	5:78273140:C:T	rs62377897	5	78273140	C	T	0.1928	3.501e-05	-0.0851	0.0206	0.601431	rs163132	2	ARSB	0	intronic	5.229	7	5	15	1	0	0
Betaine	5:78273590:A:ACTT	rs139465137	5	78273590	ACTT	A	0.4195	NA	NA	NA	0.819159	rs9293761	2	ARSB	0	intronic	0.872	NA	5	15	1	0	0
Betaine	5:78274023:G:T	5:78274023:G:T	5	78274023	G	T	0.4195	1.088e-18	0.1496	0.017	0.819159	rs9293761	2	ARSB	0	intronic	0.005	7	5	15	1	0	0
Betaine	5:78274145:C:T	rs336524	5	78274145	C	T	0.4533	1.811e-09	-0.1003	0.0167	1	rs336524	2	ARSB	0	intronic	0.73	NA	5	15	1	0	0
Betaine	5:78275186:A:G	rs62377898	5	78275186	G	A	0.1899	1.802e-05	-0.0873	0.0204	0.614552	rs163132	2	ARSB	0	intronic	1.051	4	5	15	1	0	0
Betaine	5:78275651:C:G	rs595479	5	78275651	G	C	0.4185	5.362e-19	0.1506	0.0169	0.822578	rs9293761	2	ARSB	0	intronic	3.333	6	2	15	1	0	0
Betaine	5:78275768:C:T	rs594686	5	78275768	C	T	0.4185	5.846e-19	-0.1503	0.0169	0.822578	rs9293761	2	ARSB	0	intronic	7.557	NA	2	15	1	0	0
Betaine	5:78275892:A:G	rs650304	5	78275892	G	A	0.4175	5.426e-19	0.1504	0.0169	0.818894	rs9293761	2	ARSB	0	intronic	1.844	3a	2	15	1	0	0
Betaine	5:78275931:C:G	rs559088	5	78275931	G	C	0.4175	6.444e-19	0.15	0.0169	0.818894	rs9293761	2	ARSB	0	intronic	6.122	2c	2	15	1	0	0
Betaine	5:78276148:C:T	rs1841991	5	78276148	C	T	0.4185	5.437e-19	-0.1503	0.0169	0.822578	rs9293761	2	ARSB	0	intronic	8.331	7	2	15	1	0	0
Betaine	5:78276474:A:G	rs1717570	5	78276474	G	A	0.4135	5.002e-19	-0.1503	0.0169	0.800343	rs9293761	2	ARSB	0	intronic	0.425	NA	2	15	1	0	0
Betaine	5:78276557:A:G	rs61593351	5	78276557	A	G	0.4185	NA	NA	NA	0.822578	rs9293761	2	ARSB	0	intronic	1.434	4	2	15	1	0	0
Betaine	5:78276665:A:G	rs688286	5	78276665	G	A	0.4185	5.611e-19	0.15	0.0169	0.822578	rs9293761	2	ARSB	0	intronic	7.68	NA	5	15	1	0	0
Betaine	5:78276747:C:T	rs688180	5	78276747	C	T	0.4185	7.765e-19	0.1497	0.0169	0.822578	rs9293761	2	ARSB	0	intronic	9.721	NA	5	15	1	0	0
Betaine	5:78278171:C:T	rs163130	5	78278171	C	T	0.1918	6.217e-05	-0.0812	0.0203	0.613533	rs163132	2	ARSB	0	intronic	0.536	NA	5	5	1	0	0
Betaine	5:78279013:A:G	rs62377912	5	78279013	G	A	0.1779	9.265e-07	0.1034	0.0211	0.733604	rs163132	2	ARSB	0	intronic	4.312	7	1	5	1	0	0
Betaine	5:78279840:C:T	rs62377913	5	78279840	C	T	0.1779	8.8e-07	0.1036	0.0211	0.733604	rs163132	2	ARSB	0	intronic	1.965	4	1	2	1	0	0
Betaine	5:78280306:C:G	rs516908	5	78280306	G	C	0.4274	2.358e-21	-0.1597	0.0168	0.869105	rs9293761	2	ARSB	0	intronic	9.912	4	1	1	1	0	0
Betaine	5:78280382:A:C	rs55814625	5	78280382	C	A	0.1789	7.373e-07	-0.104	0.021	0.737656	rs163132	2	ARSB	0	intronic	7.267	4	1	1	1	0	0
Betaine	5:78280456:A:G	rs114065374	5	78280456	G	A	0.2247	2.567e-09	0.1237	0.0208	1	rs114065374	2	ARSB	0	intronic	12.61	4	1	1	1	0	0
Betaine	5:78280597:A:C	rs55953431	5	78280597	C	A	0.1799	9.24e-07	-0.103	0.021	0.741732	rs163132	2	ARSB	0	intronic	9.999	4	1	1	1	0	0
Betaine	5:78281635:C:T	rs59558132	5	78281635	C	T	0.1789	1.246e-06	0.1017	0.021	0.727744	rs163132	2	ARSB	0	UTR5	6.062	4	1	2	1	0	0
Betaine	5:78281977:C:G	rs62377914	5	78281977	G	C	0.1799	1.249e-06	-0.1017	0.021	0.741732	rs163132	2	ARSB	66	upstream	1.192	4	1	2	1	0	0
Betaine	5:78282029:C:T	rs57586329	5	78282029	C	T	0.1799	1.187e-06	0.1019	0.021	0.741732	rs163132	2	ARSB	118	upstream	5.391	3a	1	15	1	0	0
Betaine	5:78282249:C:T	rs163126	5	78282249	C	T	0.1819	1.043e-06	-0.1019	0.0209	0.739986	rs163132	2	ARSB	338	upstream	6.416	5	2	15	1	0	0
Betaine	5:78282670:A:G	rs163125	5	78282670	G	A	0.1789	1.122e-07	0.1122	0.0212	0.727744	rs163132	2	ARSB	759	upstream	0.071	5	5	15	1	0	0
Betaine	5:78283003:G:T	rs163124	5	78283003	G	T	0.2783	2.245e-15	0.145	0.0183	0.775247	rs163132	2	ARSB	1092	intergenic	1.553	NA	5	15	1	0	0
Betaine	5:78283316:A:G	rs497520	5	78283316	G	A	0.4394	1.673e-22	0.1632	0.0167	0.935194	rs9293761	2	ARSB	1405	intergenic	11.82	6	5	15	1	0	0
Betaine	5:78283656:C:T	rs500390	5	78283656	T	C	0.2724	NA	NA	NA	0.79828	rs163132	2	ARSB	1745	intergenic	1.602	5	5	15	1	0	0
Betaine	5:78283999:C:CTATA	rs58753341	5	78283999	C	CTATA	0.1819	NA	NA	NA	0.769585	rs163132	2	ARSB	2088	intergenic	0.602	NA	5	15	1	0	0
Betaine	5:78285746:A:T	rs163133	5	78285746	T	A	0.1799	5.574e-08	-0.1147	0.0211	0.761795	rs163132	2	ARSB	3835	intergenic	15.12	6	5	15	1	0	0
Betaine	5:78285778:A:G	rs663646	5	78285778	A	G	0.2734	NA	NA	NA	0.804925	rs163132	2	ARSB	3867	intergenic	10.36	NA	5	15	1	0	0
Betaine	5:78285921:C:T	rs163132	5	78285921	C	T	0.2296	1.495e-16	0.1572	0.019	1	rs163132	2	ARSB	4010	intergenic	1.745	NA	5	15	1	0	0
Betaine	5:78286251:C:T	rs152727	5	78286251	C	T	0.1799	5.357e-08	-0.1149	0.0211	0.761795	rs163132	2	ARSB	4340	intergenic	2.925	NA	5	15	1	0	0
Betaine	5:78287579:G:T	rs336526	5	78287579	G	T	0.2744	NA	NA	NA	0.792258	rs163132	2	ARSB	5668	intergenic	0.079	NA	5	15	1	0	0
Betaine	5:78288569:G:T	rs112335597	5	78288569	G	T	0.04672	3.371e-10	0.2205	0.0351	0.682962	rs76262502	2	DMGDH	4868	intergenic	2	6	5	15	1	0	0
Betaine	5:78288943:G:T	rs114880870	5	78288943	G	T	0.04672	3.238e-10	-0.2208	0.0351	0.682962	rs76262502	2	DMGDH	4494	intergenic	9.985	3a	5	15	1	0	0
Betaine	5:78288944:C:G	rs76845997	5	78288944	G	C	0.04672	3.223e-10	-0.2208	0.0351	0.682962	rs76262502	2	DMGDH	4493	intergenic	8.45	3a	5	15	1	0	0
Betaine	5:78290215:A:G	rs9293761	5	78290215	G	A	0.4364	1.827e-24	0.1706	0.0167	1	rs9293761	2	DMGDH	3222	intergenic	2.546	6	5	15	1	0	0
Betaine	5:78290682:C:T	rs478651	5	78290682	C	T	0.4831	9.04e-12	-0.1142	0.0167	0.716315	rs9293761	2	DMGDH	2755	intergenic	8.776	NA	5	15	1	0	0
Betaine	5:78290771:A:ATTACCC	rs148984158	5	78290771	ATTACCC	A	0.4583	NA	NA	NA	0.88296	rs9293761	2	DMGDH	2666	intergenic	1.807	NA	5	15	1	0	0
Betaine	5:78298158:C:G	rs42418	5	78298158	G	C	0.495	2.28e-10	-0.1053	0.0166	1	rs42418	2	DMGDH	0	intronic	0.13	5	5	15	1	0	0
Betaine	5:78302572:C:T	rs661620	5	78302572	C	T	0.4294	0.04385	0.0336	0.0166	0.658945	rs42418	2	DMGDH	0	intronic	1.312	7	5	15	1	0	0
Betaine	5:78303224:C:T	rs59568758	5	78303224	C	T	0.06461	9.668e-13	0.224	0.0314	0.966162	rs10514152	2	DMGDH	0	intronic	0.178	5	5	15	1	0	0
Betaine	5:78303315:A:AT	rs56769699	5	78303315	AT	A	0.07356	NA	NA	NA	0.834763	rs10514152	2	DMGDH	0	intronic	1.046	NA	5	15	1	0	0
Betaine	5:78303384:C:T	rs16876255	5	78303384	C	T	0.06461	6.33e-13	-0.2257	0.0314	0.966162	rs10514152	2	DMGDH	0	intronic	2.185	7	5	15	1	0	0
Betaine	5:78303487:C:T	rs10514151	5	78303487	C	T	0.06461	6.259e-13	-0.2258	0.0314	0.966162	rs10514152	2	DMGDH	0	intronic	0.252	7	5	15	1	0	0
Betaine	5:78303715:C:G	rs75706611	5	78303715	G	C	0.04473	2.268e-13	-0.2614	0.0356	0.85546	rs76262502	2	DMGDH	0	intronic	3.6	6	5	15	1	0	0
Betaine	5:78304314:A:G	rs11951068	5	78304314	G	A	0.06461	4.245e-13	-0.2272	0.0314	0.966162	rs10514152	2	DMGDH	0	intronic	1.227	4	5	15	1	0	0
Betaine	5:78304441:C:T	rs3864262	5	78304441	C	T	0.06461	5.833e-13	-0.2261	0.0314	0.966162	rs10514152	2	DMGDH	0	intronic	0.754	4	5	15	1	0	0
Betaine	5:78305135:C:T	rs3914914	5	78305135	C	T	0.06461	4.517e-13	0.2272	0.0314	0.966162	rs10514152	2	DMGDH	0	intronic	2.634	NA	5	15	1	0	0
Betaine	5:78305793:C:T	rs62377918	5	78305793	C	T	0.165	2.607e-14	0.1636	0.0215	0.872597	rs62377919	2	DMGDH	0	intronic	16.62	6	5	15	1	0	0
Betaine	5:78306575:C:T	rs10514152	5	78306575	C	T	0.06461	5.435e-14	-0.2376	0.0316	1	rs10514152	2	DMGDH	0	intronic	0.787	6	5	15	1	0	0
Betaine	5:78306692:C:G	rs11953102	5	78306692	G	C	0.1849	2.401e-15	-0.1643	0.0207	0.981038	rs62377919	2	DMGDH	0	intronic	4.078	7	5	15	1	0	0
Betaine	5:78307718:C:T	rs62377919	5	78307718	C	T	0.1859	9.637e-16	0.1667	0.0208	1	rs62377919	2	DMGDH	0	intronic	11.7	5	5	15	1	0	0
Betaine	5:78310044:A:G	rs2445887	5	78310044	G	A	0.4632	6.971e-21	-0.1564	0.0167	1	rs2445887	2	DMGDH	0	intronic	2.116	NA	5	15	1	0	0
Betaine	5:78310191:C:G	rs17223387	5	78310191	G	C	0.2197	4.326e-33	-0.23	0.0192	1	rs17223387	2	DMGDH	0	intronic	4.693	6	5	15	1	0	0
Betaine	5:78310702:C:CA	rs59984527	5	78310702	CA	C	0.2952	NA	NA	NA	0.668644	rs17223387	2	DMGDH	0	intronic	0.982	NA	5	15	1	0	0
Betaine	5:78310754:C:T	rs6881725	5	78310754	T	C	0.2952	NA	NA	NA	0.668644	rs17223387	2	DMGDH	0	intronic	4.683	4	5	15	1	0	0
Betaine	5:78310877:C:G	rs6859544	5	78310877	G	C	0.2952	NA	NA	NA	0.668644	rs17223387	2	DMGDH	0	intronic	5.473	7	4	15	1	0	0
Betaine	5:78310914:C:G	rs6860801	5	78310914	C	G	0.2942	NA	NA	NA	0.669853	rs17223387	2	DMGDH	0	intronic	6.155	7	4	15	1	0	0
Betaine	5:78311315:C:T	rs16876302	5	78311315	T	C	0.2952	NA	NA	NA	0.668644	rs17223387	2	DMGDH	0	intronic	6.705	7	4	15	1	0	0
Betaine	5:78312166:C:T	rs190335	5	78312166	C	T	0.4612	7.034e-28	0.1819	0.0166	0.706733	rs2445887	2	DMGDH	0	intronic	2.535	6	5	15	1	0	0
Betaine	5:78313516:C:G	rs60563713	5	78313516	C	G	0.2962	NA	NA	NA	0.665493	rs17223387	2	DMGDH	0	intronic	0.688	5	5	15	1	0	0
Betaine	5:78314051:C:T	rs1862228	5	78314051	T	C	0.2962	NA	NA	NA	0.665493	rs17223387	2	DMGDH	0	intronic	0.417	5	5	15	1	0	0
Betaine	5:78314379:A:G	rs6877621	5	78314379	G	A	0.2962	NA	NA	NA	0.665493	rs17223387	2	DMGDH	0	intronic	4.562	7	5	15	1	0	0
Betaine	5:78314620:C:T	rs76262502	5	78314620	C	T	0.03877	2.366e-13	-0.2622	0.0358	1	rs76262502	2	DMGDH	0	intronic	3.754	7	5	15	1	0	0
Betaine	5:78315151:A:T	rs7709472	5	78315151	T	A	0.2962	NA	NA	NA	0.665493	rs17223387	2	DMGDH	0	intronic	2.037	3a	5	15	1	0	0
Betaine	5:78315305:A:G	rs7705658	5	78315305	A	G	0.2972	NA	NA	NA	0.664362	rs17223387	2	DMGDH	0	intronic	3.189	4	5	15	1	0	0
Betaine	5:78315329:C:T	rs7709757	5	78315329	T	C	0.2972	NA	NA	NA	0.664362	rs17223387	2	DMGDH	0	intronic	6.669	4	5	15	1	0	0
Betaine	5:78315367:A:C	rs6453424	5	78315367	C	A	0.2962	NA	NA	NA	0.665493	rs17223387	2	DMGDH	0	intronic	0.102	4	5	15	1	0	0
Betaine	5:78315964:A:G	rs2034900	5	78315964	G	A	0.2952	NA	NA	NA	0.666675	rs17223387	2	DMGDH	0	intronic	3.073	NA	5	15	1	0	0
Betaine	5:78316188:G:T	rs2034899	5	78316188	T	G	0.2952	NA	NA	NA	0.666675	rs17223387	2	DMGDH	0	intronic	7.46	NA	5	15	1	0	0
Betaine	5:78316227:A:C	rs2364143	5	78316227	A	C	0.2952	NA	NA	NA	0.666675	rs17223387	2	DMGDH	0	intronic	6.652	6	5	15	1	0	0
Betaine	5:78316430:C:T	rs10514153	5	78316430	C	T	0.1243	0.0005234	-0.0872	0.0251	0.621572	rs62377919	2	DMGDH	0	intronic	4.802	6	2	15	1	0	0
Betaine	5:78316476:C:T	rs921943	5	78316476	C	T	0.2952	NA	NA	NA	0.666675	rs17223387	2	DMGDH	0	intronic	3.673	NA	2	15	1	0	0
Betaine	5:78317413:C:T	rs731124	5	78317413	C	T	0.2952	NA	NA	NA	0.666675	rs17223387	2	DMGDH	0	UTR3	2.765	2b	1	14	1	0	0
Betaine	5:78317728:A:G	rs731123	5	78317728	G	A	0.2952	NA	NA	NA	0.666675	rs17223387	2	DMGDH	0	intronic	1.202	NA	2	14	1	0	0
Betaine	5:78319622:A:C	rs463614	5	78319622	C	A	0.4632	9.438e-28	-0.1813	0.0166	0.704816	rs2445887	2	DMGDH	0	intronic	5.693	NA	4	14	1	0	0
Betaine	5:78319638:C:T	rs6862283	5	78319638	T	C	0.3141	NA	NA	NA	0.62687	rs17223387	2	DMGDH	0	intronic	3.821	5	4	14	1	0	0
Betaine	5:78319710:C:G	rs6877698	5	78319710	C	G	0.3141	NA	NA	NA	0.62687	rs17223387	2	DMGDH	0	intronic	5.772	4	4	14	1	0	0
Betaine	5:78322650:A:G	rs3797537	5	78322650	A	G	0.2962	NA	NA	NA	0.665493	rs17223387	2	DMGDH	0	intronic	9.895	5	5	15	1	0	0
Betaine	5:78322671:A:G	rs3797538	5	78322671	A	G	0.2972	NA	NA	NA	0.655906	rs17223387	2	DMGDH	0	intronic	5.688	5	5	15	1	0	0
Betaine	5:78323482:C:G	rs16876336	5	78323482	G	C	0.2962	NA	NA	NA	0.665493	rs17223387	2	DMGDH	0	intronic	7.415	5	5	15	1	0	0
Betaine	5:78323967:C:CT	rs142106284	5	78323967	C	CT	0.2952	NA	NA	NA	0.658128	rs17223387	2	DMGDH	0	intronic	0.979	NA	5	15	1	0	0
Betaine	5:78324003:G:T	rs933683	5	78324003	G	T	0.2962	NA	NA	NA	0.665493	rs17223387	2	DMGDH	0	intronic	9.481	7	5	15	1	0	0
Betaine	5:78324075:A:C	rs933684	5	78324075	A	C	0.2962	NA	NA	NA	0.665493	rs17223387	2	DMGDH	0	intronic	0.082	7	5	15	1	0	0
Betaine	5:78324352:A:G	rs1805074	5	78324352	A	G	0.2962	NA	NA	NA	0.665493	rs17223387	2	DMGDH	0	exonic	18.23	NA	5	15	1	0	0
Betaine	5:78324482:C:T	rs2303129	5	78324482	T	C	0.2962	NA	NA	NA	0.665493	rs17223387	2	DMGDH	0	intronic	9.586	7	2	15	1	0	0
Betaine	5:78324767:A:C	rs6865893	5	78324767	C	A	0.2962	NA	NA	NA	0.665493	rs17223387	2	DMGDH	0	intronic	5.903	6	2	15	1	0	0
Betaine	5:78325380:A:T	rs7735031	5	78325380	T	A	0.2962	NA	NA	NA	0.665493	rs17223387	2	DMGDH	0	intronic	3.589	5	2	15	1	0	0
Betaine	5:78325519:A:C	rs7731142	5	78325519	A	C	0.2962	NA	NA	NA	0.665493	rs17223387	2	DMGDH	0	intronic	8.794	6	2	15	1	0	0
Betaine	5:78325879:C:T	rs41272268	5	78325879	C	T	0.03877	2.589e-13	0.262	0.0358	1	rs76262502	2	DMGDH	0	intronic	0.786	6	5	15	1	0	0
Betaine	5:78326213:A:G	rs7736027	5	78326213	A	G	0.2972	NA	NA	NA	0.664362	rs17223387	2	DMGDH	0	intronic	5.169	7	5	15	1	0	0
Betaine	5:78326329:C:T	rs7716612	5	78326329	C	T	0.2962	NA	NA	NA	0.665493	rs17223387	2	DMGDH	0	intronic	0.594	7	5	15	1	0	0
Betaine	5:78326330:A:G	rs7736178	5	78326330	A	G	0.2962	NA	NA	NA	0.665493	rs17223387	2	DMGDH	0	intronic	0.071	7	5	15	1	0	0
Betaine	5:78326452:A:G	rs7736348	5	78326452	A	G	0.2962	NA	NA	NA	0.665493	rs17223387	2	DMGDH	0	intronic	9.926	5	5	15	1	0	0
Betaine	5:78326750:C:G	rs1805073	5	78326750	G	C	0.2962	NA	NA	NA	0.665493	rs17223387	2	DMGDH	0	exonic	21.1	4	1	15	1	0	0
Betaine	5:78326922:C:CGGGCAGCGGGGAGTG	rs140713637	5	78326922	CGGGCAGCGGGGAGTG	C	0.2962	NA	NA	NA	0.665493	rs17223387	2	DMGDH	0	intronic	1.668	NA	1	15	1	0	0
Betaine	5:78327621:A:T	rs727674	5	78327621	A	T	0.2962	NA	NA	NA	0.656992	rs17223387	2	DMGDH	0	intronic	2.033	5	2	15	1	0	0
Betaine	5:78327759:A:C	rs16876363	5	78327759	C	A	0.2952	NA	NA	NA	0.658128	rs17223387	2	DMGDH	0	intronic	6.113	7	2	15	1	0	0
Betaine	5:78329647:C:T	rs2049163	5	78329647	C	T	0.2952	NA	NA	NA	0.651664	rs17223387	2	DMGDH	0	intronic	5.5	NA	5	15	1	0	0
Betaine	5:78330522:A:G	rs402701	5	78330522	G	A	0.4652	1.369e-20	0.1535	0.0165	0.677266	rs10065798	2	DMGDH	0	intronic	8.908	NA	5	15	1	0	0
Betaine	5:78330610:A:G	rs113289211	5	78330610	G	A	0.03976	4.268e-13	0.2637	0.0364	0.972899	rs76262502	2	DMGDH	0	intronic	3.529	7	5	15	1	0	0
Betaine	5:78330613:G:T	rs111342688	5	78330613	G	T	0.03976	4.228e-13	0.2638	0.0364	0.972899	rs76262502	2	DMGDH	0	intronic	3.069	7	5	15	1	0	0
Betaine	5:78330630:C:T	rs2431951	5	78330630	C	T	0.495	6.76e-36	-0.2056	0.0164	0.807332	rs10065798	2	DMGDH	0	intronic	1.558	NA	5	15	1	0	0
Betaine	5:78331434:C:T	rs705418	5	78331434	C	T	0.4871	4.363e-36	0.2061	0.0164	0.844823	rs10065798	2	DMGDH	0	intronic	5.825	NA	5	15	1	0	0
Betaine	5:78331741:C:T	rs248380	5	78331741	C	T	0.4911	4.489e-35	-0.203	0.0164	0.844718	rs10065798	2	DMGDH	0	intronic	5.586	NA	5	15	1	0	0
Betaine	5:78331823:C:T	rs185077	5	78331823	C	T	0.4911	3.645e-35	-0.2032	0.0164	0.844718	rs10065798	2	DMGDH	0	intronic	5.442	NA	5	15	1	0	0
Betaine	5:78332560:A:G	rs248379	5	78332560	G	A	0.493	4.091e-33	0.1966	0.0164	0.783261	rs10065798	2	DMGDH	0	intronic	4.33	NA	5	15	1	0	0
Betaine	5:78333155:A:G	rs248378	5	78333155	G	A	0.494	4.663e-33	0.1964	0.0164	0.786482	rs10065798	2	DMGDH	0	intronic	0.352	7	4	15	1	0	0
Betaine	5:78334199:C:T	rs248377	5	78334199	C	T	0.493	5.056e-33	-0.1964	0.0164	0.783261	rs10065798	2	DMGDH	0	intronic	0.102	NA	5	15	1	0	0
Betaine	5:78334221:C:T	rs248376	5	78334221	C	T	0.493	4.802e-33	-0.1965	0.0164	0.783261	rs10065798	2	DMGDH	0	intronic	0.569	NA	5	15	1	0	0
Betaine	5:78334724:A:G	rs1085392	5	78334724	A	G	0.494	NA	NA	NA	0.786482	rs10065798	2	DMGDH	0	intronic	0.407	NA	5	15	1	0	0
Betaine	5:78336091:C:T	rs441048	5	78336091	C	T	0.493	4.764e-33	-0.1962	0.0164	0.783261	rs10065798	2	DMGDH	0	intronic	0.248	7	5	15	1	0	0
Betaine	5:78336454:C:G	rs685881	5	78336454	G	C	0.493	6.424e-33	0.1959	0.0164	0.783261	rs10065798	2	DMGDH	0	intronic	1.01	7	4	15	1	0	0
Betaine	5:78336639:G:T	rs511535	5	78336639	G	T	0.493	NA	NA	NA	0.783261	rs10065798	2	DMGDH	0	intronic	2.999	NA	4	15	1	0	0
Betaine	5:78336640:C:T	rs686724	5	78336640	C	T	0.4891	NA	NA	NA	0.852516	rs10065798	2	DMGDH	0	intronic	5.237	7	4	15	1	0	0
Betaine	5:78336746:T:TC	rs2067344	5	78336746	TC	T	0.4881	NA	NA	NA	0.856189	rs10065798	2	DMGDH	0	intronic	0.26	NA	4	15	1	0	0
Betaine	5:78337225:A:G	rs248381	5	78337225	G	A	0.4891	2.081e-35	0.2037	0.0164	0.851984	rs10065798	2	DMGDH	0	intronic	9.487	7	4	15	1	0	0
Betaine	5:78338591:T:TC	rs67423009	5	78338591	TC	T	0.494	NA	NA	NA	0.786482	rs10065798	2	DMGDH	0	intronic	3.658	NA	4	15	1	0	0
Betaine	5:78338598:T:TAA	rs373222487	5	78338598	T	TAA	0.494	NA	NA	NA	0.786482	rs10065798	2	DMGDH	0	intronic	0.328	NA	4	15	1	0	0
Betaine	5:78339755:C:T	rs248383	5	78339755	C	T	0.494	5.562e-33	0.1958	0.0164	0.786482	rs10065798	2	DMGDH	0	intronic	11.13	7	4	15	1	0	0
Betaine	5:78340062:C:T	rs248384	5	78340062	C	T	0.494	5.562e-33	-0.1958	0.0164	0.786482	rs10065798	2	DMGDH	0	intronic	6.411	7	5	15	1	0	0
Betaine	5:78340257:C:G	rs248385	5	78340257	G	C	0.494	5.507e-33	-0.1958	0.0164	0.786482	rs10065798	2	DMGDH	0	exonic	9.723	7	5	15	1	0	0
Betaine	5:78340286:A:G	rs532964	5	78340286	G	A	0.494	5.321e-33	-0.1959	0.0164	0.786482	rs10065798	2	DMGDH	0	exonic	20.6	NA	5	15	1	0	0
Betaine	5:78340517:A:T	rs2249096	5	78340517	T	A	0.494	5.844e-33	-0.1958	0.0164	0.786482	rs10065798	2	DMGDH	0	intronic	0.043	7	5	15	1	0	0
Betaine	5:78340763:A:G	rs620376	5	78340763	G	A	0.4901	2.447e-35	-0.2034	0.0164	0.848328	rs10065798	2	DMGDH	0	intronic	0.113	5	5	15	1	0	0
Betaine	5:78341940:C:T	rs475156	5	78341940	C	T	0.493	NA	NA	NA	0.783261	rs10065798	2	DMGDH	0	intronic	0.111	NA	5	15	1	0	0
Betaine	5:78341978:C:T	rs475058	5	78341978	C	T	0.493	6.126e-33	-0.1961	0.0164	0.783261	rs10065798	2	DMGDH	0	intronic	2.753	NA	5	15	1	0	0
Betaine	5:78341992:A:G	rs635859	5	78341992	G	A	0.493	6.298e-33	-0.196	0.0164	0.783261	rs10065798	2	DMGDH	0	intronic	0.829	6	5	15	1	0	0
Betaine	5:78342440:A:G	rs664512	5	78342440	G	A	0.493	8.336e-33	-0.1954	0.0164	0.783261	rs10065798	2	DMGDH	0	intronic	7.483	6	5	15	1	0	0
Betaine	5:78343462:A:G	rs2461249	5	78343462	G	A	0.4901	5.839e-35	-0.2024	0.0164	0.855852	rs10065798	2	DMGDH	0	intronic	12.46	NA	5	15	1	0	0
Betaine	5:78345667:C:T	rs7710133	5	78345667	C	T	0.4901	6.263e-34	-0.2001	0.0165	0.933708	rs10065798	2	DMGDH	0	intronic	4.748	6	5	15	1	0	0
Betaine	5:78347628:A:G	rs2431330	5	78347628	G	A	0.4891	4.729e-34	-0.2005	0.0165	0.929807	rs10065798	2	DMGDH	0	intronic	4.163	NA	5	15	1	0	0
Betaine	5:78350390:A:G	rs631151	5	78350390	G	A	0.4901	6.561e-34	-0.2	0.0165	0.925626	rs10065798	2	DMGDH	0	intronic	14.44	6	5	15	1	0	0
Betaine	5:78354446:A:G	rs476620	5	78354446	G	A	0.3926	4.112e-05	0.0696	0.017	0.604177	rs10065798	2	DMGDH	0	intronic	0.39	6	5	15	1	0	0
Betaine	5:78354679:A:G	rs612893	5	78354679	G	A	0.3926	4.143e-05	-0.0696	0.017	0.604177	rs10065798	2	DMGDH	0	intronic	6.221	7	5	15	1	0	0
Betaine	5:78355521:C:T	rs556013	5	78355521	C	T	0.3926	4.166e-05	-0.0695	0.017	0.604177	rs10065798	2	DMGDH	0	intronic	7.852	7	5	15	1	0	0
Betaine	5:78358432:C:G	rs542721	5	78358432	G	C	0.3907	3.942e-05	-0.0698	0.017	0.611816	rs10065798	2	DMGDH	0	intronic	3.239	4	5	15	1	0	0
Betaine	5:78359036:A:G	rs1644004	5	78359036	G	A	0.4901	9.445e-34	-0.1997	0.0165	0.949011	rs10065798	2	DMGDH	0	intronic	4.64	6	5	15	1	0	0
Betaine	5:78359271:A:G	rs9637824	5	78359271	G	A	0.3907	3.608e-05	0.0701	0.017	0.611816	rs10065798	2	DMGDH	0	intronic	4.974	7	5	15	1	0	0
Betaine	5:78360559:A:T	rs495287	5	78360559	T	A	0.4901	NA	NA	NA	0.949011	rs10065798	2	DMGDH	0	intronic	1.963	6	5	15	1	0	0
Betaine	5:78360560:C:T	rs495305	5	78360560	C	T	0.493	NA	NA	NA	0.93654	rs10065798	2	DMGDH	0	intronic	0.069	6	5	15	1	0	0
Betaine	5:78360660:A:C	rs582972	5	78360660	C	A	0.4901	7.231e-34	0.2002	0.0165	0.949011	rs10065798	2	DMGDH	0	intronic	0.225	6	5	15	1	0	0
Betaine	5:78360866:C:T	rs584218	5	78360866	C	T	0.4901	2.383e-34	0.2016	0.0165	0.949011	rs10065798	2	DMGDH	0	intronic	1.757	7	5	15	1	0	0
Betaine	5:78361650:C:T	rs10056330	5	78361650	C	T	0.499	1.459e-36	0.2073	0.0164	0.991951	rs10065798	2	DMGDH	0	intronic	10.66	5	5	15	1	0	0
Betaine	5:78361893:A:G	rs10065798	5	78361893	G	A	0.499	1.339e-37	-0.2106	0.0164	1	rs10065798	2	DMGDH	0	intronic	3.865	6	5	15	1	0	0
Betaine	5:78364984:C:T	rs4998017	5	78364984	T	C	0.498	NA	NA	NA	0.987991	rs10065798	2	DMGDH	0	intronic	2.706	5	1	15	1	0	0
Betaine	5:78364988:T:TGC	rs5868949	5	78364988	TGC	T	0.498	NA	NA	NA	0.987991	rs10065798	2	DMGDH	0	intronic	1.627	NA	1	15	1	0	0
Betaine	5:78366705:A:G	rs671960	5	78366705	G	A	0.4056	3.22e-06	-0.0779	0.0167	0.621092	rs10065798	2	DMGDH:BHMT2	00:00:00	intronic	6.869	5	1	15	1	0	0
Betaine	5:78367464:C:G	rs485851	5	78367464	G	C	0.4046	3.22e-06	-0.0779	0.0167	0.626057	rs10065798	2	DMGDH:BHMT2	00:00:00	intronic	0.217	6	2	15	1	0	0
Betaine	5:78368292:A:G	rs592052	5	78368292	G	A	0.497	8.094e-37	-0.208	0.0164	0.975982	rs10065798	2	DMGDH:BHMT2	00:00:00	intronic	4.748	5	5	15	1	0	0
Betaine	5:78368494:A:G	rs9293763	5	78368494	G	A	0.07058	1.121e-10	0.2007	0.0311	0.938957	rs10044894	2	DMGDH:BHMT2	00:00:00	intronic	7.529	5	5	15	1	0	0
Betaine	5:78369370:A:G	rs623844	5	78369370	G	A	0.4046	3.37e-06	0.0777	0.0167	0.626057	rs10065798	2	DMGDH:BHMT2	00:00:00	intronic	5.265	6	5	15	1	0	0
Betaine	5:78370208:A:G	rs627409	5	78370208	G	A	0.4046	3.521e-06	0.0776	0.0167	0.626057	rs10065798	2	DMGDH:BHMT2	00:00:00	intronic	11.43	5	1	15	1	0	0
Betaine	5:78373431:C:T	rs682985	5	78373431	C	T	0.4016	9.115e-06	0.0742	0.0167	0.607737	rs10065798	2	DMGDH:BHMT2	00:00:00	exonic	10.92	7	2	15	1	0	0
Betaine	5:78373664:A:G	rs684277	5	78373664	G	A	0.4006	7.029e-06	0.0752	0.0167	0.612691	rs10065798	2	DMGDH:BHMT2	00:00:00	intronic	0.072	2c	2	15	1	0	0
Betaine	5:78374090:A:G	rs2909855	5	78374090	A	G	0.499	NA	NA	NA	0.952038	rs10065798	2	DMGDH:BHMT2	00:00:00	intronic	2.18	5	5	15	1	0	0
Betaine	5:78374865:A:C	rs1422086	5	78374865	C	A	0.4016	1.482e-05	0.0725	0.0167	0.607737	rs10065798	2	DMGDH:BHMT2	00:00:00	intronic	0.386	5	4	15	1	0	0
Betaine	5:78377334:A:G	rs557302	5	78377334	G	A	0.499	1.395e-35	-0.2047	0.0164	0.952213	rs10065798	2	DMGDH:BHMT2	00:00:00	intronic	7.996	6	4	15	1	0	0
Betaine	5:78378410:A:T	rs526264	5	78378410	T	A	0.4006	3.059e-05	-0.0699	0.0168	0.606114	rs10065798	2	DMGDH:BHMT2	00:00:00	intronic	1.046	6	5	15	1	0	0
Betaine	5:78381689:A:C	rs625879	5	78381689	C	A	0.4006	2.322e-05	-0.0708	0.0167	0.606114	rs10065798	2	DMGDH:BHMT2	00:00:00	intronic	3.687	NA	5	15	1	0	0
Betaine	5:78382411:A:G	rs515559	5	78382411	G	A	0.4006	2.323e-05	-0.0708	0.0167	0.606114	rs10065798	2	DMGDH:BHMT2	00:00:00	intronic	7.515	NA	5	15	1	0	0
Betaine	5:78382835:A:G	rs5012505	5	78382835	A	G	0.4036	NA	NA	NA	0.612261	rs10065798	2	DMGDH:BHMT2	00:00:00	intronic	2.006	6	5	15	1	0	0
Betaine	5:78382943:C:T	rs565718	5	78382943	C	T	0.499	4.066e-35	-0.2032	0.0164	0.952213	rs10065798	2	DMGDH:BHMT2	00:00:00	intronic	9.389	NA	5	15	1	0	0
Betaine	5:78383451:A:C	rs561138	5	78383451	C	A	0.4006	2.326e-05	-0.0709	0.0167	0.606114	rs10065798	2	DMGDH:BHMT2	00:00:00	intronic	0.898	NA	5	15	1	0	0
Betaine	5:78383463:A:G	rs597560	5	78383463	G	A	0.4006	4.009e-05	-0.0689	0.0168	0.606114	rs10065798	2	DMGDH:BHMT2	00:00:00	intronic	1.092	NA	5	15	1	0	0
Betaine	5:78383862:A:G	rs595653	5	78383862	G	A	0.499	3.938e-35	0.2033	0.0164	0.952213	rs10065798	2	DMGDH:BHMT2	00:00:00	intronic	2.079	NA	5	15	1	0	0
Betaine	5:78383989:C:T	rs584536	5	78383989	C	T	0.499	3.587e-35	0.2034	0.0164	0.952213	rs10065798	2	DMGDH:BHMT2	00:00:00	intronic	0.451	NA	5	15	1	0	0
Betaine	5:78385685:C:G	rs10069549	5	78385685	G	C	0.2445	2.573e-19	0.1675	0.0186	1	rs10069549	2	DMGDH	0	downstream	6.73	6	5	15	1	0	0
Betaine	5:78385845:G:T	rs10944	5	78385845	G	T	0.499	4.471e-35	-0.2031	0.0164	0.952213	rs10065798	2	DMGDH	0	downstream	1.989	NA	5	15	1	0	0
Betaine	5:78387697:T:TC	rs199721565	5	78387697	TC	T	0.04076	NA	NA	NA	0.899355	rs76262502	2	DMGDH	0	intergenic	0.881	NA	5	15	1	0	0
Betaine	5:78393668:A:G	rs62377955	5	78393668	A	G	0.496	NA	NA	NA	0.917375	rs10065798	2	DMGDH	0	intergenic	0.619	7	5	15	1	0	0
Betaine	5:78394789:C:G	rs532442795	5	78394789	C	G	0.0159	NA	NA	NA	0.631444	rs149047010	2	DMGDH	0	intergenic	0.295	NA	5	15	1	0	0
Betaine	5:78397980:A:G	rs586199	5	78397980	G	A	0.495	4.237e-35	0.2029	0.0164	0.921464	rs10065798	2	DMGDH	0	intergenic	3.947	6	5	15	1	0	0
Betaine	5:78399178:G:GTTA	rs150897550	5	78399178	G	GTTA	0.495	NA	NA	NA	0.921464	rs10065798	2	DMGDH	0	intergenic	0.823	NA	5	15	1	0	0
Betaine	5:78400431:A:T	rs2461248	5	78400431	T	A	0.495	5.612e-35	-0.2027	0.0164	0.921464	rs10065798	2	DMGDH	0	intergenic	0.214	7	5	15	1	0	0
Betaine	5:78404955:C:T	rs471989	5	78404955	C	T	0.4901	5.983e-27	0.1774	0.0165	0.739186	rs10065798	2	DMGDH	0	intergenic	1.796	NA	2	14	1	0	0
Betaine	5:78405090:A:C	rs494897	5	78405090	C	A	0.4851	NA	NA	NA	0.831528	rs10065798	2	DMGDH	0	intergenic	1.094	NA	2	14	1	0	0
Betaine	5:78406434:A:G	rs562487	5	78406434	G	A	0.4791	1.668e-31	0.1926	0.0165	0.819025	rs10065798	2	DMGDH	0	intergenic	2.447	NA	2	14	1	0	0
Betaine	5:78406685:C:T	rs10044894	5	78406685	C	T	0.06859	9.354e-11	0.2016	0.0311	1	rs10044894	2	DMGDH	0	upstream	0.373	7	2	14	1	0	0
Betaine	5:78409060:C:T	rs651852	5	78409060	C	T	0.4811	1.795e-31	0.1926	0.0165	0.818471	rs10065798	2	DMGDH:BHMT	00:00:00	intronic	3.236	NA	2	13	1	0	0
Betaine	5:78411208:T:TAAG	rs144713911	5	78411208	TAAG	T	0.4791	NA	NA	NA	0.803716	rs10065798	2	DMGDH:BHMT	00:00:00	intronic	4.404	NA	5	14	1	0	0
Betaine	5:78411324:C:T	rs7700970	5	78411324	C	T	0.3171	1.678e-23	-0.1822	0.0182	1	rs7700970	2	DMGDH:BHMT	00:00:00	intronic	1.511	5	5	14	1	0	0
Betaine	5:78411822:C:G	rs619100	5	78411822	G	C	0.4901	6.797e-33	-0.1994	0.0167	0.73444	rs10065798	2	DMGDH:BHMT	00:00:00	intronic	3.155	6	5	14	1	0	0
Betaine	5:78414185:A:G	rs612855	5	78414185	G	A	0.3241	1.162e-08	-0.0994	0.0174	0.819519	rs4421087	2	DMGDH:BHMT	00:00:00	intronic	2.255	7	5	15	1	0	0
Betaine	5:78414337:C:T	rs506500	5	78414337	C	T	0.3091	7.012e-10	-0.1085	0.0176	0.884909	rs4421087	2	DMGDH:BHMT	00:00:00	intronic	0.586	7	5	15	1	0	0
Betaine	5:78416416:C:T	rs567754	5	78416416	C	T	0.327	3.564e-23	0.1738	0.0175	0.88705	rs617219	2	DMGDH:BHMT	00:00:00	intronic	9.645	7	4	15	1	0	0
Betaine	5:78417629:C:T	rs1644005	5	78417629	T	C	0.3429	NA	NA	NA	0.943285	rs617219	2	DMGDH:BHMT	00:00:00	intronic	0.21	7	4	15	1	0	0
Betaine	5:78417775:C:T	rs72764958	5	78417775	C	T	0.3429	2.252e-24	-0.1757	0.0172	0.943285	rs617219	2	DMGDH:BHMT	00:00:00	intronic	3.518	6	4	15	1	0	0
Betaine	5:78418346:G:T	rs622087	5	78418346	G	T	0.3091	6.419e-10	-0.1084	0.0175	0.893921	rs4421087	2	DMGDH:BHMT	00:00:00	intronic	1.567	NA	4	15	1	0	0
Betaine	5:78418416:A:G	rs621678	5	78418416	G	A	0.3091	6.415e-10	-0.1084	0.0175	0.893921	rs4421087	2	DMGDH:BHMT	00:00:00	intronic	3.005	NA	4	15	1	0	0
Betaine	5:78419809:C:T	rs6860725	5	78419809	C	T	0.3221	3.245e-10	-0.1092	0.0174	0.823722	rs4421087	2	DMGDH:BHMT	00:00:00	intronic	1.74	7	4	15	1	0	0
Betaine	5:78420221:A:T	rs72764960	5	78420221	T	A	0.3429	2.613e-24	0.1753	0.0172	0.943285	rs617219	2	DMGDH:BHMT	00:00:00	intronic	0.198	6	4	15	1	0	0
Betaine	5:78420285:C:CA	rs56304507	5	78420285	C	CA	0.335	NA	NA	NA	0.877857	rs4421087	2	DMGDH:BHMT	00:00:00	intronic	2.009	NA	4	15	1	0	0
Betaine	5:78420732:A:C	rs573372	5	78420732	C	A	0.3111	7.892e-10	0.1076	0.0175	0.902066	rs4421087	2	DMGDH:BHMT	00:00:00	intronic	3.621	NA	4	15	1	0	0
Betaine	5:78421057:G:T	rs686764	5	78421057	G	T	0.333	1.531e-12	0.122	0.0172	1	rs4421087	2	DMGDH:BHMT	00:00:00	intronic	1.826	NA	4	15	1	0	0
Betaine	5:78421609:A:G	rs565111	5	78421609	G	A	0.3429	2.492e-24	-0.1754	0.0172	0.943285	rs617219	2	DMGDH:BHMT	00:00:00	intronic	0.476	NA	4	15	1	0	0
Betaine	5:78421780:A:G	rs694290	5	78421780	G	A	0.3111	6.69e-10	0.1082	0.0175	0.902066	rs4421087	2	DMGDH:BHMT	00:00:00	intronic	1.282	NA	4	15	1	0	0
Betaine	5:78424154:A:G	rs478667	5	78424154	G	A	0.332	1.505e-12	0.122	0.0172	0.9953	rs4421087	2	DMGDH:BHMT	00:00:00	intronic	0.382	NA	4	15	1	0	0
Betaine	5:78424189:C:CA	rs66501296	5	78424189	CA	C	0.3539	NA	NA	NA	0.624665	rs4421087	2	DMGDH:BHMT	00:00:00	intronic	1.262	NA	4	15	1	0	0
Betaine	5:78425747:C:T	rs2909853	5	78425747	C	T	0.3111	7.484e-10	-0.1077	0.0175	0.902066	rs4421087	2	DMGDH:BHMT	00:00:00	intronic	0.715	7	4	15	1	0	0
Betaine	5:78426650:A:G	rs4421087	5	78426650	G	A	0.333	1.489e-12	0.122	0.0172	1	rs4421087	2	DMGDH:BHMT	00:00:00	intronic	3.479	5	4	15	1	0	0
Betaine	5:78427208:A:T	rs585800	5	78427208	T	A	0.2654	0.0004067	0.0645	0.0183	0.703434	rs4421087	2	DMGDH:BHMT	00:00:00	UTR3	2.119	5	5	15	1	0	0
Betaine	5:78428770:G:T	rs71578818	5	78428770	T	G	0.3121	NA	NA	NA	0.897097	rs4421087	2	DMGDH	0	downstream	0.411	6	5	15	1	0	0
Betaine	5:78429594:A:C	rs617219	5	78429594	C	A	0.3499	1.797e-24	-0.1758	0.0172	1	rs617219	2	DMGDH	0	intergenic	0.686	1f	1	2	1	0	0
Betaine	5:78430010:G:GTTTT	5:78430010:G:GTTTT	5	78430010	G	GTTTT	0.000994	NA	NA	NA	0.922325	rs617219	2	DMGDH	0	intergenic	1.587	NA	1	7	1	0	0
Betaine	5:78430010:G:GTTT	5:78430010:G:GTTT	5	78430010	G	GTTT	0.34	NA	NA	NA	0.922325	rs617219	2	DMGDH	0	NA	1.628	NA	1	7	1	0	0
Betaine	5:78430010:G:GT	5:78430010:G:GT	5	78430010	G	GT	0.00994	NA	NA	NA	0.922325	rs617219	2	DMGDH	0	NA	1.711	NA	1	7	1	0	0
Betaine	5:78430058:C:T	rs4466139	5	78430058	C	T	0.3419	7.726e-23	-0.1705	0.0173	0.931066	rs617219	2	DMGDH	0	intergenic	7.272	2b	1	7	1	0	0
Betaine	5:78430607:A:C	rs1316776	5	78430607	C	A	0.325	1.706e-23	0.1746	0.0175	0.887257	rs617219	2	DMGDH	0	intergenic	0.608	7	5	15	1	0	0
Betaine	5:78430689:C:T	rs1962002	5	78430689	C	T	0.3708	3.288e-18	-0.1475	0.017	0.832669	rs617219	2	DMGDH	0	intergenic	0.173	7	5	15	1	0	0
Betaine	5:78431077:C:G	rs10042338	5	78431077	G	C	0.325	1.74e-23	0.1746	0.0175	0.887257	rs617219	2	DMGDH	0	intergenic	6.279	6	5	15	1	0	0
Betaine	5:78431486:A:C	rs955897	5	78431486	C	A	0.3638	2.368e-18	-0.1485	0.017	0.844818	rs617219	2	DMGDH	0	intergenic	0.704	7	2	15	1	0	0
Betaine	5:78432444:C:T	rs1627316	5	78432444	C	T	0.325	1.165e-23	0.1752	0.0175	0.887257	rs617219	2	DMGDH	0	intergenic	0.739	NA	1	15	1	0	0
Betaine	5:78432608:C:T	rs1717566	5	78432608	C	T	0.325	1.151e-23	-0.1752	0.0175	0.887257	rs617219	2	DMGDH	0	intergenic	2.185	4	5	15	1	0	0
Betaine	5:78432757:A:G	rs36177073	5	78432757	G	A	0.325	1.163e-23	0.1752	0.0175	0.887257	rs617219	2	DMGDH	0	intergenic	2.415	5	5	15	1	0	0
Betaine	5:78432799:G:GTATATA	rs140940126	5	78432799	GTATATA	G	0.3708	NA	NA	NA	0.812682	rs617219	2	DMGDH	0	intergenic	0.381	NA	5	15	1	0	0
Betaine	5:78433001:C:T	rs36129566	5	78433001	T	C	0.2565	NA	NA	NA	0.612858	rs617219	2	DMGDH	0	intergenic	1.545	6	5	15	1	0	0
Betaine	5:78433055:A:AAT	rs368451648	5	78433055	AAT	A	0.3241	NA	NA	NA	0.874635	rs617219	2	DMGDH	0	intergenic	0.369	NA	5	15	1	0	0
Betaine	5:78433061:C:T	rs369110399	5	78433061	T	C	0.3241	NA	NA	NA	0.874635	rs617219	2	DMGDH	0	intergenic	1.51	6	5	15	1	0	0
Betaine	5:78433154:A:ATG	rs559320993	5	78433154	A	ATG	0.325	NA	NA	NA	0.879132	rs617219	2	DMGDH	0	intergenic	0.315	NA	5	15	1	0	0
Betaine	5:78433155:C:T	rs181193678	5	78433155	C	T	0.33	NA	NA	NA	0.855903	rs617219	2	DMGDH	0	intergenic	0.78	6	5	15	1	0	0
Betaine	5:78433346:A:ATG	rs201397899	5	78433346	A	ATG	0.3181	NA	NA	NA	0.858981	rs617219	2	DMGDH	0	intergenic	0.282	NA	5	15	1	0	0
Betaine	5:78433363:T:TAC	rs200450501	5	78433363	T	TAC	0.3221	NA	NA	NA	0.875007	rs617219	2	DMGDH	0	intergenic	0.29	NA	5	15	1	0	0
Betaine	5:78433441:C:CAT	rs199669078	5	78433441	C	CAT	0.331	NA	NA	NA	0.862325	rs617219	2	DMGDH	0	intergenic	0.317	NA	5	15	1	0	0
Betaine	5:78433459:C:T	rs184421626	5	78433459	T	C	0.0169	NA	NA	NA	0.891055	rs77977678	2	DMGDH	0	intergenic	1.399	6	5	15	1	0	0
Betaine	5:78433572:A:G	rs114964313	5	78433572	G	A	0.326	NA	NA	NA	0.874441	rs617219	2	DMGDH	0	intergenic	0.782	6	5	15	1	0	0
Betaine	5:78433680:A:C	rs115525913	5	78433680	C	A	0.341	NA	NA	NA	0.882774	rs617219	2	DMGDH	0	intergenic	0.479	6	5	15	1	0	0
Betaine	5:78433692:A:C	rs114445781	5	78433692	C	A	0.3628	NA	NA	NA	0.839995	rs617219	2	DMGDH	0	intergenic	0.476	6	5	15	1	0	0
Betaine	5:78433716:A:C	rs143860686	5	78433716	C	A	0.3459	NA	NA	NA	0.799403	rs617219	2	DMGDH	0	intergenic	0.471	7	5	15	1	0	0
Betaine	5:78433740:A:C	rs146313134	5	78433740	C	A	0.3469	NA	NA	NA	0.795236	rs617219	2	DMGDH	0	intergenic	0.471	7	5	15	1	0	0
Betaine	5:78433831:C:T	rs115009495	5	78433831	C	T	0.326	NA	NA	NA	0.882891	rs617219	2	DMGDH	0	intergenic	2	6	5	15	1	0	0
Betaine	5:78434291:C:T	rs2364596	5	78434291	C	T	0.3459	5.021e-19	0.1526	0.0171	0.799403	rs617219	2	DMGDH	0	intergenic	1.388	5	5	15	1	0	0
Betaine	5:78434662:A:AT	rs35659856	5	78434662	AT	A	0.326	NA	NA	NA	0.882891	rs617219	2	DMGDH	0	intergenic	0.67	NA	5	15	1	0	0
Betaine	5:78435762:C:T	rs1717567	5	78435762	C	T	0.325	1.192e-23	-0.1751	0.0175	0.887257	rs617219	2	DMGDH	0	intergenic	4.552	6	5	15	1	0	0
Betaine	5:78436189:A:G	rs1915705	5	78436189	G	A	0.325	1.202e-23	0.1751	0.0175	0.887257	rs617219	2	DMGDH	0	intergenic	0.847	6	5	15	1	0	0
Betaine	5:78436211:C:T	rs1915706	5	78436211	C	T	0.3757	3.248e-18	0.1474	0.0169	0.815381	rs617219	2	DMGDH	0	intergenic	0.815	5	5	15	1	0	0
Betaine	5:78436755:C:G	rs12518949	5	78436755	G	C	0.3757	3.254e-18	-0.1474	0.0169	0.815381	rs617219	2	DMGDH	0	intergenic	0.403	NA	5	15	1	0	0
Betaine	5:78436773:C:T	rs10942885	5	78436773	C	T	0.325	1.21e-23	0.1751	0.0175	0.887257	rs617219	2	DMGDH	0	intergenic	6.156	4	5	15	1	0	0
Betaine	5:78436905:A:C	rs12519500	5	78436905	C	A	0.3241	1.227e-23	0.1751	0.0175	0.883482	rs617219	2	DMGDH	0	intergenic	8.429	3a	5	15	1	0	0
Betaine	5:78436952:C:T	rs56064275	5	78436952	C	T	0.325	1.847e-23	0.1744	0.0175	0.887257	rs617219	2	DMGDH	0	intergenic	7.22	6	5	15	1	0	0
Betaine	5:78437340:A:G	rs1622238	5	78437340	G	A	0.325	1.26e-23	-0.175	0.0175	0.887257	rs617219	2	DMGDH	0	intergenic	0.07	5	5	15	1	0	0
Betaine	5:78438492:A:C	rs1664552	5	78438492	C	A	0.325	1.207e-23	-0.1751	0.0175	0.887257	rs617219	2	DMGDH	0	intergenic	8.657	NA	5	15	1	0	0
Betaine	5:78438743:A:G	rs1717560	5	78438743	G	A	0.325	1.814e-23	-0.1744	0.0175	0.887257	rs617219	2	DMGDH	0	intergenic	5.781	7	5	15	1	0	0
Betaine	5:78438937:A:C	rs1533760	5	78438937	C	A	0.325	1.185e-23	-0.1751	0.0175	0.887257	rs617219	2	DMGDH	0	intergenic	3.698	7	5	15	1	0	0
Betaine	5:78440096:C:T	rs1664551	5	78440096	C	T	0.328	1.481e-23	0.1745	0.0174	0.873156	rs617219	2	DMGDH	0	NA	2.046	NA	2	15	1	0	0
Betaine	5:78440369:C:T	rs1717565	5	78440369	C	T	0.328	2.404e-23	-0.1737	0.0175	0.873156	rs617219	2	DMGDH	0	NA	1.782	NA	5	15	1	0	0
Betaine	5:78441632:G:T	rs75862997	5	78441632	G	T	0.0666	2.429e-08	0.1869	0.0335	0.70324	rs10044894	2	DMGDH	0	NA	1.203	2b	5	15	1	0	0
Betaine	5:78442351:A:G	rs949644	5	78442351	G	A	0.328	2.311e-23	-0.1737	0.0174	0.873156	rs617219	2	DMGDH	0	NA	16.59	NA	5	15	1	0	0
Betaine	5:78442522:A:T	rs949645	5	78442522	T	A	0.328	2.338e-23	0.1737	0.0174	0.873156	rs617219	2	DMGDH	0	NA	5.065	1b	5	15	1	0	0
Betaine	5:78442713:A:G	rs1664553	5	78442713	G	A	0.328	NA	NA	NA	0.873156	rs617219	2	DMGDH	0	NA	0.549	6	5	15	1	0	0
Betaine	5:78442715:A:G	rs1664554	5	78442715	G	A	0.327	NA	NA	NA	0.868987	rs617219	2	DMGDH	0	NA	2.813	6	5	15	1	0	0
Betaine	5:78442815:A:G	rs200062729	5	78442815	A	G	0.328	NA	NA	NA	0.873156	rs617219	2	DMGDH	0	NA	0.75	7	5	15	1	0	0
Betaine	5:78443735:G:T	rs1291041	5	78443735	G	T	0.328	2.382e-23	0.1736	0.0174	0.873156	rs617219	2	DMGDH	0	NA	0.672	1f	5	15	1	0	0
Betaine	5:78444148:C:T	rs1275105	5	78444148	C	T	0.3738	4.779e-18	-0.1465	0.0169	0.821207	rs617219	2	DMGDH	0	NA	0.486	6	5	15	1	0	0
Betaine	5:78446905:A:G	rs10037105	5	78446905	G	A	0.329	2.72e-23	-0.1734	0.0174	0.877346	rs617219	2	DMGDH	0	NA	7.546	5	5	15	1	0	0
Betaine	5:78447005:C:CA	rs201990717	5	78447005	CA	C	0.3658	NA	NA	NA	0.713001	rs617219	2	DMGDH	0	NA	3.864	NA	5	15	1	0	0
Betaine	5:78447395:C:T	rs1275102	5	78447395	C	T	0.3767	4.382e-18	-0.1467	0.0169	0.811642	rs617219	2	DMGDH	0	NA	8.523	6	5	15	1	0	0
Betaine	5:78448105:C:G	rs1275103	5	78448105	G	C	0.3777	3.764e-18	-0.147	0.0169	0.815779	rs617219	2	DMGDH	0	NA	0.914	3a	5	15	1	0	0
Betaine	5:78449127:A:G	rs1275104	5	78449127	G	A	0.328	2.923e-23	0.1731	0.0174	0.873156	rs617219	2	DMGDH	0	NA	7.106	7	5	15	1	0	0
Betaine	5:78451409:A:G	rs72764969	5	78451409	G	A	0.3499	1.705e-18	-0.1499	0.0171	0.782849	rs617219	2	DMGDH	0	intergenic	2.031	5	5	15	1	0	0
Betaine	5:78452277:A:C	rs72764970	5	78452277	C	A	0.328	3.498e-23	-0.1727	0.0174	0.873156	rs617219	2	DMGDH	0	intergenic	9.196	6	5	15	1	0	0
Betaine	5:78452983:A:C	rs7717669	5	78452983	C	A	0.3767	4.639e-18	-0.1464	0.0169	0.810757	rs617219	2	DMGDH	0	intergenic	0.323	5	2	15	1	0	0
Betaine	5:78453224:G:GT	rs11373242	5	78453224	G	GT	0.3767	NA	NA	NA	0.810757	rs617219	2	DMGDH	0	intergenic	4.625	NA	5	15	1	0	0
Betaine	5:78453899:A:G	rs2364594	5	78453899	G	A	0.328	3.644e-23	0.1725	0.0174	0.873156	rs617219	2	DMGDH	0	intergenic	0.949	7	5	15	1	0	0
Betaine	5:78458257:C:G	rs12659709	5	78458257	G	C	0.3738	8.024e-18	-0.145	0.0169	0.821207	rs617219	2	DMGDH	0	intergenic	0.241	7	5	15	1	0	0
Betaine	5:78458444:T:TA	rs373766920	5	78458444	TA	T	0.3966	NA	NA	NA	0.618613	rs617219	2	DMGDH	0	intergenic	1.186	NA	5	15	1	0	0
Betaine	5:78461107:C:CAAAA	rs538959750	5	78461107	CAAAA	C	0.3489	NA	NA	NA	0.70965	rs7732681	2	DMGDH	0	intergenic	0.998	NA	5	15	1	0	0
Betaine	5:78461331:A:G	rs111808216	5	78461331	G	A	0.328	4.685e-23	0.1717	0.0174	0.873156	rs617219	2	DMGDH	0	intergenic	0.39	6	5	15	1	0	0
Betaine	5:78463395:A:G	rs13158309	5	78463395	G	A	0.3738	9.847e-18	-0.1444	0.0168	0.821207	rs617219	2	DMGDH	0	intergenic	6.722	1f	14	15	1	0	0
Betaine	5:78463527:C:T	rs55868416	5	78463527	C	T	0.328	5.034e-23	0.1715	0.0174	0.873156	rs617219	2	DMGDH	0	intergenic	1.155	5	14	15	1	0	0
Betaine	5:78464012:G:T	rs10942887	5	78464012	G	T	0.328	5.091e-23	0.1715	0.0174	0.873156	rs617219	2	DMGDH	0	intergenic	3.445	3a	14	15	1	0	0
Betaine	5:78465308:A:AAC	rs150310024	5	78465308	A	AAC	0.336	NA	NA	NA	0.744772	rs617219	2	DMGDH	0	downstream	1.663	NA	7	15	1	0	0
Betaine	5:78465660:A:G	rs12659618	5	78465660	G	A	0.328	5.16e-23	0.1714	0.0174	0.873156	rs617219	2	DMGDH	0	downstream	1.342	6	7	15	1	0	0
Betaine	5:78465698:C:G	rs12655567	5	78465698	G	C	0.3787	9.371e-18	-0.1444	0.0168	0.804212	rs617219	2	DMGDH	0	downstream	3.78	6	7	15	1	0	0
Betaine	5:78467462:T:TA	rs71803652	5	78467462	TA	T	0.333	NA	NA	NA	0.84968	rs617219	2	DMGDH	0	intergenic	1.758	NA	7	15	1	0	0
Betaine	5:78468004:C:T	rs2121107	5	78468004	C	T	0.328	5.524e-23	0.1713	0.0174	0.873156	rs617219	2	DMGDH	0	intergenic	1.591	NA	5	15	1	0	0
Betaine	5:78469204:G:T	rs77977678	5	78469204	G	T	0.01889	3.299e-10	-0.3586	0.0571	1	rs77977678	2	DMGDH	0	intergenic	1.903	5	5	15	1	0	0
Betaine	5:78469223:A:T	rs10069036	5	78469223	T	A	0.328	5.501e-23	-0.1713	0.0174	0.873156	rs617219	2	DMGDH	0	intergenic	1.803	5	5	15	1	0	0
Betaine	5:78470344:A:AC	rs35255199	5	78470344	A	AC	0.328	NA	NA	NA	0.873156	rs617219	2	DMGDH	0	intergenic	0.718	NA	5	15	1	0	0
Betaine	5:78470755:A:ATC	rs35623564	5	78470755	ATC	A	0.328	NA	NA	NA	0.873156	rs617219	2	DMGDH	0	intergenic	11.56	NA	5	15	1	0	0
Betaine	5:78471854:C:T	rs10044259	5	78471854	C	T	0.328	5.708e-23	-0.1713	0.0174	0.873156	rs617219	2	DMGDH	0	intergenic	10.46	5	5	15	1	0	0
Betaine	5:78472599:G:T	rs10052346	5	78472599	G	T	0.3738	2.593e-18	0.1482	0.017	0.821207	rs617219	2	DMGDH	0	intergenic	1.393	6	5	15	1	0	0
Betaine	5:78474968:A:T	rs12514338	5	78474968	T	A	0.34	NA	NA	NA	0.819902	rs617219	2	DMGDH	0	intergenic	0.825	6	5	15	1	0	0
Betaine	5:78475423:C:T	rs10053349	5	78475423	C	T	0.3738	1.276e-17	-0.1441	0.0169	0.821207	rs617219	2	DMGDH	0	intergenic	2.096	7	5	15	1	0	0
Betaine	5:78479435:GAA:GAAA	rs564069980	5	78479435	GAAA	GAA	0.3489	NA	NA	NA	0.853846	rs617219	2	DMGDH	0	intergenic	NA	NA	5	15	1	0	0
Betaine	5:78479435:G:GAAA	rs571951719	5	78479435	GAAA	G	0.02783	NA	NA	NA	0.853846	rs617219	2	DMGDH	0	intergenic	0.935	NA	5	15	1	0	0
Betaine	5:78479435:GA:GAAA	rs545692628	5	78479435	GAAA	GA	0.3459	NA	NA	NA	0.853846	rs617219	2	DMGDH	0	intergenic	NA	NA	5	15	1	0	0
Betaine	5:78479678:A:G	rs10055956	5	78479678	G	A	0.3738	NA	NA	NA	0.821207	rs617219	2	DMGDH	0	intergenic	12.89	2b	5	15	1	0	0
Betaine	5:78483867:G:T	rs9293767	5	78483867	G	T	0.3738	8.957e-18	0.1449	0.0169	0.821207	rs617219	2	DMGDH	0	intergenic	1.977	7	5	15	1	0	0
Betaine	5:78485579:A:AAC	rs111860466	5	78485579	A	AAC	0.04473	NA	NA	NA	0.6387	rs617219	2	DMGDH	0	intergenic	5.273	NA	5	15	1	0	0
Betaine	5:78485579:A:AACAC	rs573158074	5	78485579	AACAC	A	0.001988	NA	NA	NA	0.6387	rs617219	2	DMGDH	0	intergenic	5.076	NA	5	15	1	0	0
Betaine	5:78485579:AACAC:AACACACAC	rs564932405	5	78485579	AACAC	AACACACAC	0.2853	NA	NA	NA	0.6387	rs617219	2	DMGDH	0	intergenic	NA	NA	5	15	1	0	0
Betaine	5:78485579:AACACAC:AACACACACACAC	rs532397235	5	78485579	AACACAC	AACACACACACAC	0.02684	NA	NA	NA	0.6387	rs617219	2	DMGDH	0	intergenic	NA	NA	5	15	1	0	0
Betaine	5:78487166:T:TA	rs200262797	5	78487166	TA	T	0.01491	NA	NA	NA	0.783003	rs77977678	2	DMGDH	0	upstream	0.15	NA	5	15	1	0	0
Betaine	5:78487862:A:C	rs7356546	5	78487862	C	A	0.3738	7.306e-18	-0.1454	0.0169	0.821207	rs617219	2	DMGDH	0	downstream	0.379	7	5	15	1	0	0
Betaine	5:78487963:A:AT	rs70975740	5	78487963	AT	A	0.3827	NA	NA	NA	0.788617	rs617219	2	DMGDH	0	downstream	0.513	NA	5	15	1	0	0
Betaine	5:78488295:A:T	rs56065218	5	78488295	T	A	0.335	6.032e-23	-0.1709	0.0173	0.849426	rs617219	2	DMGDH	0	downstream	3.269	6	5	15	1	0	0
Betaine	5:78489979:A:G	rs10060869	5	78489979	G	A	0.335	6.393e-23	-0.1708	0.0173	0.849426	rs617219	2	DMGDH	0	intergenic	4.987	4	2	15	1	0	0
Betaine	5:78491840:A:T	rs72764978	5	78491840	T	A	0.335	6.783e-23	0.1708	0.0173	0.849426	rs617219	2	DMGDH	0	intergenic	1.087	6	15	15	1	0	0
Betaine	5:78493873:C:G	rs6453431	5	78493873	G	C	0.3738	8.544e-18	0.1452	0.0169	0.821207	rs617219	2	DMGDH	0	intergenic	1.821	6	15	15	1	0	0
Betaine	5:78494003:C:T	rs72764981	5	78494003	C	T	0.335	1.039e-22	0.17	0.0173	0.849426	rs617219	2	DMGDH	0	intergenic	0.086	6	15	15	1	0	0
Betaine	5:78495899:C:T	rs13177470	5	78495899	C	T	0.3738	7.998e-18	-0.1452	0.0169	0.821207	rs617219	2	DMGDH	0	intergenic	2.073	6	15	15	1	0	0
Betaine	5:78499747:C:T	rs149047010	5	78499747	C	T	0.01392	8.433e-10	0.4169	0.0679	1	rs149047010	2	DMGDH	0	intergenic	3.201	6	5	15	1	0	0
Betaine	5:78500081:C:T	rs73116144	5	78500081	C	T	0.3748	1.546e-17	-0.144	0.0169	0.810386	rs617219	2	DMGDH	0	intergenic	0.21	6	5	15	1	0	0
Betaine	5:78503744:C:CA	rs35039341	5	78503744	C	CA	0.34	NA	NA	NA	0.712919	rs617219	2	DMGDH	0	intergenic	1.326	NA	5	15	1	0	0
Betaine	5:78504373:T:TA	rs71708527	5	78504373	TA	T	0.3817	NA	NA	NA	0.619264	rs617219	2	DMGDH	0	intergenic	0.502	NA	5	15	1	0	0
Betaine	5:78507410:C:T	rs7448481	5	78507410	C	T	0.335	6.164e-23	0.1713	0.0174	0.849426	rs617219	2	DMGDH	0	intergenic	1.396	7	5	15	1	0	0
Betaine	5:78507417:A:G	rs7445125	5	78507417	G	A	0.3569	3.745e-18	-0.1482	0.0171	0.770163	rs617219	2	DMGDH	0	intergenic	0.245	7	5	15	1	0	0
Betaine	5:78507910:G:T	rs7706045	5	78507910	G	T	0.3738	8.626e-18	-0.1451	0.0169	0.821207	rs617219	2	DMGDH	0	intergenic	1.328	6	5	15	1	0	0
Betaine	5:78508752:A:G	rs4992862	5	78508752	A	G	0.3738	NA	NA	NA	0.821207	rs617219	2	DMGDH	0	intergenic	3.485	6	5	15	1	0	0
Betaine	5:78509120:C:G	rs150491710	5	78509120	G	C	0.335	8.858e-23	0.1703	0.0173	0.849426	rs617219	2	DMGDH	0	intergenic	0.626	6	5	15	1	0	0
Betaine	5:78509168:A:C	rs10060631	5	78509168	C	A	0.3738	1.052e-17	0.1447	0.0169	0.821207	rs617219	2	DMGDH	0	intergenic	0.6	6	5	15	1	0	0
Betaine	5:78509296:C:T	rs10060707	5	78509296	C	T	0.335	8.886e-23	0.1702	0.0173	0.849426	rs617219	2	DMGDH	0	intergenic	0.761	6	5	15	1	0	0
Betaine	5:78513167:C:T	rs57587638	5	78513167	C	T	0.336	9.327e-23	0.1702	0.0173	0.853319	rs617219	2	DMGDH	0	intergenic	1.277	5	5	15	1	0	0
Betaine	5:78513806:C:T	rs72764983	5	78513806	C	T	0.3569	5.506e-18	-0.1471	0.017	0.770163	rs617219	2	DMGDH	0	intergenic	6.69	7	5	15	1	0	0
Betaine	5:78514150:A:G	rs111274583	5	78514150	A	G	0.3569	NA	NA	NA	0.770163	rs617219	2	DMGDH	0	intergenic	0.119	6	5	15	1	0	0
Betaine	5:78514324:G:GA	rs200814118	5	78514324	GA	G	0.3419	NA	NA	NA	0.817753	rs617219	2	DMGDH	0	intergenic	1.43	NA	5	15	1	0	0
Betaine	5:78515198:G:T	rs56246109	5	78515198	G	T	0.335	9.976e-23	-0.17	0.0173	0.849426	rs617219	2	DMGDH	0	intergenic	0.428	5	5	15	1	0	0
Betaine	5:78515701:C:CAATA	rs57588003	5	78515701	CAATA	C	0.3559	NA	NA	NA	0.766352	rs617219	2	DMGDH	0	intergenic	2.466	NA	5	15	1	0	0
Betaine	5:78515794:AT:ATT	rs568811843	5	78515794	AT	ATT	0.335	NA	NA	NA	0.840587	rs617219	2	DMGDH	0	upstream	NA	NA	5	15	1	0	0
Betaine	5:78515794:A:AT	rs10717010	5	78515794	AT	A	0.02187	NA	NA	NA	0.840587	rs617219	2	DMGDH	0	upstream	0.058	NA	5	15	1	0	0
Betaine	5:78516132:A:G	rs28694643	5	78516132	G	A	0.335	1.033e-22	0.17	0.0173	0.849426	rs617219	2	DMGDH	0	upstream	1.155	7	5	15	1	0	0
Betaine	5:78516378:C:CAT	rs145599052	5	78516378	CAT	C	0.335	NA	NA	NA	0.849426	rs617219	2	DMGDH	0	upstream	1.125	NA	5	15	1	0	0
Betaine	5:78517143:C:T	rs12189248	5	78517143	C	T	0.3569	5.696e-18	0.147	0.017	0.770163	rs617219	2	DMGDH	0	downstream	1.386	6	5	15	1	0	0
Betaine	5:78519538:A:T	rs58150362	5	78519538	T	A	0.335	1.1e-22	-0.1698	0.0173	0.849426	rs617219	2	DMGDH	0	intergenic	0.009	6	5	15	1	0	0
Betaine	5:78520556:C:T	rs4703773	5	78520556	C	T	0.335	1.121e-22	0.1698	0.0173	0.849426	rs617219	2	DMGDH	0	intergenic	5.892	7	5	15	1	0	0
Betaine	5:78520731:A:G	rs4704546	5	78520731	G	A	0.335	1.152e-22	0.1697	0.0173	0.849426	rs617219	2	DMGDH	0	intergenic	2.478	1f	5	15	1	0	0
Betaine	5:78521354:C:T	rs7379187	5	78521354	C	T	0.3738	1.316e-17	-0.1442	0.0169	0.821207	rs617219	2	DMGDH	0	intergenic	1.121	6	5	15	1	0	0
Betaine	5:78522359:C:T	rs13355606	5	78522359	C	T	0.335	1.153e-22	-0.1698	0.0173	0.849426	rs617219	2	DMGDH	0	intergenic	3.522	7	5	15	1	0	0
Betaine	5:78522895:C:T	rs10078815	5	78522895	C	T	0.335	1.145e-22	0.1698	0.0173	0.849426	rs617219	2	DMGDH	0	downstream	0.092	7	5	15	1	0	0
Betaine	5:78526150:A:G	rs6893527	5	78526150	G	A	0.3718	1.277e-17	-0.1444	0.0169	0.81213	rs617219	2	DMGDH:CTC-422A18.2	00:00:00	ncRNA_intronic	0.908	6	4	15	1	0	0
Betaine	5:78526559:C:CA	rs35549399	5	78526559	CA	C	0.3569	NA	NA	NA	0.770163	rs617219	2	DMGDH	0	downstream	0.168	NA	4	15	1	0	0
Betaine	5:78527408:C:G	rs9637825	5	78527408	G	C	0.3519	3.366e-17	0.1452	0.0172	0.747544	rs617219	2	DMGDH	0	downstream	1.394	6	5	15	1	0	0
Betaine	5:78528894:A:G	rs138291007	5	78528894	G	A	0.03678	1.564e-11	-0.3009	0.0446	0.948434	rs138604972	2	DMGDH	0	intergenic	3.75	6	5	15	1	0	0
Betaine	5:78530816:A:AT	5:78530816:A:AT	5	78530816	A	AT	0.3767	NA	NA	NA	0.770827	rs617219	2	DMGDH	0	intergenic	4.743	NA	1	15	1	0	0
Betaine	5:78531337:C:G	rs1316753	5	78531337	G	C	0.3787	8.203e-19	0.1497	0.0169	0.764488	rs617219	2	DMGDH	0	upstream	5.184	4	1	1	1	0	0
Betaine	5:78532088:A:C	rs3733892	5	78532088	A	C	0.338	NA	NA	NA	0.778472	rs617219	2	JMY	0	UTR5	3.167	NA	1	1	1	0	0
Betaine	5:78532658:C:T	rs3733893	5	78532658	C	T	0.339	1.798e-22	0.1701	0.0174	0.782199	rs617219	2	JMY	0	exonic	17.37	2b	1	1	1	0	0
Betaine	5:78533584:C:G	rs72764988	5	78533584	G	C	0.3579	NA	NA	NA	0.815394	rs7732681	2	JMY	0	intronic	4.495	4	1	1	1	0	0
Betaine	5:78534134:G:T	rs2166344	5	78534134	G	T	0.3757	2.245e-17	-0.1439	0.017	0.761731	rs7732681	2	JMY	0	intronic	7.959	5	1	1	1	0	0
Betaine	5:78534687:C:T	rs10061497	5	78534687	C	T	0.338	1.805e-22	0.17	0.0174	0.778472	rs617219	2	JMY	0	intronic	1.614	4	1	1	1	0	0
Betaine	5:78536190:C:G	rs72764990	5	78536190	G	C	0.338	1.236e-22	-0.1706	0.0174	0.778472	rs617219	2	JMY	0	intronic	0.283	6	1	5	1	0	0
Betaine	5:78539123:G:GTA	rs35534122	5	78539123	G	GTA	0.339	NA	NA	NA	0.782199	rs617219	2	JMY	0	intronic	2.08	NA	5	15	1	0	0
Betaine	5:78539399:A:G	rs10805925	5	78539399	G	A	0.3757	2.339e-17	-0.1438	0.017	0.761731	rs7732681	2	JMY	0	intronic	1.394	5	5	15	1	0	0
Betaine	5:78539672:G:T	rs12189006	5	78539672	G	T	0.339	1.807e-22	0.17	0.0174	0.782199	rs617219	2	JMY	0	intronic	1.397	6	5	15	1	0	0
Betaine	5:78540481:A:AT	rs369361981	5	78540481	A	AT	0.334	NA	NA	NA	0.73756	rs617219	2	JMY	0	intronic	7.389	NA	5	15	1	0	0
Betaine	5:78542290:C:T	rs10474578	5	78542290	C	T	0.3757	2.313e-17	-0.1438	0.017	0.761731	rs7732681	2	JMY	0	intronic	1.432	7	5	15	1	0	0
Betaine	5:78542516:C:T	rs10805926	5	78542516	C	T	0.3588	NA	NA	NA	0.818986	rs7732681	2	JMY	0	intronic	2.926	7	5	15	1	0	0
Betaine	5:78543716:G:T	rs7733997	5	78543716	T	G	0.3588	NA	NA	NA	0.818986	rs7732681	2	JMY	0	intronic	8.698	6	5	15	1	0	0
Betaine	5:78546293:A:G	rs2591392	5	78546293	G	A	0.3598	NA	NA	NA	0.814212	rs7732681	2	JMY	0	intronic	0.965	NA	5	15	1	0	0
Betaine	5:78546455:A:T	rs2591391	5	78546455	T	A	0.338	1.795e-22	0.1698	0.0174	0.778472	rs617219	2	JMY	0	intronic	0.018	6	5	15	1	0	0
Betaine	5:78548010:G:T	rs6414979	5	78548010	G	T	0.3588	9.646e-18	-0.1466	0.0171	0.818986	rs7732681	2	JMY	0	intronic	7.761	6	5	15	1	0	0
Betaine	5:78548873:C:T	rs13165414	5	78548873	C	T	0.3757	2.632e-17	0.1435	0.017	0.761731	rs7732681	2	JMY	0	intronic	1.077	7	5	15	1	0	0
Betaine	5:78549243:A:G	rs77100132	5	78549243	G	A	0.338	2.279e-22	0.1695	0.0174	0.778472	rs617219	2	JMY	0	intronic	1.831	7	5	15	1	0	0
Betaine	5:78552312:C:T	rs12189188	5	78552312	C	T	0.3588	NA	NA	NA	0.818986	rs7732681	2	JMY	0	intronic	2.882	6	5	7	1	0	0
Betaine	5:78552400:A:G	rs2607145	5	78552400	G	A	0.338	2.088e-22	-0.1697	0.0174	0.778472	rs617219	2	JMY	0	intronic	10.88	NA	5	7	1	0	0
Betaine	5:78552835:CT:CTT	rs543144630	5	78552835	CTT	CT	0.3598	NA	NA	NA	0.796971	rs7732681	2	JMY	0	intronic	NA	NA	5	5	1	0	0
Betaine	5:78552835:C:CTT	rs368175176	5	78552835	CTT	C	0.002982	NA	NA	NA	0.796971	rs7732681	2	JMY	0	intronic	0.378	NA	5	5	1	0	0
Betaine	5:78554134:G:T	rs1840807	5	78554134	G	T	0.3867	NA	NA	NA	0.721919	rs7732681	2	JMY	0	intronic	0.485	NA	5	5	1	0	0
Betaine	5:78554136:T:TG	rs560005636	5	78554136	TG	T	0.3867	NA	NA	NA	0.721919	rs7732681	2	JMY	0	intronic	0.406	NA	5	5	1	0	0
Betaine	5:78554137:G:T	rs1840806	5	78554137	G	T	0.3757	NA	NA	NA	0.661452	rs617219	2	JMY	0	intronic	0.407	NA	5	5	1	0	0
Betaine	5:78555208:C:T	rs2591389	5	78555208	C	T	0.338	2.118e-22	0.1696	0.0174	0.778472	rs617219	2	JMY	0	intronic	0.006	NA	2	5	1	0	0
Betaine	5:78556555:C:CT	rs66488906	5	78556555	CT	C	0.338	NA	NA	NA	0.778472	rs617219	2	JMY	0	intronic	0.179	NA	5	5	1	0	0
Betaine	5:78556798:A:C	rs2607144	5	78556798	C	A	0.3579	4.907e-18	0.1481	0.0171	0.815394	rs7732681	2	JMY	0	intronic	0.227	NA	5	15	1	0	0
Betaine	5:78557241:A:G	rs2591388	5	78557241	G	A	0.3618	1.701e-17	-0.1456	0.0171	0.805249	rs7732681	2	JMY	0	intronic	0.818	NA	5	15	1	0	0
Betaine	5:78557948:C:T	rs2607142	5	78557948	C	T	0.3757	2.394e-17	-0.1437	0.017	0.761731	rs7732681	2	JMY	0	intronic	1.229	NA	2	15	1	0	0
Betaine	5:78558425:C:T	rs2591387	5	78558425	C	T	0.338	2.17e-22	0.1696	0.0174	0.778472	rs617219	2	JMY	0	intronic	7.241	NA	5	15	1	0	0
Betaine	5:78558635:G:T	rs2607141	5	78558635	G	T	0.3757	2.389e-17	0.1437	0.017	0.761731	rs7732681	2	JMY	0	intronic	4.694	NA	5	15	1	0	0
Betaine	5:78559632:C:T	rs7724909	5	78559632	C	T	0.339	1.942e-22	-0.1698	0.0174	0.782199	rs617219	2	JMY	0	intronic	5.748	5	4	15	1	0	0
Betaine	5:78560080:T:TTG	rs3992772	5	78560080	TTG	T	0.338	NA	NA	NA	0.778472	rs617219	2	JMY	0	intronic	0.23	NA	4	15	1	0	0
Betaine	5:78561373:C:T	rs2591386	5	78561373	C	T	0.3767	1.107e-17	0.1453	0.017	0.757353	rs7732681	2	JMY	0	intronic	4.603	5	5	15	1	0	0
Betaine	5:78561718:C:T	rs7735750	5	78561718	C	T	0.3757	2.453e-17	-0.1437	0.017	0.761731	rs7732681	2	JMY	0	intronic	2.248	7	5	15	1	0	0
Betaine	5:78562000:C:T	rs72766705	5	78562000	C	T	0.338	2.278e-22	0.1695	0.0174	0.778472	rs617219	2	JMY	0	intronic	6.074	7	5	15	1	0	0
Betaine	5:78562399:C:G	rs2255913	5	78562399	G	C	0.3757	2.415e-17	0.1437	0.017	0.761731	rs7732681	2	JMY	0	intronic	1.307	7	5	15	1	0	0
Betaine	5:78563227:C:T	rs2607140	5	78563227	C	T	0.338	2.258e-22	0.1696	0.0174	0.778472	rs617219	2	JMY	0	intronic	7.881	NA	5	15	1	0	0
Betaine	5:78563302:C:CATATA	rs61159632	5	78563302	C	CATATA	0.3757	NA	NA	NA	0.761731	rs7732681	2	JMY	0	intronic	8.545	NA	5	15	1	0	0
Betaine	5:78565563:A:T	rs1840805	5	78565563	T	A	0.3738	4.071e-17	-0.1428	0.017	0.755563	rs7732681	2	JMY	0	intronic	2.984	5	5	15	1	0	0
Betaine	5:78566419:A:ATG	rs535977883	5	78566419	A	ATG	0.3608	NA	NA	NA	0.810473	rs617219	2	JMY	0	intronic	0.317	NA	5	15	1	0	0
Betaine	5:78569854:A:T	rs10474579	5	78569854	T	A	0.3757	2.346e-17	0.1437	0.017	0.761731	rs7732681	2	JMY	0	intronic	0.863	6	5	15	1	0	0
Betaine	5:78569956:C:CT	rs60533363	5	78569956	CT	C	0.3757	NA	NA	NA	0.761731	rs7732681	2	JMY	0	intronic	2.545	NA	5	15	1	0	0
Betaine	5:78570219:G:T	rs6453434	5	78570219	G	T	0.338	1.575e-22	-0.1704	0.0174	0.778472	rs617219	2	JMY	0	intronic	0.792	6	5	15	1	0	0
Betaine	5:78573154:C:T	rs9293768	5	78573154	C	T	0.3549	9.822e-22	-0.1655	0.0173	0.825346	rs617219	2	JMY	0	intronic	1.71	6	5	5	1	0	0
Betaine	5:78573790:A:T	rs13182512	5	78573790	T	A	0.3757	2.296e-17	0.1438	0.017	0.761731	rs7732681	2	JMY	0	exonic	10.62	6	4	5	1	0	0
Betaine	5:78573970:C:T	rs16876598	5	78573970	C	T	0.3767	2.293e-17	0.1438	0.017	0.757353	rs7732681	2	JMY	0	intronic	4.869	7	4	5	1	0	0
Betaine	5:78573993:T:TAA	rs56785564	5	78573993	T	TAA	0.3718	NA	NA	NA	0.772064	rs617219	2	JMY	0	intronic	0.274	NA	4	5	1	0	0
Betaine	5:78574237:C:T	rs6874525	5	78574237	C	T	0.3757	2.296e-17	-0.1438	0.017	0.761731	rs7732681	2	JMY	0	intronic	1.357	5	4	5	1	0	0
Betaine	5:78576677:A:AT	rs35313155	5	78576677	A	AT	0.3559	NA	NA	NA	0.820559	rs617219	2	JMY	0	intronic	0.216	NA	4	5	1	0	0
Betaine	5:78576961:A:G	rs10474580	5	78576961	G	A	0.3757	2.267e-17	-0.1438	0.017	0.761731	rs7732681	2	JMY	0	intronic	1.072	7	4	5	1	0	0
Betaine	5:78577176:A:ATT	rs550541594	5	78577176	A	ATT	0.3688	NA	NA	NA	0.749543	rs617219	2	JMY	0	intronic	0.533	NA	4	5	1	0	0
Betaine	5:78577935:C:T	rs12697895	5	78577935	C	T	0.3549	8.866e-22	0.1657	0.0173	0.825346	rs617219	2	JMY	0	intronic	0.955	7	4	5	1	0	0
Betaine	5:78578884:A:G	rs10474581	5	78578884	G	A	0.3588	1.033e-17	-0.1465	0.0171	0.818986	rs7732681	2	JMY	0	intronic	1.892	7	4	5	1	0	0
Betaine	5:78579870:A:ACTTT	rs60073055	5	78579870	ACTTT	A	0.339	NA	NA	NA	0.77413	rs617219	2	JMY	0	intronic	1.256	NA	4	5	1	0	0
Betaine	5:78580156:A:G	rs4704551	5	78580156	G	A	0.3757	2.407e-17	0.1437	0.017	0.769249	rs7732681	2	JMY:CTC-451P13.1	00:00:00	ncRNA_exonic	17.17	7	4	5	1	0	0
Betaine	5:78580368:A:G	rs4704552	5	78580368	G	A	0.339	2.229e-22	-0.1696	0.0174	0.77413	rs617219	2	JMY:CTC-451P13.1	00:00:00	ncRNA_exonic	8.929	6	4	5	1	0	0
Betaine	5:78581371:A:T	rs10054122	5	78581371	T	A	0.3767	2.336e-17	-0.1437	0.017	0.772399	rs7732681	2	JMY	0	intronic	4.873	6	2	5	1	0	0
Betaine	5:78581388:C:T	rs56309345	5	78581388	C	T	0.328	NA	NA	NA	0.669315	rs7732681	2	JMY	0	intronic	0.115	6	2	5	1	0	0
Betaine	5:78581784:C:CT	rs11362405	5	78581784	C	CT	0.339	NA	NA	NA	0.77413	rs617219	2	JMY	0	intronic	7.228	NA	1	5	1	0	0
Betaine	5:78582833:C:T	rs11959628	5	78582833	C	T	0.3489	4.144e-11	-0.1145	0.0173	1	rs11959628	2	JMY	0	intronic	0.361	7	4	5	1	0	0
Betaine	5:78586493:A:G	rs2896766	5	78586493	G	A	0.3767	2.326e-17	0.1437	0.017	0.772399	rs7732681	2	JMY	0	intronic	6.043	7	4	5	1	0	0
Betaine	5:78586914:G:T	rs10043008	5	78586914	G	T	0.4215	3.171e-14	-0.1259	0.0166	0.933631	rs7732681	2	JMY	0	intronic	1.72	6	4	5	1	0	0
Betaine	5:78587297:C:T	rs16876619	5	78587297	C	T	0.3042	6.765e-10	-0.1105	0.0179	0.81568	rs11959628	2	JMY	0	intronic	0.877	7	4	5	1	0	0
Betaine	5:78588627:T:TG	rs11308059	5	78588627	TG	T	0.3569	NA	NA	NA	0.701805	rs11959628	2	JMY	0	intronic	1.223	NA	4	5	1	0	0
Betaine	5:78589721:G:GTCTT	rs143886802	5	78589721	GTCTT	G	0.3489	NA	NA	NA	1	rs11959628	2	JMY	0	intronic	4.23	NA	4	5	1	0	0
Betaine	5:78593158:A:G	rs1870058	5	78593158	G	A	0.338	2.862e-22	0.169	0.0174	0.770428	rs617219	2	JMY	0	intronic	1.327	NA	4	5	1	0	0
Betaine	5:78593204:C:T	rs1870057	5	78593204	C	T	0.4225	3.792e-14	0.1255	0.0166	0.929777	rs7732681	2	JMY	0	intronic	5.71	NA	4	5	1	0	0
Betaine	5:78594816:G:GT	rs35893235	5	78594816	G	GT	0.3837	NA	NA	NA	0.916253	rs7732681	2	JMY	0	intronic	0.835	NA	4	5	1	0	0
Betaine	5:78594870:C:T	rs10072296	5	78594870	C	T	0.4215	3.982e-14	0.1254	0.0166	0.933631	rs7732681	2	JMY	0	intronic	0.956	6	4	5	1	0	0
Betaine	5:78595246:C:T	rs7732681	5	78595246	C	T	0.4046	2.538e-14	-0.1269	0.0167	1	rs7732681	2	JMY	0	intronic	0.692	7	4	5	1	0	0
Betaine	5:78596044:C:T	rs10514159	5	78596044	C	T	0.3837	4.4e-18	0.1459	0.0168	0.916253	rs7732681	2	JMY	0	exonic	9.503	7	4	4	1	0	0
Betaine	5:78596919:C:T	rs6889156	5	78596919	C	T	0.339	2.942e-22	0.169	0.0174	0.77413	rs617219	2	JMY	0	intronic	0.816	5	4	4	1	0	0
Betaine	5:78597058:C:T	rs6889383	5	78597058	C	T	0.339	2.878e-22	0.169	0.0174	0.77413	rs617219	2	JMY	0	intronic	3.54	5	4	4	1	0	0
Betaine	5:78597535:C:T	rs3930426	5	78597535	C	T	0.4046	2.581e-14	-0.1269	0.0167	1	rs7732681	2	JMY	0	intronic	0.668	5	4	4	1	0	0
Betaine	5:78597779:A:G	rs10052358	5	78597779	A	G	0.3598	NA	NA	NA	0.830091	rs7732681	2	JMY	0	intronic	0.365	6	4	4	1	0	0
Betaine	5:78597828:C:G	rs138604972	5	78597828	G	C	0.03678	1.569e-11	0.2905	0.0431	1	rs138604972	2	JMY	0	intronic	0.425	7	4	5	1	0	0
Betaine	5:78599519:C:T	rs7711939	5	78599519	C	T	0.339	2.938e-22	0.1691	0.0174	0.77413	rs617219	2	JMY	0	intronic	2.164	7	4	5	1	0	0
Betaine	5:78602472:C:T	rs7704383	5	78602472	C	T	0.4205	4.411e-14	-0.1253	0.0166	0.929108	rs7732681	2	JMY	0	intronic	3.507	7	4	4	1	0	0
Betaine	5:78602863:A:G	rs10074882	5	78602863	G	A	0.338	2.634e-22	0.1695	0.0174	0.778472	rs617219	2	JMY	0	intronic	0.488	1f	4	4	1	0	0
Betaine	5:78603510:A:T	rs2220839	5	78603510	T	A	0.3757	3.006e-17	-0.1433	0.017	0.761731	rs7732681	2	JMY	0	intronic	4.022	5	4	5	1	0	0
Betaine	5:78606096:C:G	rs11952003	5	78606096	G	C	0.4036	2.887e-14	-0.1268	0.0167	0.995802	rs7732681	2	JMY	0	intronic	0.618	6	4	5	1	0	0
Betaine	5:78606971:C:CT	rs35187257	5	78606971	C	CT	0.3966	NA	NA	NA	0.958464	rs7732681	2	JMY	0	intronic	0.409	NA	4	5	1	0	0
Betaine	5:78607059:C:T	rs4704555	5	78607059	C	T	0.4205	4.154e-14	0.1255	0.0166	0.929108	rs7732681	2	JMY	0	intronic	5.21	7	4	5	1	0	0
Betaine	5:78607147:C:T	rs4704556	5	78607147	C	T	0.4026	2.595e-14	-0.127	0.0167	0.991625	rs7732681	2	JMY	0	intronic	3.089	6	4	5	1	0	0
Betaine	5:78607713:A:C	rs1976276	5	78607713	C	A	0.4036	2.642e-14	-0.127	0.0167	0.995802	rs7732681	2	JMY	0	intronic	0.232	7	4	5	1	0	0
Betaine	5:78608648:A:T	rs1038992	5	78608648	T	A	0.4036	2.621e-14	0.1271	0.0167	0.995802	rs7732681	2	JMY	0	intronic	5.189	4	4	4	1	0	0
Betaine	5:78609259:A:C	rs6453435	5	78609259	C	A	0.3827	4.593e-18	-0.1461	0.0169	0.912341	rs7732681	2	JMY	0	intronic	0.209	6	4	4	1	0	0
Betaine	5:78609355:A:G	rs6864184	5	78609355	G	A	0.4036	2.64e-14	0.1271	0.0167	0.995802	rs7732681	2	JMY	0	intronic	0.803	5	4	4	1	0	0
Betaine	5:78609713:A:G	rs7705607	5	78609713	G	A	0.3827	4.69e-18	0.1461	0.0169	0.912341	rs7732681	2	JMY	0	intronic	0.805	7	4	4	1	0	0
Betaine	5:78612886:A:AT	rs35881465	5	78612886	AT	A	0.3797	NA	NA	NA	0.751791	rs7732681	2	JMY	0	intronic	3.587	NA	4	5	1	0	0
Betaine	5:78613916:C:G	rs2131977	5	78613916	C	G	0.3588	NA	NA	NA	0.818986	rs7732681	2	JMY	0	intronic	0.285	6	4	5	1	0	0
Betaine	5:78613986:A:G	rs2131978	5	78613986	G	A	0.3757	3.324e-17	-0.1432	0.017	0.761731	rs7732681	2	JMY	0	intronic	1.481	7	4	5	1	0	0
Betaine	5:78613997:C:CT	rs575425569	5	78613997	CT	C	0.4026	NA	NA	NA	0.662693	rs617219	2	JMY	0	intronic	0.93	NA	4	5	1	0	0
Betaine	5:78614306:G:T	rs74709395	5	78614306	G	T	0.06958	6.903e-09	-0.2008	0.0347	0.642111	rs10044894	2	JMY	0	intronic	4.378	5	4	5	1	0	0
Betaine	5:78614623:A:AGAGG	rs10617044	5	78614623	A	AGAGG	0.339	NA	NA	NA	0.77413	rs617219	2	JMY	0	intronic	0.633	NA	4	5	1	0	0
Betaine	5:78616025:C:T	rs7722286	5	78616025	C	T	0.4085	9.849e-14	-0.1242	0.0167	0.975022	rs7732681	2	JMY	0	intronic	0.746	6	4	5	1	0	0
Betaine	5:78616164:G:GTCTTT	rs10548374	5	78616164	G	GTCTTT	0.3638	NA	NA	NA	0.796448	rs7732681	2	JMY	0	intronic	1.96	NA	4	5	1	0	0
Betaine	5:78616367:A:C	rs7722789	5	78616367	C	A	0.4205	4.563e-14	-0.1253	0.0166	0.929108	rs7732681	2	JMY	0	intronic	0.193	6	4	5	1	0	0
Betaine	5:78617534:G:T	rs1062326	5	78617534	G	T	0.3588	NA	NA	NA	0.818986	rs7732681	2	JMY	0	UTR3	5.352	6	4	5	1	0	0
Betaine	5:78620841:C:T	rs7702523	5	78620841	C	T	0.4036	2.834e-14	0.1272	0.0167	0.995802	rs7732681	2	JMY	0	UTR3	3.961	5	4	5	1	0	0
Betaine	5:78621668:G:T	rs3733886	5	78621668	G	T	0.4225	4.882e-14	-0.1252	0.0166	0.921385	rs7732681	2	JMY	0	UTR3	0.102	NA	5	15	1	0	0
Betaine	5:78622166:A:AT	rs11326481	5	78622166	A	AT	0.4056	NA	NA	NA	0.698784	rs7732681	2	JMY	0	UTR3	0.532	NA	5	15	1	0	0
Betaine	5:78623028:G:GAATT	rs150685894	5	78623028	G	GAATT	0.3887	NA	NA	NA	0.887104	rs7732681	2	JMY	0	UTR3	10.88	NA	5	15	1	0	0
Betaine	5:78623110:A:G	rs6891335	5	78623110	G	A	0.4264	1.221e-13	-0.1234	0.0166	0.908089	rs7732681	2	JMY	71	downstream	2.217	7	5	15	1	0	0
Betaine	5:78624064:C:T	rs115478521	5	78624064	C	T	0.03579	2.239e-11	-0.2885	0.0431	0.973931	rs138604972	2	JMY	1025	intergenic	0.091	7	5	15	1	0	0
Betaine	5:78624070:C:T	rs10074227	5	78624070	C	T	0.4185	4.353e-14	0.1261	0.0167	0.920526	rs7732681	2	JMY	1031	intergenic	0.51	7	5	15	1	0	0
Betaine	5:78624632:C:G	rs7736709	5	78624632	G	C	0.4056	8.418e-14	-0.1249	0.0167	0.971027	rs7732681	2	JMY	1593	intergenic	2.061	6	5	15	1	0	0
Betaine	5:78625589:A:T	rs13177425	5	78625589	T	A	0.4046	3.156e-14	0.127	0.0167	0.974915	rs7732681	2	JMY	2550	intergenic	5.735	1f	5	15	1	0	0
Betaine	5:78626464:A:G	rs6453436	5	78626464	G	A	0.4026	2.82e-14	0.1273	0.0167	0.97491	rs7732681	2	JMY	3425	intergenic	4.301	6	5	15	1	0	0
Betaine	5:78627470:C:G	rs7714738	5	78627470	G	C	0.4225	1.083e-13	-0.1237	0.0166	0.881949	rs7732681	2	JMY	4431	intergenic	1.911	7	5	15	1	0	0
Betaine	5:78627953:C:T	rs7715456	5	78627953	C	T	0.4215	1.089e-13	0.1237	0.0167	0.885774	rs7732681	2	JMY	4914	intergenic	0.055	6	5	15	1	0	0
Betaine	5:78628233:C:T	rs16876693	5	78628233	C	T	0.4215	9.693e-14	-0.1239	0.0166	0.885774	rs7732681	2	JMY	5194	intergenic	5.517	6	5	15	1	0	0
Betaine	5:78628411:G:T	rs13182115	5	78628411	G	T	0.4245	1.224e-13	-0.1234	0.0166	0.874936	rs7732681	2	JMY	5372	intergenic	6.862	5	5	15	1	0	0
Betaine	5:78628629:A:T	rs12520803	5	78628629	T	A	0.4245	9.319e-14	-0.124	0.0166	0.874936	rs7732681	2	JMY	5590	intergenic	1.213	5	5	15	1	0	0
Betaine	5:78628979:C:T	rs28401532	5	78628979	C	T	0.4245	1.406e-13	0.1232	0.0167	0.874936	rs7732681	2	JMY	5940	intergenic	3.625	6	5	15	1	0	0
Betaine	5:78629297:C:G	rs16876702	5	78629297	G	C	0.4016	1.194e-10	0.1079	0.0168	0.770968	rs7732681	2	JMY	6258	intergenic	3.42	7	5	15	1	0	0
Betaine	5:78629346:C:T	rs9293769	5	78629346	C	T	0.4026	1.182e-10	-0.1079	0.0168	0.774275	rs7732681	2	JMY	6307	intergenic	1.766	6	5	15	1	0	0
Betaine	5:78645354:T:TCC	rs148597436	5	78645354	T	TCC	0.03181	NA	NA	NA	0.870754	rs138604972	2	JMY	22315	intergenic	2.571	NA	2	15	0	0	0
Betaine	5:78651391:A:G	rs114062084	5	78651391	G	A	0.01491	5.765e-08	-0.3508	0.0647	0.822969	rs149047010	2	HOMER1	17067	intergenic	0.623	7	5	15	0	0	0
Betaine	5:78686508:C:T	rs114678384	5	78686508	C	T	0.02684	2.299e-08	-0.2796	0.05	0.693788	rs138604972	2	HOMER1	0	intronic	2.318	6	4	15	1	0	0
Betaine	5:78698743:A:G	rs77203396	5	78698743	G	A	0.03181	1.131e-09	-0.2661	0.0437	0.770312	rs138604972	2	HOMER1	0	intronic	1.056	7	5	15	1	0	0
Betaine	5:78726228:C:G	rs57783254	5	78726228	G	C	0.04374	9.743e-12	0.2665	0.0391	0.955214	rs73122368	2	HOMER1	0	intronic	0.816	5	5	15	1	0	0
Betaine	5:78730170:TA:TAA	rs574721111	5	78730170	TA	TAA	0.04473	NA	NA	NA	0.933935	rs73122368	2	HOMER1	0	intronic	NA	NA	5	15	1	0	0
Betaine	5:78730170:T:TA	rs372566957	5	78730170	TA	T	0.001988	NA	NA	NA	0.933935	rs73122368	2	HOMER1	0	intronic	5.612	NA	5	15	1	0	0
Betaine	5:78737791:G:GGT	rs147719225	5	78737791	G	GGT	0.2326	NA	NA	NA	0.933935	rs73122368	2	HOMER1	0	intronic	0.088	NA	5	15	1	0	0
Betaine	5:78737791:G:T	rs78157093	5	78737791	G	T	0.04473	NA	NA	NA	0.933935	rs73122368	2	HOMER1	0	NA	0.002	6	5	15	1	0	0
Betaine	5:78745042:C:T	rs6859667	5	78745042	C	T	0.04374	1.052e-11	0.2665	0.0392	0.955214	rs73122368	2	HOMER1	0	intronic	0.068	6	4	15	1	0	0
Betaine	5:78752802:C:T	rs35944172	5	78752802	C	T	0.04473	9.93e-12	0.2676	0.0393	0.977813	rs73122368	2	HOMER1	0	exonic	12.04	5	2	15	1	0	0
Betaine	5:78752845:A:C	rs78778728	5	78752845	C	A	0.02584	1.415e-08	-0.2865	0.0505	0.71921	rs138604972	2	HOMER1	0	intronic	2.661	NA	2	15	1	0	0
Betaine	5:78753165:C:G	rs73122358	5	78753165	G	C	0.04473	9.834e-12	0.2677	0.0393	0.977813	rs73122368	2	HOMER1	0	intronic	2.046	2b	2	15	1	0	0
Betaine	5:78759592:C:T	rs73122368	5	78759592	C	T	0.04374	6.401e-12	0.2712	0.0395	1	rs73122368	2	HOMER1	0	intronic	7.963	7	5	15	1	0	0
Betaine	5:78761691:C:T	rs112820958	5	78761691	C	T	0.06461	3.931e-07	-0.1633	0.0322	0.669196	rs73122368	2	HOMER1	0	intronic	2.467	6	5	15	1	0	0
Betaine	5:78762616:C:T	rs73122380	5	78762616	C	T	0.06461	4.184e-07	0.1627	0.0322	0.669196	rs73122368	2	HOMER1	0	intronic	14.4	6	5	15	1	0	0
Betaine	6:42831029:A:G	rs400724	6	42831029	G	A	0.3966	NA	NA	NA	0.679778	rs6901007	3	GLTSCR1L	0	intronic	0.148	NA	4	4	1	0	0
Betaine	6:42845778:C:G	6:42845778:C:G	6	42845778	G	C	0.4105	2.814e-09	0.1034	0.0174	0.757126	rs6901007	3	RPL7L1	1577	intergenic	0.598	1f	2	5	1	0	0
Betaine	6:42846919:A:G	rs9369389	6	42846919	G	A	0.4095	3.933e-09	-0.103	0.0175	0.735267	rs6901007	3	RPL7L1	436	upstream	6.842	2b	1	2	1	0	0
Betaine	6:42849475:A:AT	rs34853941	6	42849475	AT	A	0.4066	NA	NA	NA	0.755374	rs6901007	3	RPL7L1	0	intronic	0.026	NA	1	5	1	0	0
Betaine	6:42861311:T:TA	rs11366302	6	42861311	TA	T	0.4463	NA	NA	NA	0.614775	rs6901007	3	C6orf226	2756	intergenic	0.527	NA	2	15	1	0	0
Betaine	6:42873245:C:T	rs9394931	6	42873245	C	T	0.4095	1.425e-08	-0.0976	0.0172	0.733096	rs6901007	3	PTCRA	10481	intergenic	5.92	6	5	15	0	0	0
Betaine	6:42879289:A:G	rs9381225	6	42879289	G	A	0.4284	1.177e-09	-0.1021	0.0168	0.870127	rs6901007	3	PTCRA	4437	intergenic	7.425	1f	1	1	1	0	0
Betaine	6:42882933:T:TA	rs34470583	6	42882933	TA	T	0.4294	NA	NA	NA	0.874164	rs6901007	3	PTCRA	793	upstream	5.46	NA	2	15	1	0	0
Betaine	6:42886526:A:AT	rs35893765	6	42886526	AT	A	0.494	NA	NA	NA	0.695569	rs6901007	3	PTCRA	0	intronic	0.919	NA	5	15	1	0	0
Betaine	6:42892707:T:TA	rs11343543	6	42892707	T	TA	0.4344	NA	NA	NA	0.979513	rs6901007	3	PTCRA	0	intronic	1.161	NA	4	15	1	0	0
Betaine	6:42892834:G:T	rs6901007	6	42892834	G	T	0.4394	7.568e-11	0.1097	0.0168	1	rs6901007	3	PTCRA	0	intronic	2.632	1f	4	15	1	0	0
Betaine	6:42896064:TG:TGG	rs562216896	6	42896064	TG	TGG	0.4294	NA	NA	NA	0.738799	rs4711731	3	CNPY3	873	NA	NA	NA	1	7	1	0	0
Betaine	6:42896064:T:TG	rs550297299	6	42896064	TG	T	0.000994	NA	NA	NA	0.738799	rs4711731	3	CNPY3	873	upstream	1.444	NA	1	7	1	0	0
Betaine	6:42896948:T:TCTC	rs562972889	6	42896948	T	TCTC	0.492	NA	NA	NA	0.721942	rs6458312	3	CNPY3	0	UTR5	7.319	NA	1	1	1	0	0
Betaine	6:42897074:C:T	rs2234185	6	42897074	C	T	0.4911	1.215e-18	-0.147	0.0167	0.733865	rs6458312	3	CNPY3	0	UTR5	8.979	1f	1	1	1	0	0
Betaine	6:42897712:C:T	rs4711731	6	42897712	C	T	0.3668	3.261e-11	0.1156	0.0174	1	rs4711731	3	CNPY3	0	intronic	6.591	1f	1	1	1	0	0
Betaine	6:42898965:C:CT	rs58670140	6	42898965	C	CT	0.4632	NA	NA	NA	0.819566	rs6458312	3	CNPY3	0	intronic	1.119	NA	1	7	1	0	0
Betaine	6:42901120:A:G	rs4714634	6	42901120	G	A	0.4742	8.555e-14	0.125	0.0168	0.741892	rs6458312	3	CNPY3	0	intronic	7.464	1f	2	5	1	0	0
Betaine	6:42902508:C:T	rs3763236	6	42902508	C	T	0.4801	1.04e-16	-0.1392	0.0168	0.874648	rs6458312	3	CNPY3	0	intronic	2.228	1f	3	4	1	0	0
Betaine	6:42903763:C:G	rs1053538	6	42903763	G	C	0.4801	2.57e-16	-0.1375	0.0168	0.874648	rs6458312	3	CNPY3	0	intronic	3.646	1f	4	4	1	0	0
Betaine	6:42903766:G:T	rs1053539	6	42903766	G	T	0.4801	1.353e-16	-0.1388	0.0168	0.874648	rs6458312	3	CNPY3	0	intronic	2.485	4	4	4	1	0	0
Betaine	6:42904274:G:T	rs6458312	6	42904274	G	T	0.4483	9.018e-20	0.1521	0.0167	1	rs6458312	3	CNPY3	0	intronic	2.792	6	4	4	1	0	0
Betaine	6:42905235:A:G	rs9471968	6	42905235	G	A	0.4473	1.148e-19	-0.1516	0.0167	0.995866	rs6458312	3	CNPY3	0	intronic	2.464	7	4	4	1	0	0
Betaine	6:42914995:T:TA	rs35558895	6	42914995	T	TA	0.4592	NA	NA	NA	0.607444	rs6907751	3	RP3-475N16.1	0	ncRNA_intronic	5.228	NA	4	5	1	0	0
Betaine	6:42915021:A:G	rs9471972	6	42915021	G	A	0.4602	3.552e-17	0.1404	0.0167	0.743084	rs6907751	3	RP3-475N16.1	0	ncRNA_intronic	3.262	7	4	5	1	0	0
Betaine	6:42915403:C:T	rs7770760	6	42915403	C	T	0.4543	2.467e-17	-0.1413	0.0167	0.768139	rs6907751	3	RP3-475N16.1	0	ncRNA_exonic	2.447	7	4	5	1	0	0
Betaine	6:42915920:C:T	rs6941212	6	42915920	C	T	0.4632	3.431e-14	-0.1261	0.0166	0.883854	rs6907751	3	RP3-475N16.1	0	ncRNA_exonic	2.224	1f	4	5	1	0	0
Betaine	6:42917017:A:G	rs4714638	6	42917017	G	A	0.4553	5.645e-18	-0.1439	0.0167	0.771438	rs6907751	3	RP3-475N16.1	918	downstream	0.343	7	4	15	1	0	0
Betaine	6:42917063:C:CA	rs11309505	6	42917063	C	CA	0.4145	NA	NA	NA	0.822094	rs6458312	3	RP3-475N16.1	964	downstream	0.117	NA	4	15	0	0	0
Betaine	6:42918984:A:T	rs9471974	6	42918984	T	A	0.4622	2.793e-15	0.1317	0.0167	0.888301	rs6907751	3	RP3-475N16.1	2885	intergenic	2.164	7	5	15	1	0	0
Betaine	6:42919222:C:T	rs9471975	6	42919222	C	T	0.4115	4.253e-19	-0.1497	0.0168	0.831564	rs6458312	3	RP3-475N16.1	3123	intergenic	1.89	6	5	15	1	0	0
Betaine	6:42919969:C:T	rs2104616	6	42919969	C	T	0.4543	5.659e-18	-0.144	0.0167	0.775424	rs6907751	3	RP3-475N16.1	3870	intergenic	2.185	7	5	15	1	0	0
Betaine	6:42920416:A:AC	rs59824590	6	42920416	AC	A	0.4105	NA	NA	NA	0.835513	rs6458312	3	RPL24P4	3666	intergenic	0.425	NA	5	15	1	0	0
Betaine	6:42920549:G:T	rs9471976	6	42920549	G	T	0.4543	8.18e-18	0.1433	0.0167	0.775424	rs6907751	3	RPL24P4	3533	intergenic	0.77	6	5	15	1	0	0
Betaine	6:42920844:G:T	rs4469287	6	42920844	G	T	0.4543	5.134e-18	0.1442	0.0167	0.775424	rs6907751	3	RPL24P4	3238	intergenic	0.861	7	5	15	1	0	0
Betaine	6:42921221:G:T	rs28868299	6	42921221	G	T	0.4553	5.371e-18	-0.1441	0.0167	0.777841	rs6907751	3	RPL24P4	2861	intergenic	6.754	5	5	15	1	0	0
Betaine	6:42921306:C:CT	rs113324380	6	42921306	CT	C	0.4801	NA	NA	NA	0.681711	rs6907751	3	RPL24P4	2776	intergenic	6.981	NA	5	15	1	0	0
Betaine	6:42921487:T:TA	rs57736976	6	42921487	T	TA	0.4314	NA	NA	NA	0.753616	rs6458312	3	RPL24P4	2595	intergenic	0.664	NA	5	15	1	0	0
Betaine	6:42921489:T:TA	rs202000850	6	42921489	T	TA	0.4314	NA	NA	NA	0.753616	rs6458312	3	RPL24P4	2593	intergenic	0.65	NA	5	15	1	0	0
Betaine	6:42921561:A:G	rs58497441	6	42921561	G	A	0.4553	6.634e-18	-0.1437	0.0167	0.777841	rs6907751	3	RPL24P4	2521	intergenic	4.388	6	5	15	1	0	0
Betaine	6:42921673:A:AG	rs56108053	6	42921673	AG	A	0.4622	NA	NA	NA	0.887799	rs6907751	3	RPL24P4	2409	intergenic	3.744	NA	5	15	1	0	0
Betaine	6:42922018:A:G	rs6458313	6	42922018	G	A	0.4553	6.875e-18	-0.1436	0.0167	0.777841	rs6907751	3	RPL24P4	2064	intergenic	1.81	7	5	15	1	0	0
Betaine	6:42922215:A:C	rs6458314	6	42922215	C	A	0.4115	5.426e-19	0.1496	0.0168	0.830926	rs6458312	3	RPL24P4	1867	intergenic	1.291	2b	5	15	1	0	0
Betaine	6:42922360:C:CT	rs35908551	6	42922360	CT	C	0.4115	NA	NA	NA	0.830926	rs6458312	3	RPL24P4	1722	intergenic	6.961	NA	5	15	1	0	0
Betaine	6:42922547:A:G	rs6458315	6	42922547	G	A	0.4553	7.768e-18	-0.1434	0.0167	0.777841	rs6907751	3	RPL24P4	1535	intergenic	7.319	6	5	15	1	0	0
Betaine	6:42923902:C:T	rs12524845	6	42923902	C	T	0.4553	5.697e-18	-0.1439	0.0167	0.777841	rs6907751	3	RPL24P4	180	downstream	0.121	7	5	15	1	0	0
Betaine	6:42924041:C:T	rs112122607	6	42924041	C	T	0.4553	4.402e-18	0.1445	0.0167	0.777841	rs6907751	3	RPL24P4	41	downstream	3.279	7	5	15	1	0	0
Betaine	6:42924193:C:T	rs13215983	6	42924193	C	T	0.4553	6.404e-18	0.1437	0.0167	0.777841	rs6907751	3	RPL24P4	0	ncRNA_exonic	14.49	6	5	15	1	0	0
Betaine	6:42924247:A:G	rs13216214	6	42924247	G	A	0.4553	4.377e-18	0.1445	0.0167	0.777841	rs6907751	3	RPL24P4	0	ncRNA_exonic	17.98	5	5	15	1	0	0
Betaine	6:42924424:G:T	rs4714640	6	42924424	G	T	0.4553	5.422e-18	0.144	0.0167	0.777841	rs6907751	3	RPL24P4	0	ncRNA_exonic	15.12	3a	5	15	1	0	0
Betaine	6:42924488:C:CA	rs70990160	6	42924488	C	CA	0.4553	NA	NA	NA	0.777841	rs6907751	3	RPL24P4	0	ncRNA_exonic	2.222	NA	5	15	1	0	0
Betaine	6:42924622:A:G	rs4714641	6	42924622	G	A	0.4553	NA	NA	NA	0.777841	rs6907751	3	RPL24P4	118	upstream	5.022	6	5	15	1	0	0
Betaine	6:42924695:A:AT	rs61237591	6	42924695	AT	A	0.4652	NA	NA	NA	0.865715	rs6907751	3	RPL24P4	191	upstream	1.288	NA	5	15	1	0	0
Betaine	6:42924894:C:CTCGGT	rs112758690	6	42924894	CTCGGT	C	0.4543	NA	NA	NA	0.775424	rs6907751	3	RPL24P4	390	upstream	1.061	NA	5	15	1	0	0
Betaine	6:42924932:A:G	rs6940814	6	42924932	G	A	0.4105	5.44e-19	-0.1496	0.0168	0.82789	rs6458312	3	RPL24P4	428	upstream	1.563	7	5	15	1	0	0
Betaine	6:42924955:G:T	rs6920547	6	42924955	G	T	0.4543	NA	NA	NA	0.775424	rs6907751	3	RPL24P4	451	upstream	1.466	7	5	15	1	0	0
Betaine	6:42924969:A:G	rs6940837	6	42924969	G	A	0.4543	4.471e-18	-0.1444	0.0167	0.775424	rs6907751	3	RPL24P4	465	upstream	1.461	7	5	15	1	0	0
Betaine	6:42925683:C:T	rs9296403	6	42925683	C	T	0.4622	3.061e-15	0.1314	0.0167	0.895609	rs6907751	3	RPL24P4	1179	intergenic	0.931	7	5	15	1	0	0
Betaine	6:42925803:C:T	rs9296404	6	42925803	C	T	0.4553	5.08e-18	-0.1441	0.0167	0.777841	rs6907751	3	RPL24P4	1299	intergenic	1.815	7	5	15	1	0	0
Betaine	6:42925936:C:G	rs9462855	6	42925936	G	C	0.4553	5.021e-18	0.1441	0.0167	0.777841	rs6907751	3	RPL24P4	1432	intergenic	0.723	4	5	15	1	0	0
Betaine	6:42926024:C:T	rs9462856	6	42926024	C	T	0.4553	5.354e-18	-0.1441	0.0167	0.777841	rs6907751	3	RPL24P4	1520	intergenic	2.334	1b	5	15	1	0	0
Betaine	6:42926477:T:TTTGA	rs143162448	6	42926477	TTTGA	T	0.4622	NA	NA	NA	0.895609	rs6907751	3	RPL24P4	1973	intergenic	5.269	NA	5	15	1	0	0
Betaine	6:42927539:A:AGAGT	rs56060751	6	42927539	AGAGT	A	0.4115	NA	NA	NA	0.830926	rs6458312	3	GNMT	956	upstream	0.583	NA	1	15	1	0	0
Betaine	6:42928017:C:G	rs11752813	6	42928017	G	C	0.4622	2.972e-15	-0.1314	0.0167	0.895609	rs6907751	3	GNMT	478	upstream	5.652	1f	1	2	1	0	0
Betaine	6:42928461:C:T	rs10948059	6	42928461	C	T	0.4871	1.127e-15	0.1331	0.0166	0.991791	rs6907751	3	GNMT	34	upstream	8.816	1f	1	2	1	0	0
Betaine	6:42928758:G:T	rs2296805	6	42928758	G	T	0.4115	5.325e-19	-0.1496	0.0168	0.830926	rs6458312	3	GNMT	0	intronic	11.24	1f	1	2	1	0	0
Betaine	6:42929288:C:CTTTTTTT	rs575786265	6	42929288	C	CTTTTTTT	0.4006	NA	NA	NA	0.774531	rs6458312	3	GNMT	0	intronic	7.581	NA	1	5	1	0	0
Betaine	6:42929533:C:T	rs9471978	6	42929533	C	T	0.4553	5.766e-18	-0.1439	0.0167	0.777841	rs6907751	3	GNMT	0	intronic	5.053	6	1	5	1	0	0
Betaine	6:42929839:A:G	rs7760250	6	42929839	G	A	0.4553	3.416e-18	0.145	0.0167	0.777841	rs6907751	3	GNMT	0	intronic	5.422	5	1	5	1	0	0
Betaine	6:42931224:A:G	rs4987173	6	42931224	G	A	0.4622	2.774e-15	0.1315	0.0166	0.895609	rs6907751	3	GNMT	0	intronic	3.844	1f	3	4	1	0	0
Betaine	6:42931261:C:G	rs2296804	6	42931261	G	C	0.4115	6.053e-19	-0.1493	0.0168	0.830926	rs6458312	3	GNMT	0	intronic	11.19	1f	3	4	1	0	0
Betaine	6:42931627:G:GTTTA	rs144286892	6	42931627	G	GTTTA	0.4115	NA	NA	NA	0.830926	rs6458312	3	PEX6	0	UTR3	14.95	NA	3	4	1	0	0
Betaine	6:42932200:G:T	rs1129187	6	42932200	G	T	0.4622	2.337e-15	0.1319	0.0167	0.895609	rs6907751	3	PEX6	0	exonic	14.03	NA	3	4	1	0	0
Betaine	6:42932202:C:T	rs1129186	6	42932202	C	T	0.4553	3.447e-18	0.1449	0.0167	0.777841	rs6907751	3	PEX6	0	exonic	17.92	NA	3	4	1	0	0
Betaine	6:42932715:C:T	rs2274517	6	42932715	C	T	0.4553	5.402e-18	0.144	0.0167	0.777841	rs6907751	3	PEX6	0	intronic	3.703	NA	4	4	1	0	0
Betaine	6:42934500:C:T	rs2274514	6	42934500	C	T	0.4553	4.301e-18	0.1444	0.0167	0.777841	rs6907751	3	PEX6	0	intronic	6.353	NA	4	4	1	0	0
Betaine	6:42934620:C:T	rs3818554	6	42934620	C	T	0.4553	4.301e-18	0.1444	0.0167	0.777841	rs6907751	3	PEX6	0	intronic	0.859	NA	4	4	1	0	0
Betaine	6:42934818:C:T	rs4714644	6	42934818	C	T	0.4553	5.414e-18	-0.144	0.0167	0.777841	rs6907751	3	PEX6	0	intronic	1.218	7	4	4	1	0	0
Betaine	6:42935998:A:G	rs9471982	6	42935998	G	A	0.4543	1.014e-17	0.143	0.0167	0.774545	rs6907751	3	PEX6	0	intronic	0.152	5	4	4	1	0	0
Betaine	6:42936900:C:T	rs3805953	6	42936900	C	T	0.4553	4.262e-18	0.1444	0.0167	0.777841	rs6907751	3	PEX6	0	intronic	2.48	NA	4	4	1	0	0
Betaine	6:42937126:C:T	rs3805952	6	42937126	C	T	0.4622	2.622e-15	0.1317	0.0167	0.895609	rs6907751	3	PEX6	0	intronic	2.191	NA	4	4	1	0	0
Betaine	6:42937176:A:C	rs3805951	6	42937176	C	A	0.4622	2.613e-15	0.1317	0.0167	0.895609	rs6907751	3	PEX6	0	intronic	6.997	NA	4	4	1	0	0
Betaine	6:42938377:G:T	rs3293	6	42938377	G	T	0.4553	4.297e-18	0.1444	0.0167	0.777841	rs6907751	3	PEX6	0	intronic	8.997	NA	4	5	1	0	0
Betaine	6:42940235:A:G	rs10948061	6	42940235	G	A	0.4622	2.191e-15	0.1321	0.0167	0.895609	rs6907751	3	PEX6	0	intronic	8.839	7	4	5	1	0	0
Betaine	6:42940365:A:G	rs9471983	6	42940365	G	A	0.4622	2.181e-15	0.1321	0.0167	0.895609	rs6907751	3	PEX6	0	intronic	1.107	7	4	5	1	0	0
Betaine	6:42940673:A:G	rs2395943	6	42940673	G	A	0.4115	4.802e-19	-0.1497	0.0168	0.830926	rs6458312	3	PEX6	0	intronic	4.092	6	4	5	1	0	0
Betaine	6:42940810:C:T	rs9296406	6	42940810	C	T	0.4543	4.665e-18	-0.1446	0.0167	0.774545	rs6907751	3	PEX6	0	intronic	4.296	7	4	5	1	0	0
Betaine	6:42941324:C:T	rs9471985	6	42941324	C	T	0.4563	3.704e-18	-0.1448	0.0167	0.780288	rs6907751	3	PEX6	0	intronic	2.964	5	4	5	1	0	0
Betaine	6:42942451:A:G	rs9296407	6	42942451	G	A	0.4563	3.702e-18	0.1449	0.0167	0.780288	rs6907751	3	PEX6	0	intronic	0.193	6	4	5	1	0	0
Betaine	6:42942779:A:G	rs9986447	6	42942779	G	A	0.4592	2.052e-15	-0.1324	0.0167	0.892503	rs6907751	3	PEX6	0	intronic	13.69	1d	2	5	1	0	0
Betaine	6:42943098:C:T	rs9462857	6	42943098	C	T	0.4612	2.089e-15	-0.1323	0.0167	0.899642	rs6907751	3	PEX6	0	intronic	0.863	1f	2	5	1	0	0
Betaine	6:42944127:A:G	rs9471986	6	42944127	G	A	0.4553	2.666e-18	-0.1458	0.0167	0.776981	rs6907751	3	PEX6	0	intronic	2.107	7	5	5	1	0	0
Betaine	6:42944140:A:G	rs9471987	6	42944140	G	A	0.4553	2.619e-18	-0.1458	0.0167	0.776981	rs6907751	3	PEX6	0	intronic	0.213	6	5	5	1	0	0
Betaine	6:42944773:C:T	rs9471988	6	42944773	C	T	0.4563	3.768e-18	-0.145	0.0167	0.780288	rs6907751	3	PEX6	0	intronic	2.081	5	1	5	1	0	0
Betaine	6:42944850:C:T	rs6907751	6	42944850	C	T	0.4851	6.721e-16	0.1344	0.0166	1	rs6907751	3	PEX6	0	intronic	4.536	5	1	5	1	0	0
Betaine	6:42944988:A:C	rs555437818	6	42944988	C	A	0.4712	NA	NA	NA	0.717022	rs6907751	3	PEX6	0	intronic	5.239	NA	1	5	1	0	0
Betaine	6:42944989:C:CCT	rs34536442	6	42944989	CCT	C	0.4712	NA	NA	NA	0.717022	rs6907751	3	PEX6	0	intronic	3.408	NA	1	5	1	0	0
Betaine	6:42946490:A:C	rs9462858	6	42946490	C	A	0.4612	2.013e-15	0.1326	0.0167	0.899642	rs6907751	3	PEX6	0	exonic	13.57	4	1	1	1	0	0
Betaine	6:42946943:A:G	rs9462859	6	42946943	G	A	0.4612	2.079e-15	0.1326	0.0167	0.899642	rs6907751	3	PEX6	0	UTR5	10.33	1f	1	1	1	0	0
Betaine	6:42947013:C:G	rs9462860	6	42947013	G	C	0.4573	4.077e-18	0.1451	0.0167	0.776277	rs6907751	3	PEX6	54	upstream	8.369	1a	1	1	1	0	0
Betaine	6:42955749:C:T	rs3805946	6	42955749	C	T	0.497	2.944e-15	-0.1324	0.0168	0.879922	rs6907751	3	PPP2R5D	0	intronic	10.23	NA	2	5	1	0	0
Betaine	6:43037061:C:T	rs11757495	6	43037061	C	T	0.4503	1.031e-10	-0.1089	0.0168	0.822375	rs2007950	3	KLC4	0	intronic	0.199	6	4	5	1	0	0
Betaine	6:43040368:A:C	rs13199873	6	43040368	C	A	0.4245	1.185e-11	-0.1149	0.0169	0.903153	rs2007950	3	KLC4	0	intronic	5.981	5	4	4	1	0	0
Betaine	6:43049461:A:G	rs2007950	6	43049461	G	A	0.3976	3.13e-12	-0.1186	0.017	1	rs2007950	3	PTK7	0	intronic	1.525	NA	2	15	1	0	0
Betaine	6:160521885:C:T	rs146203232	6	160521885	C	T	0.06561	1.361e-12	-0.2258	0.0319	0.88773	rs12208357	4	IGF2R	0	intronic	0.156	5	4	5	1	0	0
Betaine	6:160543148:C:T	rs12208357	6	160543148	C	T	0.06262	7.573e-13	-0.2287	0.0319	1	rs12208357	4	SLC22A1	0	exonic	23.4	5	1	15	1	0	0
Betaine	6:160551486:C:T	rs112201728	6	160551486	C	T	0.05964	5.19e-12	-0.2188	0.0317	0.949677	rs12208357	4	SLC22A1	0	intronic	0.185	5	5	15	1	0	0
Betaine	12:254652:C:T	rs10744532	12	254652	C	T	0.4682	3.36e-08	-0.0912	0.0165	0.754551	12:268399:A:G	5	IQSEC3:RP11-598F7.4	00:00:00	ncRNA_intronic	4.667	5	2	14	1	0	0
Betaine	12:255195:A:C	rs10848445	12	255195	C	A	0.4722	2.171e-08	0.0922	0.0165	0.764596	12:268399:A:G	5	IQSEC3:RP11-598F7.4	00:00:00	ncRNA_intronic	8.613	5	4	15	1	0	0
Betaine	12:255704:C:T	rs7961026	12	255704	C	T	0.4831	5.076e-08	-0.09	0.0165	0.735388	12:268399:A:G	5	IQSEC3:RP11-598F7.4	00:00:00	ncRNA_intronic	0.365	5	4	14	1	0	0
Betaine	12:255748:A:C	rs11061649	12	255748	C	A	0.3857	0.0009083	0.0557	0.0168	0.609064	12:268399:A:G	5	IQSEC3:RP11-598F7.4	00:00:00	ncRNA_intronic	1.301	5	4	14	1	0	0
Betaine	12:256220:C:T	rs11061652	12	256220	C	T	0.3857	0.000984	0.0553	0.0168	0.608014	12:268399:A:G	5	IQSEC3:RP11-598F7.4	00:00:00	ncRNA_intronic	32	5	4	14	1	0	0
Betaine	12:257511:C:G	rs10848448	12	257511	G	C	0.3887	0.001876	0.052	0.0167	0.60879	12:268399:A:G	5	IQSEC3:RP11-598F7.4	00:00:00	ncRNA_exonic	2.828	4	4	14	1	0	0
Betaine	12:257633:G:T	rs2270800	12	257633	G	T	0.3857	0.001527	-0.053	0.0167	0.615197	12:268399:A:G	5	IQSEC3:RP11-598F7.4	00:00:00	ncRNA_exonic	33	NA	4	14	1	0	0
Betaine	12:257695:G:T	rs2270799	12	257695	G	T	0.3847	0.001605	0.0528	0.0167	0.61874	12:268399:A:G	5	IQSEC3:RP11-598F7.4	00:00:00	ncRNA_exonic	24.8	NA	4	14	1	0	0
Betaine	12:258346:G:T	rs4980798	12	258346	G	T	0.3867	0.001143	0.0545	0.0167	0.617835	12:268399:A:G	5	IQSEC3	0	intronic	0.309	4	4	14	1	0	0
Betaine	12:258379:C:G	rs4980799	12	258379	G	C	0.3867	0.0011	0.0547	0.0168	0.617835	12:268399:A:G	5	IQSEC3	0	intronic	1.518	5	4	14	1	0	0
Betaine	12:258381:A:G	rs4980800	12	258381	G	A	0.3867	0.001117	-0.0546	0.0168	0.617835	12:268399:A:G	5	IQSEC3	0	intronic	0.428	4	4	14	1	0	0
Betaine	12:258418:C:G	rs4980801	12	258418	G	C	0.3847	0.00112	-0.0546	0.0168	0.61874	12:268399:A:G	5	IQSEC3	0	intronic	4.572	5	4	15	1	0	0
Betaine	12:258585:A:G	rs4980802	12	258585	G	A	0.3867	0.001149	0.0545	0.0168	0.617835	12:268399:A:G	5	IQSEC3	0	intronic	2.415	4	4	15	1	0	0
Betaine	12:259241:C:G	rs3888294	12	259241	G	C	0.3857	0.001156	-0.0545	0.0168	0.628558	12:268399:A:G	5	IQSEC3	0	intronic	3.317	5	5	15	1	0	0
Betaine	12:259664:G:T	rs4600273	12	259664	G	T	0.3847	0.001073	-0.0548	0.0168	0.62594	12:268399:A:G	5	IQSEC3	0	intronic	0.477	5	5	15	1	0	0
Betaine	12:265517:A:G	rs4082097	12	265517	G	A	0.3897	1.586e-07	-0.0892	0.017	0.605691	12:268399:A:G	5	IQSEC3	0	intronic	7.719	NA	5	15	1	0	0
Betaine	12:267870:C:G	rs4980855	12	267870	G	C	0.4911	9.257e-13	-0.1186	0.0166	0.963853	12:268399:A:G	5	IQSEC3	0	intronic	9.513	5	4	15	1	0	0
Betaine	12:267889:A:G	rs4980856	12	267889	G	A	0.4712	4.865e-09	-0.0971	0.0166	0.836433	12:268399:A:G	5	IQSEC3	0	intronic	5.167	5	4	15	1	0	0
Betaine	12:268399:A:G	12:268399:A:G	12	268399	G	A	0.4831	3.202e-14	-0.127	0.0167	1	12:268399:A:G	5	IQSEC3	0	intronic	2.115	5	5	15	1	0	0
Betaine	12:268419:C:T	rs6489272	12	268419	C	T	0.4771	4.182e-13	-0.1218	0.0168	0.859701	12:268399:A:G	5	IQSEC3	0	intronic	2.452	4	5	15	1	0	0
Betaine	12:270104:A:G	rs11061684	12	270104	G	A	0.3807	2.656e-12	0.1245	0.0178	1	rs11061684	5	IQSEC3	0	intronic	2.815	5	5	15	1	0	0
Betaine	12:270229:A:G	rs10848455	12	270229	G	A	0.3797	1.472e-13	0.1317	0.0178	1	rs10848455	5	IQSEC3	0	intronic	6.244	5	5	15	1	0	0
Betaine	12:270773:C:G	rs3817018	12	270773	G	C	0.4781	5.54e-17	0.1432	0.0171	1	rs3817018	5	IQSEC3	0	intronic	5.803	4	5	15	1	0	0
Betaine	12:270805:C:T	rs3817017	12	270805	C	T	0.3549	8.984e-16	-0.1426	0.0177	1	rs3817017	5	IQSEC3	0	intronic	6.709	5	5	14	1	0	0
Betaine	12:271999:G:T	rs3902269	12	271999	G	T	0.3499	4.686e-22	0.1685	0.0175	0.751799	rs3817017	5	IQSEC3	0	intronic	6.421	NA	5	14	1	0	0
Betaine	12:272229:A:G	rs3902268	12	272229	G	A	0.3489	4.052e-22	0.1686	0.0174	0.7484	rs3817017	5	IQSEC3	0	intronic	8.142	NA	5	14	1	0	0
Betaine	12:272332:A:G	rs34614835	12	272332	A	G	0.4374	NA	NA	NA	0.679092	rs3817017	5	IQSEC3	0	intronic	1.431	5	5	14	1	0	0
Betaine	12:273154:C:T	rs3817016	12	273154	C	T	0.3539	1.602e-22	-0.1702	0.0174	0.749353	rs3847946	5	IQSEC3	0	intronic	6.658	NA	4	15	1	0	0
Betaine	12:274647:C:T	rs4980859	12	274647	C	T	0.326	2.903e-24	0.1786	0.0176	0.87039	rs3847946	5	IQSEC3:RP11-598F7.5	00:00:00	exonic	13.6	7	4	15	1	0	0
Betaine	12:274839:C:T	rs2291923	12	274839	C	T	0.326	2.255e-24	0.179	0.0176	0.87039	rs3847946	5	IQSEC3:RP11-598F7.5	00:00:00	ncRNA_exonic	5.219	NA	4	14	1	0	0
Betaine	12:275065:A:G	rs2291922	12	275065	G	A	0.326	2.291e-24	0.1789	0.0176	0.87039	rs3847946	5	IQSEC3:RP11-598F7.5	00:00:00	ncRNA_exonic	10.51	NA	4	14	1	0	0
Betaine	12:275270:C:G	rs2291921	12	275270	G	C	0.327	1.828e-24	0.1792	0.0176	0.874718	rs3847946	5	IQSEC3:RP11-598F7.5	00:00:00	ncRNA_exonic	11.76	2b	4	14	1	0	0
Betaine	12:276019:C:T	rs3847946	12	276019	C	T	0.337	1.386e-23	-0.1752	0.0175	1	rs3847946	5	IQSEC3	0	intronic	6.382	NA	5	14	1	0	0
Betaine	12:276220:A:G	rs12368193	12	276220	G	A	0.327	6.454e-24	-0.1769	0.0175	0.866077	rs3847946	5	IQSEC3:RP11-598F7.6	00:00:00	ncRNA_exonic	0.506	6	5	14	1	0	0
Betaine	12:276336:C:G	rs11061708	12	276336	G	C	0.4523	1.501e-16	0.1374	0.0166	0.650791	rs10744538	5	IQSEC3:RP11-598F7.6	00:00:00	ncRNA_exonic	8.612	5	5	14	1	0	0
Betaine	12:277182:C:T	rs10505717	12	277182	C	T	0.3221	1.412e-24	-0.1793	0.0175	0.846738	rs3847946	5	IQSEC3:RP11-598F7.6	00:00:00	ncRNA_intronic	3.249	5	5	14	1	0	0
Betaine	12:277464:A:C	rs17692962	12	277464	C	A	0.3867	1.437e-24	0.172	0.0168	0.804437	rs2291917	5	IQSEC3:RP11-598F7.6	00:00:00	ncRNA_intronic	12.81	5	5	14	1	0	0
Betaine	12:277986:C:G	rs11061709	12	277986	G	C	0.3181	1.523e-24	0.1791	0.0175	0.855124	rs3847946	5	IQSEC3:RP11-598F7.6	00:00:00	ncRNA_intronic	5.371	7	2	7	1	0	0
Betaine	12:278376:C:T	rs2291920	12	278376	C	T	0.3201	1.138e-24	-0.1795	0.0175	0.85547	rs3847946	5	IQSEC3:RP11-598F7.6	00:00:00	ncRNA_intronic	8.471	NA	2	7	1	0	0
Betaine	12:278848:C:T	rs77320964	12	278848	C	T	0.3201	8.562e-25	-0.1801	0.0175	0.85547	rs3847946	5	IQSEC3:RP11-598F7.6	00:00:00	ncRNA_intronic	6.065	4	5	15	1	0	0
Betaine	12:279142:C:G	rs10773937	12	279142	G	C	0.4742	1.104e-13	-0.1233	0.0166	0.794671	rs10744538	5	IQSEC3:RP11-598F7.6	00:00:00	ncRNA_intronic	1.943	5	5	14	1	0	0
Betaine	12:279586:C:T	rs10744538	12	279586	C	T	0.4692	1.194e-17	-0.1433	0.0167	1	rs10744538	5	IQSEC3:RP11-598F7.6	00:00:00	ncRNA_intronic	4.275	5	5	14	1	0	0
Betaine	12:280349:A:C	rs2291919	12	280349	C	A	0.2893	6.52e-25	-0.1834	0.0178	0.733864	rs3847946	5	IQSEC3:RP11-598F7.6	00:00:00	ncRNA_intronic	18.78	NA	5	14	1	0	0
Betaine	12:280761:C:T	rs2291918	12	280761	C	T	0.3588	9.875e-17	0.1457	0.0175	1	rs2291918	5	IQSEC3:RP11-598F7.6	00:00:00	ncRNA_intronic	4.741	NA	5	15	1	0	0
Betaine	12:281599:C:T	rs12366364	12	281599	C	T	0.3598	7.102e-26	0.182	0.0173	0.707831	rs2291917	5	IQSEC3:RP11-598F7.6	00:00:00	ncRNA_intronic	5.748	4	5	15	1	0	0
Betaine	12:283642:C:T	rs2291917	12	283642	C	T	0.4105	6.283e-32	-0.1986	0.0169	1	rs2291917	5	IQSEC3:RP11-598F7.6	00:00:00	ncRNA_intronic	0.243	NA	5	14	1	0	0
Betaine	12:284930:C:T	rs7959974	12	284930	C	T	0.3867	2.677e-20	-0.1562	0.0169	0.775468	rs559759	5	IQSEC3:RP11-598F7.6	00:00:00	ncRNA_intronic	0.132	4	5	14	1	0	0
Betaine	12:285027:A:C	rs7960096	12	285027	C	A	0.4105	2.307e-22	-0.164	0.0169	0.852539	rs559759	5	IQSEC3:RP11-598F7.6	00:00:00	ncRNA_intronic	2.531	4	5	15	1	0	0
Betaine	12:286331:A:G	rs216232	12	286331	G	A	0.326	2.467e-24	0.1812	0.0178	0.647289	rs2291917	5	IQSEC3:RP11-598F7.6	00:00:00	ncRNA_intronic	4.748	5	2	7	1	0	0
Betaine	12:286481:A:G	rs113879277	12	286481	A	G	0.3101	NA	NA	NA	0.707909	rs12302339	5	IQSEC3:RP11-598F7.6	00:00:00	ncRNA_intronic	3.933	5	2	7	1	0	0
Betaine	12:286498:A:T	rs566469211	12	286498	T	A	0.3052	NA	NA	NA	0.70976	rs12302339	5	IQSEC3:RP11-598F7.6	00:00:00	ncRNA_intronic	3.759	NA	2	7	1	0	0
Betaine	12:286499:A:C	rs534119968	12	286499	C	A	0.3052	NA	NA	NA	0.70976	rs12302339	5	IQSEC3:RP11-598F7.6	00:00:00	ncRNA_intronic	0.523	NA	2	7	1	0	0
Betaine	12:286500:C:CCCTGTTG	rs150553743	12	286500	CCCTGTTG	C	0.3151	NA	NA	NA	0.732759	rs12302339	5	IQSEC3:RP11-598F7.6	00:00:00	ncRNA_intronic	4.284	NA	2	7	1	0	0
Betaine	12:286512:C:G	rs367731117	12	286512	C	G	0.3052	NA	NA	NA	0.70976	rs12302339	5	IQSEC3:RP11-598F7.6	00:00:00	ncRNA_intronic	3.966	5	2	7	1	0	0
Betaine	12:286514:C:G	rs60912613	12	286514	C	G	0.3052	NA	NA	NA	0.70976	rs12302339	5	IQSEC3:RP11-598F7.6	00:00:00	ncRNA_intronic	3.106	5	2	7	1	0	0
Betaine	12:287366:G:GTC	rs72413404	12	287366	GTC	G	0.03082	NA	NA	NA	0.612473	rs111309051	5	IQSEC3:RP11-598F7.6	00:00:00	ncRNA_intronic	4.508	NA	5	5	1	0	0
Betaine	12:287472:T:TGA	rs71849208	12	287472	TGA	T	0.336	NA	NA	NA	0.716417	rs12302339	5	IQSEC3:RP11-598F7.6	00:00:00	ncRNA_intronic	4.053	NA	5	5	1	0	0
Betaine	12:287936:A:G	rs216237	12	287936	G	A	0.03082	0.0001477	-0.1753	0.0462	0.612473	rs111309051	5	RP11-598F7.6	0	ncRNA_intronic	1.363	4	5	5	1	0	0
Betaine	12:288007:A:AG	rs11436571	12	288007	A	AG	0.4095	NA	NA	NA	0.84956	rs559759	5	RP11-598F7.6	0	ncRNA_intronic	4.766	NA	5	7	1	0	0
Betaine	12:288105:A:C	rs113720237	12	288105	C	A	0.02982	7.095e-05	0.1893	0.0476	0.634732	rs111309051	5	RP11-598F7.6	0	ncRNA_intronic	5.091	2b	5	7	1	0	0
Betaine	12:288902:C:T	rs3892665	12	288902	C	T	0.332	1.272e-30	-0.2013	0.0175	0.797075	rs12302339	5	RP11-598F7.6	0	ncRNA_intronic	0.76	NA	5	7	1	0	0
Betaine	12:289589:A:G	rs76937875	12	289589	G	A	0.05666	5.707e-09	0.1876	0.0322	1	rs76937875	5	RP11-598F7.6	0	ncRNA_intronic	3.314	4	5	15	1	0	0
Betaine	12:289719:C:CCA	rs2307701	12	289719	C	CCA	0.4115	NA	NA	NA	0.856061	rs559759	5	RP11-598F7.6	0	ncRNA_intronic	1.255	NA	5	7	1	0	0
Betaine	12:289766:A:G	rs16928180	12	289766	G	A	0.02883	7.831e-05	0.1869	0.0473	0.658527	rs111309051	5	RP11-598F7.6	0	ncRNA_intronic	1.772	4	5	7	1	0	0
Betaine	12:290204:A:T	rs10848481	12	290204	T	A	0.332	1.687e-30	-0.2009	0.0175	0.797075	rs12302339	5	RP11-598F7.6	0	ncRNA_intronic	1.402	5	5	15	1	0	0
Betaine	12:290257:A:G	rs10848483	12	290257	G	A	0.4115	1.294e-23	0.1686	0.0168	0.856061	rs559759	5	RP11-598F7.6	0	ncRNA_intronic	8.884	5	5	15	1	0	0
Betaine	12:290569:C:G	rs76389473	12	290569	G	C	0.02982	1.97e-05	-0.2009	0.0471	0.634732	rs111309051	5	RP11-598F7.6	0	ncRNA_intronic	0.273	7	1	15	1	0	0
Betaine	12:291100:C:T	rs75110616	12	291100	C	T	0.02982	4.027e-05	0.1952	0.0475	0.634732	rs111309051	5	RP11-598F7.6	0	ncRNA_intronic	0.804	5	1	15	1	0	0
Betaine	12:291241:A:G	rs112347132	12	291241	G	A	0.02982	3.736e-05	0.1959	0.0475	0.634732	rs111309051	5	RP11-598F7.6	0	ncRNA_exonic	1.147	5	2	15	1	0	0
Betaine	12:291441:T:TTCCCG	rs145926736	12	291441	T	TTCCCG	0.2972	NA	NA	NA	0.601519	rs12302339	5	RP11-598F7.6	0	ncRNA_exonic	9.28	NA	2	15	1	0	0
Betaine	12:291712:G:GC	rs56020502	12	291712	G	GC	0.332	NA	NA	NA	0.789129	rs12302339	5	RP11-598F7.6	146	upstream	7.599	NA	2	15	1	0	0
Betaine	12:292889:C:T	rs216227	12	292889	C	T	0.4125	4.161e-23	0.1662	0.0168	0.859598	rs559759	5	RP11-598F7.6	1323	intergenic	6.125	6	5	14	1	0	0
Betaine	12:293006:C:T	rs77436412	12	293006	C	T	0.02982	3.587e-05	0.1967	0.0476	0.634732	rs111309051	5	RP11-598F7.6	1440	intergenic	0.844	6	5	14	1	0	0
Betaine	12:293513:A:G	rs183355	12	293513	G	A	0.4155	9.8e-24	0.168	0.0167	0.876193	rs559759	5	RP11-598F7.6	1947	intergenic	0.021	7	5	14	1	0	0
Betaine	12:293626:A:G	rs797736	12	293626	G	A	0.3648	1.296e-22	0.167	0.0171	0.717566	rs559759	5	RP11-598F7.6	2060	intergenic	2.828	7	5	14	1	0	0
Betaine	12:293743:C:T	rs113258975	12	293743	C	T	0.02982	NA	NA	NA	0.634732	rs111309051	5	RP11-598F7.6	2177	intergenic	0.052	7	5	14	1	0	0
Betaine	12:293773:C:G	rs11061809	12	293773	G	C	0.331	NA	NA	NA	0.808591	rs12302339	5	RP11-598F7.6	2207	intergenic	0.264	7	5	14	1	0	0
Betaine	12:293774:A:G	rs11061810	12	293774	G	A	0.331	NA	NA	NA	0.808591	rs12302339	5	RP11-598F7.6	2208	intergenic	2.764	7	5	14	1	0	0
Betaine	12:294090:C:CTGTG	12:294090:C:CTGTG	12	294090	C	CTGTG	0.3638	NA	NA	NA	0.704844	rs559759	5	RP11-598F7.6	2524	intergenic	1.808	NA	2	14	1	0	0
Betaine	12:294243:A:C	rs57052808	12	294243	C	A	0.4095	6.98e-24	-0.1693	0.0168	0.872139	rs559759	5	RP11-598F7.6	2677	intergenic	6.536	5	5	14	1	0	0
Betaine	12:294443:A:G	rs78051448	12	294443	G	A	0.05666	6.549e-09	-0.1873	0.0323	1	rs76937875	5	RP11-598F7.6	2877	intergenic	1.983	5	2	14	1	0	0
Betaine	12:294544:A:G	rs633159	12	294544	G	A	0.3867	7.665e-25	-0.1749	0.017	0.794525	rs559759	5	RP11-598F7.6	2978	intergenic	2.219	5	2	14	1	0	0
Betaine	12:294632:A:G	rs80106699	12	294632	G	A	0.02982	3.319e-05	0.1977	0.0476	0.634732	rs111309051	5	RP11-598F7.6	3066	intergenic	1.306	5	5	14	1	0	0
Betaine	12:294798:A:G	rs502783	12	294798	G	A	0.3628	2.208e-23	-0.1702	0.0171	0.726164	rs559759	5	RP11-598F7.6	3232	intergenic	7.608	2b	5	14	1	0	0
Betaine	12:294900:A:G	rs505387	12	294900	G	A	0.3559	1.835e-22	0.1679	0.0172	0.696419	rs559759	5	RP11-598F7.6	3334	intergenic	0.219	3a	2	14	1	0	0
Betaine	12:296373:A:G	rs559759	12	296373	G	A	0.4453	5.688e-22	0.1621	0.0168	1	rs559759	5	SLC6A12	2869	intergenic	1.229	5	5	14	1	0	0
Betaine	12:296549:A:G	rs7967899	12	296549	G	A	0.4006	4.594e-24	0.1721	0.017	0.778548	rs559759	5	SLC6A12	2693	intergenic	1.392	4	5	14	1	0	0
Betaine	12:296582:A:G	rs7967909	12	296582	G	A	0.4016	1.099e-23	0.1706	0.017	0.774173	rs559759	5	SLC6A12	2660	intergenic	1.516	4	5	14	1	0	0
Betaine	12:296623:C:T	rs7971499	12	296623	C	T	0.4831	1.917e-21	0.1607	0.0169	0.630652	rs2291917	5	SLC6A12	2619	intergenic	1.387	3a	5	14	1	0	0
Betaine	12:297021:C:T	rs112652074	12	297021	C	T	0.02982	2.586e-05	0.2015	0.0479	0.634732	rs111309051	5	SLC6A12	2221	intergenic	5.411	4	5	14	1	0	0
Betaine	12:297040:A:T	rs565091	12	297040	T	A	0.4105	6.881e-25	0.1728	0.0168	0.860405	rs559759	5	SLC6A12	2202	intergenic	2.011	4	5	14	1	0	0
Betaine	12:297371:C:T	rs12302339	12	297371	C	T	0.2903	5.218e-26	-0.1906	0.0181	1	rs12302339	5	SLC6A12	1871	intergenic	2.066	5	1	14	1	0	0
Betaine	12:297409:C:T	rs61907087	12	297409	C	T	0.3857	NA	NA	NA	0.780018	rs559759	5	SLC6A12	1833	intergenic	1.948	5	1	14	1	0	0
Betaine	12:297429:A:G	rs61907088	12	297429	A	G	0.4105	NA	NA	NA	0.860405	rs559759	5	SLC6A12	1813	intergenic	2.418	5	1	14	1	0	0
Betaine	12:297683:A:G	rs10848520	12	297683	G	A	0.3857	5.557e-23	-0.1663	0.0169	0.780018	rs559759	5	SLC6A12	1559	intergenic	8.181	5	1	14	1	0	0
Betaine	12:297699:A:G	rs12422447	12	297699	G	A	0.3817	2.844e-23	-0.1678	0.0169	0.761749	rs559759	5	SLC6A12	1543	intergenic	5.58	5	1	14	1	0	0
Betaine	12:297818:C:T	rs12308180	12	297818	C	T	0.3211	7.082e-18	0.1512	0.0176	0.871266	rs12302339	5	SLC6A12	1424	intergenic	7.679	5	1	14	1	0	0
Betaine	12:297934:G:GAA	rs139496276	12	297934	GAA	G	0.02982	NA	NA	NA	0.634732	rs111309051	5	SLC6A12	1308	intergenic	4.367	NA	1	14	1	0	0
Betaine	12:298025:A:C	12:298025:A:C	12	298025	C	A	0.02982	4.521e-05	0.1943	0.0476	0.634732	rs111309051	5	SLC6A12	1217	intergenic	0.248	5	1	1	1	0	0
Betaine	12:298500:A:G	rs510714	12	298500	G	A	0.3767	1.451e-22	-0.1646	0.0168	0.745876	rs559759	5	SLC6A12	742	downstream	0.543	4	1	7	1	0	0
Betaine	12:298877:C:T	rs75572847	12	298877	C	T	0.02982	8.385e-06	0.2111	0.0474	0.634732	rs111309051	5	SLC6A12	365	downstream	12.2	5	2	14	1	0	0
Betaine	12:299008:C:CT	rs35708012	12	299008	CT	C	0.3827	NA	NA	NA	0.641113	rs559759	5	SLC6A12	234	downstream	1.179	NA	5	14	1	0	0
Betaine	12:299043:A:G	rs515932	12	299043	G	A	0.3867	1.134e-22	-0.1645	0.0168	0.730397	rs559759	5	SLC6A12	199	downstream	5.096	5	5	14	1	0	0
Betaine	12:299542:A:G	rs1051104	12	299542	G	A	0.3807	6.088e-23	-0.1658	0.0168	0.757727	rs559759	5	SLC6A12	0	UTR3	0.501	NA	5	14	1	0	0
Betaine	12:299715:A:G	rs542736	12	299715	G	A	0.4095	5.723e-24	0.169	0.0167	0.841165	rs559759	5	SLC6A12	0	UTR3	5.219	5	5	14	1	0	0
Betaine	12:299887:C:T	rs2075228	12	299887	C	T	0.3559	3.767e-21	-0.1608	0.017	0.724466	rs12302339	5	SLC6A12	0	UTR3	0.911	1f	5	14	1	0	0
Betaine	12:300020:C:T	rs74615749	12	300020	C	T	0.02485	5.476e-07	0.2663	0.0532	0.772745	rs111309051	5	SLC6A12	0	UTR3	3.611	5	4	14	1	0	0
Betaine	12:300166:C:T	rs80064579	12	300166	C	T	0.02485	3.624e-07	0.2691	0.0529	0.772745	rs111309051	5	SLC6A12	0	UTR3	1.529	5	4	14	1	0	0
Betaine	12:301428:G:T	rs518685	12	301428	G	T	0.4573	7.132e-14	-0.1273	0.017	1	rs518685	5	SLC6A12	0	intronic	5.077	1f	4	14	1	0	0
Betaine	12:302140:A:G	rs10848531	12	302140	G	A	0.495	5.792e-11	-0.1107	0.0169	0.819544	rs518685	5	SLC6A12	0	intronic	1.736	5	4	14	1	0	0
Betaine	12:302208:A:C	rs557930	12	302208	C	A	0.497	5.094e-11	-0.1109	0.0169	0.82545	rs518685	5	SLC6A12:RP11-283I3.1	00:00:00	ncRNA_exonic	0.68	5	4	14	1	0	0
Betaine	12:303143:A:G	rs2284328	12	303143	G	A	0.4294	4.726e-16	-0.1373	0.0169	0.980502	rs2284329	5	SLC6A12:RP11-283I3.1	00:00:00	ncRNA_exonic	0.068	1f	4	14	1	0	0
Betaine	12:303320:G:T	rs2284329	12	303320	G	T	0.4264	1.752e-16	0.1389	0.0169	1	rs2284329	5	SLC6A12	0	intronic	1.62	5	4	14	1	0	0
Betaine	12:304004:A:G	rs2284330	12	304004	G	A	0.4394	3.473e-15	0.1321	0.0168	0.921389	rs2284329	5	SLC6A12	0	intronic	0.245	5	4	14	1	0	0
Betaine	12:305254:C:T	rs533572	12	305254	C	T	0.4851	4.726e-12	-0.1165	0.0169	0.786367	rs518685	5	SLC6A12	0	intronic	0.039	5	4	14	1	0	0
[truncated: 2,593 more rows]

## Sheet: Supplemenatry Table 9
Supplementary Table 9. Independent lead genetic variants and loci these variants are mapped to in TMAO-to-precursor ratio GWAS.
[truncated: 10 more rows]

[truncated: 12 more sheets: Supplemenatry Table 10, Supplementary Table 11, Supplementary Table 12, Supplemenatry Table 13, Supplementary Table 14, Supplementary Table 15, Supplementary Table 16, Supplemenatry Table 17, Supplementary Table 18, Supplementary Table 19 , Supplemenatry Table 20, Supplementary Table 21]
